# Supplementary material for: The Perlman syndrome DIS3L2 exoribonuclease safeguards endoplasmic reticulum-targeted mRNA translation and calcium ion homeostasis
Source: Nat Commun. 2020 May 26;11:2619. doi: 10.1038/s41467-020-16418-y (PMC7250864; doi:10.1038/s41467-020-16418-y)
Supplement: Supplementary file 5 — Supplementary Data 1 [file 41467_2020_16418_MOESM5_ESM.xlsx]

## Sheet: RPKM
ensID	symbol	type	CTRL-input 1	CTRL-input 2	knockout-input 1	knockout-input 2	CTRL-RPF 1	CTRL-RPF 2	knockout-RPF 1	knockout-RPF 2	baseMean	log2FoldChange	lfcSE	stat	pvalue	de
ENSMUSG00000039307.16	Hexdc	protein_coding	21.7156	18.5041	11.7151	14.2902	3.93826	1.93926	65.7305	15.5507	19.173	-4.79643	1.19206	22.0452	2.66e-06	Down
ENSMUSG00000052155.5	Acvr2a	protein_coding	19.5197	22.7551	18.5098	20.6484	3.93826	3.87852	32.8653	62.2027	23.0397	-3.56981	1.02535	13.8886	0.000193969	Down
ENSMUSG00000091264.3	Smim13	protein_coding	7.80787	6.75151	8.20056	7.49136	7.87652	1.93926	32.8653	77.7533	18.8357	-3.54953	1.0421	13.4722	0.000242125	Down
ENSMUSG00000009248.6	Ascl2	protein_coding	2.43996	3.75084	2.81162	3.08468	3.93826	5.81778	65.7305	46.652	16.7782	-3.54794	0.995463	14.1618	0.000167738	Down
ENSMUSG00000062785.14	Kcnc3	protein_coding	10.9798	9.75218	5.15464	7.74317	3.93826	5.81778	49.2979	15.5507	13.5293	-3.47042	1.04229	11.465	0.000709199	Down
ENSMUSG00000037321.17	Tap1	protein_coding	5.36791	4.0009	3.74883	4.59554	3.93826	11.6356	57.5142	62.2027	19.1255	-2.84752	0.845638	11.5722	0.000669442	Down
ENSMUSG00000062526.3	Mppe1	protein_coding	26.1076	26.2559	22.0244	23.6702	11.8148	1.93926	32.8653	31.1013	21.9723	-2.80881	0.970534	8.27407	0.00402154	Down
ENSMUSG00000050860.6	Phospho1	protein_coding	8.78385	9.25207	4.21743	8.68746	7.87652	11.6356	65.7305	31.1013	18.4106	-2.77427	0.935983	8.86116	0.00291302	Down
ENSMUSG00000036099.16	Vezt	protein_coding	26.3515	28.0063	34.4424	28.0769	7.87652	9.6963	65.7305	77.7533	34.7417	-2.7647	0.737759	14.735	0.00012373	Down
ENSMUSG00000050271.12	Prag1	protein_coding	10.4918	4.75106	5.38894	5.09916	7.87652	11.6356	65.7305	15.5507	15.8155	-2.7212	1.00269	7.3922	0.00655074	Down
ENSMUSG00000002409.18	Dyrk1b	protein_coding	8.05186	7.25162	5.85755	5.47687	7.87652	7.75704	49.2979	15.5507	13.39	-2.70167	0.909748	8.5098	0.00353238	Down
ENSMUSG00000041782.14	Lad1	protein_coding	6.0999	6.75151	5.85755	5.09916	7.87652	9.6963	49.2979	46.652	17.1664	-2.6739	0.837406	10.0201	0.0015484	Down
ENSMUSG00000025202.7	Scd3	protein_coding	2.68395	2.2505	1.17151	1.88858	3.93826	3.87852	8.21631	31.1013	6.89112	-2.67369	1.38662	3.50447	0.0612035	Down
ENSMUSG00000012017.3	Scarf2	protein_coding	2.92795	2.50056	1.17151	2.14039	11.8148	3.87852	16.4326	46.652	10.9398	-2.64233	1.16785	4.87674	0.0272209	Down
ENSMUSG00000007034.15	Slc44a4	protein_coding	19.7637	20.0045	20.6186	18.571	7.87652	7.75704	57.5142	15.5507	20.957	-2.48642	0.837199	8.69555	0.00318988	Down
ENSMUSG00000042622.13	Maff	protein_coding	5.8559	7.75173	6.09185	6.23231	3.93826	7.75704	24.6489	46.652	13.616	-2.47125	0.981875	6.16137	0.013057	Down
ENSMUSG00000001348.15	Acp5	protein_coding	13.4198	11.5026	16.1668	15.1086	3.93826	19.3926	98.5958	77.7533	31.9847	-2.37401	0.644244	13.9277	0.000189974	Down
ENSMUSG00000047379.6	B4gat1	protein_coding	24.1556	19.2543	24.3674	21.8445	7.87652	7.75704	57.5142	15.5507	22.29	-2.36775	0.852403	7.66871	0.00561865	Down
ENSMUSG00000055373.8	Fut9	protein_coding	5.6119	4.50101	3.74883	4.40668	3.93826	3.87852	16.4326	15.5507	7.25856	-2.33094	1.29787	3.04282	0.081095	Down
ENSMUSG00000031303.8	Map3k15	protein_coding	42.6993	46.2604	46.3918	43.2484	3.93826	7.75704	32.8653	31.1013	31.7827	-2.3105	0.904193	6.27269	0.0122613	Down
ENSMUSG00000079442.12	St6galnac4	protein_coding	30.9875	26.2559	21.5558	25.6847	11.8148	11.6356	65.7305	15.5507	26.1519	-2.29109	0.758598	8.69167	0.00319667	Down
ENSMUSG00000050144.13	Slc25a44	protein_coding	18.2997	16.2536	11.4808	14.1014	19.6913	9.6963	57.5142	31.1013	22.2673	-2.27454	0.754289	8.53119	0.00349111	Down
ENSMUSG00000048485.12	Zbtb8b	protein_coding	15.6157	17.754	18.0412	19.0117	7.87652	9.6963	49.2979	46.652	22.9932	-2.25356	0.785937	8.10726	0.00440883	Down
ENSMUSG00000002908.17	Kcnn1	protein_coding	11.7118	14.2532	10.7779	11.7092	7.87652	1.93926	8.21631	31.1013	12.1982	-2.2433	1.24248	3.02125	0.08218	Down
ENSMUSG00000018570.17	2810408A11Rik	protein_coding	15.3717	15.7535	12.8866	13.8496	11.8148	5.81778	41.0816	15.5507	16.5158	-2.23904	0.896975	5.85914	0.0154963	Down
ENSMUSG00000022617.14	Chkb	protein_coding	33.9154	40.009	38.4255	31.2245	7.87652	38.7852	156.11	62.2027	51.0686	-2.23501	0.664581	11.4803	0.000703366	Down
ENSMUSG00000078923.10	Ube2v1	protein_coding	3.65994	3.25073	4.68604	5.09916	3.93826	17.4533	24.6489	155.507	27.2804	-2.22994	1.07936	4.24269	0.0394197	Down
ENSMUSG00000049657.9	Zbtb5	protein_coding	18.2997	22.255	25.0703	23.0406	3.93826	9.6963	49.2979	31.1013	22.8374	-2.22793	0.8422	6.97429	0.0082689	Down
ENSMUSG00000019791.12	Hint3	protein_coding	25.8636	24.2554	25.5389	25.3699	11.8148	23.2711	90.3794	93.304	39.9746	-2.21681	0.563837	15.0003	0.000107492	Down
ENSMUSG00000053654.7	Krt42	protein_coding	32.2074	32.5073	37.254	37.0791	19.6913	9.6963	90.3794	31.1013	36.2395	-2.21037	0.648924	11.4505	0.000714754	Down
ENSMUSG00000023473.12	Celsr3	protein_coding	43.4313	31.7571	35.8482	34.498	19.6913	11.6356	24.6489	124.405	40.7395	-2.18859	0.747839	8.15103	0.00430366	Down
ENSMUSG00000028076.12	Cd1d1	protein_coding	13.1758	12.7529	12.8866	12.2128	23.6296	5.81778	73.9468	15.5507	21.2466	-2.18589	0.772873	7.78193	0.00527714	Down
ENSMUSG00000050592.8	Fam78a	protein_coding	5.8559	9.25207	6.09185	5.79164	3.93826	9.6963	16.4326	46.652	12.9638	-2.18551	1.02175	4.29256	0.0382795	Down
ENSMUSG00000024383.8	Map3k2	protein_coding	30.7435	33.7576	35.1453	32.0429	11.8148	9.6963	32.8653	77.7533	32.9774	-2.17742	0.745087	8.17449	0.00424835	Down
ENSMUSG00000026207.16	Speg	protein_coding	11.7118	11.5026	11.2465	10.576	3.93826	17.4533	57.5142	46.652	21.3243	-2.16477	0.732629	8.40369	0.0037446	Down
ENSMUSG00000075334.2	Rprm	protein_coding	1.70797	3.50078	0.702906	1.44791	11.8148	9.6963	24.6489	15.5507	8.63378	-2.14593	1.20713	2.9835	0.0841172	Down
ENSMUSG00000029122.11	Evc	protein_coding	91.4984	93.771	84.8173	83.0345	27.5678	34.9067	139.677	108.855	83.016	-2.13492	0.438859	22.153	2.52e-06	Down
ENSMUSG00000028977.16	Casz1	protein_coding	16.8357	15.2534	15.2296	17.312	11.8148	23.2711	65.7305	124.405	36.2316	-2.13292	0.602897	12.1661	0.000486663	Down
ENSMUSG00000021760.4	Gpx8	protein_coding	14.3958	15.2534	19.4471	15.1716	3.93826	7.75704	24.6489	46.652	18.408	-2.13172	0.954118	4.88349	0.0271148	Down
ENSMUSG00000044948.16	Cfap43	protein_coding	9.27184	6.50146	7.73196	7.80612	3.93826	3.87852	8.21631	31.1013	9.80573	-2.08838	1.27462	2.53533	0.111324	Down
ENSMUSG00000079557.10	March2	protein_coding	52.7031	58.263	57.1697	52.1877	3.93826	7.75704	24.6489	31.1013	35.9711	-2.08179	0.941777	4.57075	0.0325222	Down
ENSMUSG00000042523.12	Dnal1	protein_coding	4.39192	7.25162	5.38894	5.9805	7.87652	11.6356	41.0816	46.652	16.2823	-2.07856	0.873963	5.50745	0.0189356	Down
ENSMUSG00000078815.8	Cacng6	protein_coding	5.6119	6.00134	5.15464	6.98774	11.8148	11.6356	57.5142	46.652	18.9215	-2.07653	0.799259	6.64606	0.00993752	Down
ENSMUSG00000022964.14	Tmem50b	protein_coding	7.80787	10.7524	6.56045	8.37269	11.8148	5.81778	16.4326	46.652	14.2763	-2.07224	1.00135	3.98522	0.0459011	Down
ENSMUSG00000020134.13	Peli1	protein_coding	63.1949	58.5131	56.701	56.0278	11.8148	25.2104	106.812	31.1013	51.1719	-2.06536	0.558225	12.9064	0.000327468	Down
ENSMUSG00000040219.4	Ttc12	protein_coding	23.1796	25.7558	22.9616	20.8373	11.8148	11.6356	32.8653	62.2027	26.4066	-2.05873	0.754663	6.90815	0.00858038	Down
ENSMUSG00000017057.9	Il13ra1	protein_coding	8.78385	4.75106	5.85755	4.15487	15.753	1.93926	24.6489	15.5507	10.1799	-2.04193	1.25995	2.48654	0.114824	Down
ENSMUSG00000033543.17	Gtf2a2	protein_coding	136.15	151.284	148.547	144.98	47.2591	40.7245	213.624	108.855	123.928	-2.00721	0.391004	25.2587	5.01e-07	Down
ENSMUSG00000033356.3	Pus7l	protein_coding	47.5792	44.76	43.3458	45.4518	31.5061	13.5748	41.0816	139.956	50.9069	-2.00532	0.586343	10.9543	0.000933886	Down
ENSMUSG00000005947.11	Itgae	protein_coding	13.4198	13.7531	14.761	13.5978	3.93826	7.75704	32.8653	15.5507	14.4554	-1.99847	0.976934	3.98867	0.0458071	Down
ENSMUSG00000094942.7	Gm3604	protein_coding	31.7195	24.7555	29.7563	23.6072	15.753	11.6356	49.2979	46.652	29.1471	-1.9859	0.756013	6.55302	0.0104706	Down
ENSMUSG00000014791.10	Elmo3	protein_coding	10.2478	7.75173	8.43487	10.2613	3.93826	1.93926	8.21631	15.5507	8.29252	-1.97366	1.52543	1.58194	0.208482	Down
ENSMUSG00000028358.15	Zfp618	protein_coding	9.27184	7.75173	10.3093	7.99498	7.87652	1.93926	8.21631	31.1013	10.5577	-1.96917	1.27265	2.25825	0.132904	Down
ENSMUSG00000041779.5	Tram2	protein_coding	8.05186	6.75151	5.85755	7.80612	3.93826	15.5141	57.5142	15.5507	15.123	-1.96585	0.876206	4.95435	0.0260251	Down
ENSMUSG00000038756.13	Ttll6	protein_coding	18.5437	16.0036	19.4471	17.8785	3.93826	7.75704	16.4326	46.652	18.3316	-1.96459	0.970057	3.89073	0.0485534	Down
ENSMUSG00000024431.14	Nr3c1	protein_coding	38.3073	35.758	31.3964	31.854	7.87652	5.81778	16.4326	31.1013	24.818	-1.95402	0.997453	3.46598	0.0626436	Down
ENSMUSG00000033684.14	Qsox1	protein_coding	17.5677	18.7542	18.7441	17.7526	11.8148	19.3926	73.9468	46.652	28.0781	-1.93621	0.642383	8.66477	0.00324421	Down
ENSMUSG00000052395.16	Rft1	protein_coding	54.1671	42.0094	39.3627	47.781	27.5678	15.5141	90.3794	31.1013	43.4854	-1.92584	0.6556	8.30098	0.00396238	Down
ENSMUSG00000040280.10	Ndufa4l2	protein_coding	2.92795	1.75039	2.81162	1.13315	3.93826	9.6963	16.4326	31.1013	8.72395	-1.92556	1.31455	2.05795	0.151414	Down
ENSMUSG00000021262.15	Evl	protein_coding	39.7713	40.5091	39.8313	38.9047	7.87652	31.0282	90.3794	77.7533	45.7567	-1.92324	0.542796	11.8786	0.000567828	Down
ENSMUSG00000005674.9	Tomm40l	protein_coding	55.631	51.7616	61.3871	56.4055	11.8148	9.6963	49.2979	31.1013	40.8869	-1.91888	0.752824	6.15534	0.0131016	Down
ENSMUSG00000021690.10	Jmy	protein_coding	61.7309	61.7638	59.5127	74.347	31.5061	25.2104	123.245	93.304	66.3274	-1.90648	0.514537	13.3236	0.000262081	Down
ENSMUSG00000027703.16	Lrriq4	protein_coding	19.2757	16.7537	13.1209	13.5348	19.6913	13.5748	24.6489	77.7533	24.7942	-1.90243	0.729327	6.15508	0.0131035	Down
ENSMUSG00000025138.14	Sirt7	protein_coding	32.2074	31.5071	41.2371	31.3504	19.6913	17.4533	57.5142	108.855	42.4769	-1.89374	0.634314	8.60673	0.00334923	Down
ENSMUSG00000036246.14	Gmip	protein_coding	13.1758	12.7529	11.2465	11.3944	11.8148	11.6356	32.8653	46.652	18.9421	-1.88337	0.795448	5.18533	0.0227783	Down
ENSMUSG00000050229.3	Pigm	protein_coding	46.3592	38.5086	41.4714	36.5755	19.6913	21.3319	98.5958	15.5507	39.7605	-1.85535	0.620535	8.52787	0.00349749	Down
ENSMUSG00000038886.10	Man2a2	protein_coding	47.8232	51.0114	52.7179	50.6768	11.8148	15.5141	73.9468	15.5507	39.882	-1.84377	0.665925	7.22318	0.0071968	Down
ENSMUSG00000005986.15	Ankrd13d	protein_coding	21.2276	22.0049	22.0244	20.6484	11.8148	7.75704	41.0816	15.5507	20.2637	-1.84211	0.852913	4.35288	0.0369463	Down
ENSMUSG00000080717.9	B230307C23Rik	protein_coding	32.4514	23.7553	22.493	23.0406	11.8148	13.5748	41.0816	31.1013	24.9141	-1.83551	0.79349	4.94482	0.026169	Down
ENSMUSG00000040502.5	March9	protein_coding	19.2757	21.0047	15.2296	15.99	3.93826	15.5141	41.0816	15.5507	18.4481	-1.8323	0.827626	4.47594	0.0343753	Down
ENSMUSG00000025068.7	Gsto1	protein_coding	27.8155	31.257	34.4424	31.854	27.5678	50.4208	147.894	202.159	69.1762	-1.82676	0.431005	17.4484	2.95e-05	Down
ENSMUSG00000026112.7	Coa5	protein_coding	44.6512	38.5086	51.5464	52.6284	23.6296	11.6356	98.5958	15.5507	42.0933	-1.80625	0.633673	7.93327	0.00485341	Down
ENSMUSG00000021770.11	Samd8	protein_coding	44.4072	34.7578	38.4255	37.142	23.6296	17.4533	49.2979	93.304	42.3022	-1.802	0.626717	7.74126	0.00539732	Down
ENSMUSG00000027175.10	Tcp11l1	protein_coding	12.1998	13.7531	14.5267	11.4574	11.8148	5.81778	24.6489	31.1013	15.665	-1.80031	0.960299	3.29092	0.069664	Down
ENSMUSG00000032892.14	Rangrf	protein_coding	122.974	98.522	107.779	98.6467	15.753	46.5422	164.326	31.1013	85.7055	-1.79814	0.671394	7.26809	0.00701905	Down
ENSMUSG00000066149.11	Cdc26	protein_coding	51.2391	45.7602	50.8435	51.9988	15.753	40.7245	123.245	108.855	61.0523	-1.79203	0.473857	13.6936	0.000215185	Down
ENSMUSG00000020546.14	Stxbp4	protein_coding	26.1076	24.7555	25.0703	22.6629	19.6913	32.9674	115.028	46.652	39.1169	-1.78027	0.538594	10.3945	0.0012639	Down
ENSMUSG00000050552.8	Lamtor4	protein_coding	57.095	54.5122	60.2156	54.6428	35.4443	34.9067	147.894	77.7533	65.308	-1.77717	0.455826	14.4386	0.000144807	Down
ENSMUSG00000034758.12	Tle6	protein_coding	17.8117	16.7537	14.761	14.8568	7.87652	29.0889	90.3794	15.5507	25.8849	-1.77519	0.668149	6.81859	0.00902139	Down
ENSMUSG00000030417.15	Pdcd5	protein_coding	189.829	187.292	208.294	193.705	133.901	277.314	665.521	901.939	344.724	-1.76979	0.418041	17.8043	2.45e-05	Down
ENSMUSG00000056698.11	Elmod3	protein_coding	17.0797	12.0027	15.6982	14.2902	11.8148	23.2711	41.0816	108.855	30.5116	-1.75621	0.698319	6.0803	0.0136697	Down
ENSMUSG00000060591.9	Ifitm2	protein_coding	71.2468	74.5167	55.5295	49.9214	35.4443	73.6919	139.677	155.507	81.9418	-1.75403	0.412533	16.7812	4.19e-05	Down
ENSMUSG00000030041.9	M1ap	protein_coding	5.12391	8.75196	8.90347	8.30974	3.93826	29.0889	82.1631	77.7533	28.0041	-1.74047	0.791531	4.86059	0.027477	Down
ENSMUSG00000026641.13	Usf1	protein_coding	148.105	135.28	142.69	142.462	23.6296	65.9348	180.759	155.507	124.296	-1.73596	0.386848	19.1548	1.21e-05	Down
ENSMUSG00000040212.12	Emp3	protein_coding	4.63592	5.75129	3.04592	3.96601	15.753	5.81778	16.4326	31.1013	10.813	-1.73569	1.05952	2.45505	0.117147	Down
ENSMUSG00000006575.14	Rundc3a	protein_coding	25.3756	19.5044	26.2418	24.1738	7.87652	13.5748	41.0816	46.652	25.5601	-1.73046	0.775091	4.75965	0.0291345	Down
ENSMUSG00000031365.13	Zfp275	protein_coding	30.0115	26.0058	19.4471	26.8808	23.6296	19.3926	73.9468	31.1013	31.3019	-1.72973	0.683538	6.09612	0.0135479	Down
ENSMUSG00000038990.14	Cables2	protein_coding	10.4918	7.50168	9.37207	9.56879	7.87652	13.5748	8.21631	93.304	19.9883	-1.72722	0.923189	3.33066	0.0679996	Down
ENSMUSG00000046295.13	Ankle1	protein_coding	43.6752	43.2597	32.8023	34.1833	11.8148	19.3926	49.2979	31.1013	33.1909	-1.72097	0.685366	5.65231	0.0174324	Down
ENSMUSG00000067336.6	Bmpr2	protein_coding	31.9635	26.5059	19.2128	30.532	23.6296	9.6963	57.5142	15.5507	26.8256	-1.70936	0.859719	3.81259	0.0508688	Down
ENSMUSG00000014771.12	Pdcd2	protein_coding	211.544	225.801	208.06	201.826	74.8269	67.8741	254.706	139.956	173.074	-1.70237	0.328494	25.001	5.73e-07	Down
ENSMUSG00000026810.12	Dpm2	protein_coding	12.9318	9.25207	12.8866	12.9053	7.87652	17.4533	65.7305	31.1013	21.2672	-1.69841	0.747152	5.0526	0.024589	Down
ENSMUSG00000059772.12	Slx1b	protein_coding	21.2276	25.2557	17.3383	15.2975	11.8148	15.5141	41.0816	15.5507	20.385	-1.69668	0.804873	4.0068	0.045317	Down
ENSMUSG00000030401.16	Rtn2	protein_coding	17.3237	23.2552	17.5726	20.2707	7.87652	17.4533	57.5142	15.5507	22.1021	-1.67725	0.785004	4.37071	0.0365617	Down
ENSMUSG00000025147.7	Mob2	protein_coding	55.1431	57.0128	56.9353	58.1682	94.5182	137.687	419.032	373.216	156.464	-1.67719	0.276985	35.5003	2.55e-09	Down
ENSMUSG00000058186.13	Zfp980	protein_coding	85.8865	75.5169	84.583	77.8094	19.6913	7.75704	32.8653	46.652	53.8452	-1.67573	0.758712	4.489	0.0341135	Down
ENSMUSG00000024399.5	Ltb	protein_coding	4.39192	6.2514	5.38894	5.16211	7.87652	3.87852	8.21631	31.1013	9.03338	-1.65595	1.22103	1.70896	0.19112	Down
ENSMUSG00000028673.10	Fuca1	protein_coding	83.9346	91.5205	90.4405	86.8116	27.5678	36.8459	139.677	46.652	75.4313	-1.65278	0.466802	11.7766	0.000599802	Down
ENSMUSG00000048486.6	Fitm2	protein_coding	16.8357	20.5046	21.0872	20.7114	27.5678	15.5141	90.3794	31.1013	30.4627	-1.64688	0.630596	6.56927	0.0103755	Down
ENSMUSG00000062727.4	Hist1h2bk	protein_coding	489.456	387.587	424.321	341.203	413.517	575.96	1109.2	1648.37	673.702	-1.64251	0.371186	19.3567	1.08e-05	Down
ENSMUSG00000091931.5	Gon7	protein_coding	9.51584	11.0025	9.84068	7.17659	19.6913	1.93926	24.6489	15.5507	12.4207	-1.64014	1.11973	2.0019	0.157103	Down
ENSMUSG00000040859.14	Bsdc1	protein_coding	67.5868	69.5156	87.3946	69.1849	19.6913	36.8459	90.3794	139.956	72.5693	-1.63757	0.51878	9.61124	0.0019339	Down
ENSMUSG00000042978.10	Sbk1	protein_coding	52.7031	55.2624	41.94	48.0328	7.87652	27.1496	57.5142	46.652	42.1413	-1.63752	0.634122	6.1203	0.0133638	Down
ENSMUSG00000023186.14	Vwa5a	protein_coding	13.4198	15.5035	14.0581	13.0941	31.5061	36.8459	123.245	62.2027	38.7344	-1.63709	0.522973	9.36866	0.00220726	Down
ENSMUSG00000038894.7	Irs2	protein_coding	13.4198	11.7526	10.3093	11.2685	7.87652	17.4533	24.6489	62.2027	19.8665	-1.63595	0.784332	4.02302	0.0448833	Down
ENSMUSG00000040511.14	Pvr	protein_coding	19.0317	22.505	20.6186	18.8858	47.2591	32.9674	139.677	62.2027	45.3934	-1.63339	0.505375	10.0127	0.00155464	Down
ENSMUSG00000028109.14	Hormad1	protein_coding	45.3832	45.0101	59.747	55.4612	15.753	31.0282	123.245	62.2027	54.7288	-1.63339	0.507235	10.0415	0.00153051	Down
ENSMUSG00000037750.16	Fam222b	protein_coding	6.83188	6.00134	5.38894	4.9103	27.5678	29.0889	73.9468	62.2027	26.9923	-1.63049	0.629792	6.33564	0.0118335	Down
ENSMUSG00000027134.4	Lpcat4	protein_coding	14.3958	9.50213	7.26336	10.576	7.87652	29.0889	16.4326	93.304	23.5549	-1.62934	1.01413	2.49422	0.114265	Down
ENSMUSG00000075266.5	Cenpw	protein_coding	92.4744	93.0208	85.7545	80.6423	23.6296	40.7245	131.461	31.1013	72.351	-1.62319	0.475608	10.7645	0.00103465	Down
ENSMUSG00000031595.9	Pdgfrl	protein_coding	18.5437	14.5032	12.1837	13.9755	31.5061	19.3926	73.9468	31.1013	26.8941	-1.62001	0.662288	5.6375	0.0175803	Down
ENSMUSG00000025792.9	Slc25a10	protein_coding	13.6638	10.7524	9.37207	8.93927	3.93826	19.3926	41.0816	15.5507	15.3363	-1.61946	0.857452	3.3335	0.0678825	Down
ENSMUSG00000034473.13	Sec22a	protein_coding	48.7992	51.7616	42.6429	48.0958	11.8148	11.6356	8.21631	77.7533	37.5899	-1.61757	0.798817	3.71122	0.054048	Down
ENSMUSG00000022701.17	Ccdc191	protein_coding	54.1671	49.261	49.672	52.5025	35.4443	19.3926	57.5142	108.855	53.351	-1.6173	0.550393	8.0045	0.00466612	Down
ENSMUSG00000027459.16	Fam110a	protein_coding	12.6878	7.75173	9.37207	10.1983	7.87652	29.0889	90.3794	15.5507	22.8632	-1.61572	0.893977	3.31258	0.0687515	Down
ENSMUSG00000041702.7	Btbd7	protein_coding	113.702	110.525	116.917	121.184	23.6296	15.5141	49.2979	77.7533	78.5652	-1.61025	0.599567	6.66138	0.00985243	Down
ENSMUSG00000029780.14	Nt5c3	protein_coding	64.9029	73.2664	63.0272	69.4997	11.8148	36.8459	24.6489	155.507	62.4391	-1.60973	0.822716	3.70929	0.0541104	Down
ENSMUSG00000030530.15	Furin	protein_coding	20.2517	19.5044	19.2128	23.859	15.753	13.5748	57.5142	31.1013	25.0964	-1.60871	0.727099	4.67207	0.0306569	Down
ENSMUSG00000021589.13	Rhobtb3	protein_coding	52.4591	53.0119	47.329	45.7665	11.8148	27.1496	82.1631	15.5507	41.9056	-1.60458	0.598532	6.6012	0.010191	Down
ENSMUSG00000035206.10	Sppl2b	protein_coding	17.0797	11.2525	13.3552	12.4646	3.93826	13.5748	8.21631	62.2027	17.7605	-1.60413	0.979988	2.50363	0.113584	Down
ENSMUSG00000036334.12	Igsf10	protein_coding	10.7358	9.00201	13.1209	8.6245	15.753	3.87852	32.8653	15.5507	13.6913	-1.59945	1.04356	2.2511	0.13352	Down
ENSMUSG00000007613.15	Tgfbr1	protein_coding	62.9509	59.7634	59.9813	66.2891	43.3208	21.3319	115.028	46.652	59.4147	-1.59906	0.516838	9.03613	0.00264696	Down
ENSMUSG00000005045.16	Chd5	protein_coding	35.3794	35.0078	37.4883	45.7665	7.87652	25.2104	82.1631	46.652	39.443	-1.59874	0.625526	6.34296	0.0117848	Down
ENSMUSG00000003585.13	Sec14l2	protein_coding	11.9558	18.5041	14.9953	19.3894	3.93826	7.75704	8.21631	46.652	16.426	-1.59731	1.108	1.97136	0.160303	Down
ENSMUSG00000021501.4	Caml	protein_coding	56.119	51.2615	51.0778	56.1537	39.3826	25.2104	106.812	62.2027	56.0275	-1.58869	0.510152	9.1067	0.00254675	Down
ENSMUSG00000036186.5	Fam69b	protein_coding	71.4908	63.0141	69.119	70.5698	55.1356	50.4208	123.245	233.26	92.0319	-1.58856	0.397541	15.0763	0.00010325	Down
ENSMUSG00000047909.11	Ankrd16	protein_coding	50.7511	46.2604	42.6429	46.0813	19.6913	42.6637	139.677	15.5507	50.4148	-1.57773	0.562267	7.70982	0.00549214	Down
ENSMUSG00000066129.15	Kndc1	protein_coding	20.0077	18.5041	16.1668	18.8858	23.6296	23.2711	73.9468	46.652	30.133	-1.56941	0.61335	6.15375	0.0131134	Down
ENSMUSG00000031399.15	Fam3a	protein_coding	6.83188	5.50123	4.92034	6.16935	7.87652	17.4533	24.6489	62.2027	16.9505	-1.56293	0.846243	3.23186	0.0722184	Down
ENSMUSG00000025871.18	4833439L19Rik	protein_coding	75.8827	69.0154	72.3993	72.8361	7.87652	9.6963	32.8653	15.5507	44.5153	-1.55834	0.867249	2.95388	0.0856714	Down
ENSMUSG00000069300.3	Hist1h2bj	protein_coding	490.432	342.077	433.458	352.283	795.528	1221.73	2760.68	2876.87	1159.13	-1.55756	0.377729	16.8475	4.05e-05	Down
ENSMUSG00000090733.6	Rps27	protein_coding	1010.14	816.183	912.84	785.711	712.825	814.489	1807.59	2425.9	1160.71	-1.55203	0.272024	32.2044	1.39e-08	Down
ENSMUSG00000037287.15	Tbcel	protein_coding	41.4793	41.2592	37.7226	36.3866	39.3826	29.0889	115.028	31.1013	46.4311	-1.54955	0.510621	8.54829	0.00345846	Down
ENSMUSG00000027007.16	Ssfa2	protein_coding	64.6589	52.0116	50.8435	54.5799	23.6296	31.0282	73.9468	77.7533	53.5565	-1.54646	0.556522	7.20357	0.00727589	Down
ENSMUSG00000029149.14	Krtcap3	protein_coding	18.7877	20.5046	14.761	15.8641	19.6913	7.75704	16.4326	46.652	20.0563	-1.54249	0.864966	2.8539	0.0911526	Down
ENSMUSG00000026102.9	Inpp1	protein_coding	14.6397	16.0036	14.761	15.3604	19.6913	21.3319	41.0816	93.304	29.5217	-1.54016	0.635812	5.48873	0.0191394	Down
ENSMUSG00000031489.15	Adrb3	protein_coding	34.1594	23.2552	25.7732	21.5298	15.753	15.5141	49.2979	15.5507	25.1042	-1.53934	0.811762	3.38959	0.0656093	Down
ENSMUSG00000058835.14	Abi1	protein_coding	127.854	135.28	132.146	132.641	59.0739	73.6919	197.192	202.159	132.505	-1.52454	0.335925	19.2008	1.18e-05	Down
ENSMUSG00000014243.5	Zswim7	protein_coding	37.8194	47.2606	38.8941	43.6891	3.93826	21.3319	49.2979	31.1013	34.1666	-1.52145	0.738854	4.00015	0.0454962	Down
ENSMUSG00000073771.11	Btbd19	protein_coding	16.5917	14.0031	23.1959	20.7114	19.6913	15.5141	90.3794	31.1013	28.8985	-1.51765	0.650379	5.35	0.0207223	Down
ENSMUSG00000038212.16	Mfsd14b	protein_coding	119.558	130.529	134.255	126.031	35.4443	31.0282	123.245	46.652	93.3428	-1.51093	0.478127	9.32391	0.00226183	Down
ENSMUSG00000039206.13	Daglb	protein_coding	31.2315	34.5077	25.0703	25.6847	15.753	29.0889	41.0816	77.7533	35.0214	-1.51068	0.615988	5.448	0.0195907	Down
ENSMUSG00000016552.13	Foxred2	protein_coding	32.6954	22.505	28.8191	26.503	7.87652	19.3926	32.8653	62.2027	29.1075	-1.51054	0.773429	3.61616	0.0572207	Down
ENSMUSG00000024985.18	Tcf7l2	protein_coding	1.70797	1.25028	0.468604	0.944289	11.8148	9.6963	16.4326	15.5507	7.23319	-1.50715	1.27795	1.3069	0.252957	Down
ENSMUSG00000072762.9	4930522L14Rik	protein_coding	33.4274	40.259	40.5342	35.82	15.753	11.6356	16.4326	77.7533	33.9519	-1.50589	0.771248	3.52796	0.060342	Down
ENSMUSG00000071230.6	Npw	protein_coding	5.36791	5.50123	3.98313	5.53983	19.6913	15.5141	24.6489	77.7533	19.75	-1.50439	0.810805	3.25622	0.071153	Down
ENSMUSG00000030284.11	Creld1	protein_coding	41.2353	38.0085	28.3505	29.8395	23.6296	27.1496	32.8653	93.304	39.2978	-1.50078	0.604566	5.52077	0.018792	Down
ENSMUSG00000036985.12	Zdhhc9	protein_coding	9.75983	5.00112	5.85755	5.91754	27.5678	21.3319	57.5142	46.652	22.4502	-1.50073	0.772495	3.63158	0.0566931	Down
ENSMUSG00000113450.1	Zfp935	protein_coding	13.9078	10.7524	9.13777	10.7019	31.5061	19.3926	32.8653	93.304	27.696	-1.49946	0.694763	4.34536	0.03711	Down
ENSMUSG00000038459.10	Abhd17c	protein_coding	49.5311	44.51	47.0947	37.142	59.0739	40.7245	115.028	124.405	64.6887	-1.49666	0.483166	9.0976	0.00255945	Down
ENSMUSG00000022451.12	Twf1	protein_coding	132.002	132.28	141.05	140.258	66.9504	73.6919	254.706	139.956	135.112	-1.49518	0.326042	19.7641	8.76e-06	Down
ENSMUSG00000036941.2	Elac1	protein_coding	13.9078	12.0027	14.5267	13.22	3.93826	11.6356	24.6489	31.1013	15.6227	-1.49394	0.919413	2.47636	0.11557	Down
ENSMUSG00000032606.7	Nicn1	protein_coding	14.6397	12.2527	15.4639	12.6535	3.93826	23.2711	65.7305	15.5507	20.4376	-1.49198	0.794327	3.46751	0.0625853	Down
ENSMUSG00000055538.7	Zcchc24	protein_coding	7.56387	8.5019	7.02906	7.68022	11.8148	9.6963	16.4326	46.652	14.4213	-1.4916	0.91537	2.4552	0.117137	Down
ENSMUSG00000011305.11	Plin5	protein_coding	6.0999	6.50146	5.62324	6.73593	3.93826	9.6963	16.4326	31.1013	10.7661	-1.48725	1.04284	1.90757	0.167234	Down
ENSMUSG00000029535.4	Triap1	protein_coding	30.2555	33.7576	33.5052	29.8395	27.5678	44.603	139.677	46.652	48.2322	-1.48517	0.502661	8.40202	0.00374805	Down
ENSMUSG00000001082.12	Mfsd10	protein_coding	57.583	39.7589	35.8482	31.4133	126.024	153.202	246.489	311.013	125.167	-1.48283	0.403682	13.1667	0.000284964	Down
ENSMUSG00000029196.9	Tada2b	protein_coding	17.8117	22.255	19.2128	23.2925	3.93826	11.6356	24.6489	31.1013	19.237	-1.48201	0.927751	2.40366	0.121052	Down
ENSMUSG00000033623.13	Pcgf3	protein_coding	48.7992	53.762	65.1359	58.483	19.6913	21.3319	90.3794	31.1013	48.5855	-1.47859	0.58619	6.0692	0.0137559	Down
ENSMUSG00000038777.19	Sema6c	protein_coding	27.0835	24.7555	20.8529	20.0819	27.5678	15.5141	41.0816	46.652	27.9487	-1.47796	0.68534	4.20835	0.0402255	Down
ENSMUSG00000033318.7	Gstt2	protein_coding	20.4956	27.5062	19.2128	16.8083	31.5061	31.0282	65.7305	62.2027	34.3113	-1.47596	0.608617	5.47699	0.0192684	Down
ENSMUSG00000030707.15	Coro1a	protein_coding	34.6474	39.2588	35.1453	33.3649	23.6296	29.0889	82.1631	46.652	40.4937	-1.47021	0.560989	6.38053	0.0115379	Down
ENSMUSG00000068250.13	Amn1	protein_coding	28.5475	21.7549	19.9157	21.7186	7.87652	13.5748	32.8653	15.5507	20.2255	-1.46956	0.883414	2.54479	0.110658	Down
ENSMUSG00000020818.16	Mfsd11	protein_coding	25.3756	22.0049	21.5558	21.4039	7.87652	15.5141	24.6489	46.652	23.129	-1.46954	0.799238	3.09365	0.0785984	Down
ENSMUSG00000054226.13	Tprkb	protein_coding	38.0633	39.5088	43.1115	45.7665	31.5061	19.3926	98.5958	31.1013	43.3808	-1.46347	0.560868	6.45882	0.0110403	Down
ENSMUSG00000030522.14	Mtmr10	protein_coding	41.7233	40.5091	43.5801	48.3476	27.5678	25.2104	73.9468	93.304	49.2736	-1.46241	0.537073	6.98744	0.00820838	Down
ENSMUSG00000033306.14	Lpp	protein_coding	4.87992	5.00112	3.51453	4.46963	11.8148	11.6356	24.6489	31.1013	12.1332	-1.46218	0.939927	2.25922	0.132821	Down
ENSMUSG00000053329.7	D10Jhu81e	protein_coding	69.5388	67.7652	64.9016	65.1559	47.2591	50.4208	139.677	108.855	76.6967	-1.46211	0.408546	11.8557	0.000574855	Down
ENSMUSG00000042787.14	Exog	protein_coding	35.3794	36.5082	31.8651	40.2897	31.5061	27.1496	90.3794	62.2027	44.41	-1.45858	0.562114	6.40545	0.011377	Down
ENSMUSG00000034055.16	Phka1	protein_coding	31.9635	31.257	35.8482	35.3794	7.87652	32.9674	73.9468	77.7533	40.874	-1.45817	0.56285	6.37229	0.0115916	Down
ENSMUSG00000037552.17	Plekhg2	protein_coding	12.1998	8.5019	5.15464	8.18384	23.6296	13.5748	41.0816	15.5507	15.9846	-1.45498	0.919726	2.3799	0.122905	Down
ENSMUSG00000006526.12	Tmem110	protein_coding	47.0912	46.2604	40.5342	45.5147	23.6296	38.7852	106.812	46.652	49.4099	-1.4544	0.513991	7.5036	0.00615757	Down
ENSMUSG00000031103.12	Elf4	protein_coding	8.05186	6.50146	7.02906	7.3025	19.6913	19.3926	73.9468	15.5507	19.6833	-1.4543	0.718347	3.94649	0.0469691	Down
ENSMUSG00000031262.12	Cenpi	protein_coding	157.621	156.535	146.907	142.084	43.3208	23.2711	73.9468	77.7533	102.68	-1.45057	0.506845	7.41271	0.00647646	Down
ENSMUSG00000057751.14	Megf6	protein_coding	30.4995	28.5064	22.9616	27.1326	7.87652	13.5748	8.21631	62.2027	25.1213	-1.44897	0.86231	2.55497	0.109948	Down
ENSMUSG00000004561.14	Mettl17	protein_coding	67.0988	61.5138	42.8772	50.3621	35.4443	42.6637	98.5958	46.652	55.651	-1.44693	0.514495	7.27664	0.00698571	Down
ENSMUSG00000033434.15	Gtpbp6	protein_coding	79.0546	81.5182	69.3533	66.5409	31.5061	52.36	24.6489	202.159	75.8926	-1.44595	0.826695	2.95518	0.0856028	Down
ENSMUSG00000034801.13	Sos2	protein_coding	41.2353	37.2583	42.6429	42.1153	15.753	5.81778	32.8653	15.5507	29.1548	-1.4417	0.877981	2.49463	0.114235	Down
ENSMUSG00000032688.8	Malt1	protein_coding	37.3314	38.0085	33.2709	35.7571	11.8148	32.9674	73.9468	46.652	38.7186	-1.44126	0.580292	5.73662	0.0166148	Down
ENSMUSG00000029438.9	Bcl7a	protein_coding	15.3717	14.2532	15.4639	16.4936	15.753	25.2104	57.5142	77.7533	29.7267	-1.44056	0.61652	5.17669	0.022892	Down
ENSMUSG00000028195.4	Cyr61	protein_coding	13.4198	12.0027	12.8866	10.1983	3.93826	11.6356	16.4326	31.1013	13.9519	-1.43631	0.996852	1.9136	0.166564	Down
ENSMUSG00000000409.14	Lck	protein_coding	63.9269	59.5133	59.5127	57.8534	51.1974	46.5422	131.461	108.855	72.3577	-1.43559	0.420231	10.8305	0.000998406	Down
ENSMUSG00000032376.12	Usp3	protein_coding	49.0432	57.2628	57.1697	58.9236	59.0739	32.9674	106.812	155.507	72.0949	-1.43098	0.454676	9.38421	0.00218862	Down
ENSMUSG00000036377.18	C530008M17Rik	protein_coding	4.87992	5.50123	5.15464	7.74317	11.8148	5.81778	16.4326	46.652	12.9995	-1.43016	1.03512	1.83078	0.176036	Down
ENSMUSG00000024866.9	Acy3	protein_coding	6.0999	5.50123	4.45174	4.84735	23.6296	25.2104	49.2979	62.2027	22.6551	-1.4276	0.689064	4.04122	0.0444016	Down
ENSMUSG00000034157.12	Cipc	protein_coding	22.4476	25.7558	22.2587	22.0334	66.9504	40.7245	123.245	124.405	55.9775	-1.42755	0.45624	9.2454	0.00236088	Down
ENSMUSG00000006717.7	Acot13	protein_coding	35.6234	46.2604	43.5801	44.8222	39.3826	50.4208	221.84	15.5507	62.1851	-1.42675	0.817187	3.09186	0.0786849	Down
ENSMUSG00000042903.8	Foxo4	protein_coding	138.346	139.281	136.598	135.663	43.3208	58.1778	123.245	171.057	118.211	-1.42661	0.383313	12.7407	0.000357782	Down
ENSMUSG00000025102.14	3110040N11Rik	protein_coding	37.0874	43.5097	36.0825	37.7716	23.6296	27.1496	90.3794	15.5507	38.8951	-1.4192	0.589412	5.43085	0.019784	Down
ENSMUSG00000006315.9	Tmem147	protein_coding	118.826	107.774	117.151	118.225	47.2591	46.5422	90.3794	202.159	106.039	-1.41909	0.414217	10.9224	0.000950062	Down
ENSMUSG00000044807.13	Zfp354c	protein_coding	34.8914	23.7553	31.3964	30.0913	39.3826	25.2104	98.5958	62.2027	43.1907	-1.41781	0.598116	5.43617	0.0197239	Down
ENSMUSG00000035863.14	Palm	protein_coding	31.4755	28.2563	24.1331	29.6507	19.6913	32.9674	98.5958	15.5507	35.0401	-1.41456	0.617182	5.06433	0.0244231	Down
ENSMUSG00000025722.16	Wdr73	protein_coding	182.753	188.042	167.292	160.655	157.53	157.08	410.816	295.463	214.954	-1.41435	0.247487	30.4732	3.39e-08	Down
ENSMUSG00000051236.13	Msrb3	protein_coding	0.731987	1.50034	1.87441	2.20334	11.8148	1.93926	24.6489	31.1013	9.4768	-1.41359	1.25443	1.24786	0.263961	Down
ENSMUSG00000019927.6	Ube2d1	protein_coding	12.4438	13.0029	15.4639	13.1571	63.0121	71.7526	172.543	248.811	76.2732	-1.41337	0.414188	11.2731	0.000786395	Down
ENSMUSG00000033184.14	Tmed7	protein_coding	130.294	126.278	130.038	133.208	51.1974	54.2993	123.245	186.608	116.896	-1.4111	0.381095	12.692	0.000367215	Down
ENSMUSG00000025608.9	Podxl	protein_coding	4.87992	5.00112	6.32615	4.46963	7.87652	44.603	65.7305	108.855	30.9677	-1.40636	0.845829	2.74172	0.0977592	Down
ENSMUSG00000078784.8	1810022K09Rik	protein_coding	124.438	118.026	139.175	119.169	55.1356	112.477	295.787	186.608	143.852	-1.40564	0.405526	11.9593	0.00054376	Down
ENSMUSG00000004637.15	Wwox	protein_coding	23.6676	28.0063	16.4011	24.1108	19.6913	32.9674	57.5142	62.2027	33.0702	-1.4053	0.677024	4.11063	0.0426144	Down
ENSMUSG00000020420.8	Zfp607a	protein_coding	26.1076	26.756	23.8988	27.6362	7.87652	11.6356	24.6489	31.1013	22.4576	-1.39796	0.872618	2.3643	0.12414	Down
ENSMUSG00000034254.17	Agpat1	protein_coding	25.3756	23.7553	22.7273	18.0044	35.4443	34.9067	82.1631	62.2027	38.0724	-1.3956	0.562556	5.76537	0.0163451	Down
ENSMUSG00000018398.18	Sept8	protein_coding	31.2315	41.2592	46.6261	46.0813	47.2591	44.603	115.028	217.709	73.7247	-1.39559	0.463527	8.78994	0.00302896	Down
ENSMUSG00000101355.1	Hist1h3h	protein_coding	596.814	492.11	562.793	524.08	452.9	1095.68	2029.43	2068.24	977.756	-1.39486	0.521103	7.11581	0.00764069	Down
ENSMUSG00000060301.6	2610008E11Rik	protein_coding	32.2074	25.5057	26.2418	28.3287	7.87652	5.81778	8.21631	31.1013	20.6619	-1.3926	1.10335	1.44847	0.228774	Down
ENSMUSG00000056124.5	B4galt6	protein_coding	52.7031	50.2612	57.8726	59.742	90.5799	32.9674	213.624	108.855	83.3256	-1.39056	0.586705	5.54653	0.0185174	Down
ENSMUSG00000057375.13	Yipf1	protein_coding	36.8434	38.2586	31.1621	30.2172	35.4443	42.6637	98.5958	62.2027	46.9235	-1.38974	0.491344	7.35069	0.00670371	Down
ENSMUSG00000096916.7	Zfp850	protein_coding	155.425	159.786	175.961	158.955	35.4443	29.0889	57.5142	139.956	114.016	-1.38752	0.494002	7.29672	0.00690806	Down
ENSMUSG00000040652.16	Oaz2	protein_coding	54.6551	57.0128	55.2952	54.5799	3.93826	23.2711	49.2979	31.1013	41.1439	-1.38242	0.681329	3.78824	0.051614	Down
ENSMUSG00000028278.14	Rragd	protein_coding	16.5917	19.5044	16.4011	21.278	11.8148	17.4533	49.2979	31.1013	22.9303	-1.38033	0.759474	3.15268	0.0758022	Down
ENSMUSG00000030067.17	Foxp1	protein_coding	54.8991	35.2579	36.0825	36.2607	55.1356	81.4489	172.543	108.855	72.5602	-1.37882	0.52055	6.92712	0.00848982	Down
ENSMUSG00000026305.15	Lrrfip1	protein_coding	42.4553	53.2619	60.6842	62.5749	47.2591	31.0282	131.461	108.855	67.1974	-1.37804	0.475709	8.11709	0.00438499	Down
ENSMUSG00000046679.16	C87436	protein_coding	26.1076	26.0058	26.4761	23.2925	15.753	1.93926	8.21631	31.1013	19.8615	-1.37603	1.09763	1.42293	0.232921	Down
ENSMUSG00000030393.8	Zik1	protein_coding	33.9154	41.0092	32.8023	35.4423	39.3826	17.4533	8.21631	139.956	43.5222	-1.37515	1.03857	1.6664	0.196742	Down
ENSMUSG00000028044.6	Cks1b	protein_coding	179.581	155.035	171.509	156.563	287.493	665.166	1520.02	901.939	504.663	-1.37347	0.566952	5.84777	0.0155968	Down
ENSMUSG00000025402.12	Nab2	protein_coding	20.9836	21.7549	20.3843	21.1521	23.6296	32.9674	82.1631	62.2027	35.6547	-1.37066	0.549903	5.83182	0.0157389	Down
ENSMUSG00000091586.1	Cyp4f17	protein_coding	10.0038	7.25162	8.43487	7.68022	3.93826	11.6356	24.6489	15.5507	11.143	-1.3699	1.02268	1.68338	0.194476	Down
ENSMUSG00000030409.15	Dmpk	protein_coding	4.14793	2.00045	3.04592	4.34373	7.87652	11.6356	24.6489	46.652	13.0439	-1.36679	1.02412	1.73768	0.187433	Down
ENSMUSG00000004383.18	Large1	protein_coding	60.267	59.7634	59.9813	51.81	31.5061	21.3319	65.7305	46.652	49.6303	-1.36383	0.59198	4.8911	0.0269955	Down
ENSMUSG00000028927.6	Padi2	protein_coding	8.29586	6.2514	6.09185	6.61002	15.753	13.5748	24.6489	46.652	15.9847	-1.36269	0.84546	2.42007	0.119789	Down
ENSMUSG00000038507.6	Parp12	protein_coding	44.4072	37.7585	51.5464	51.4323	27.5678	38.7852	131.461	77.7533	57.589	-1.36038	0.475964	7.8736	0.00501617	Down
ENSMUSG00000061615.2	Hist1h2ab	protein_coding	485.308	428.596	537.254	406.233	500.159	864.91	1733.64	1928.28	860.548	-1.36024	0.389737	12.1075	0.000502182	Down
ENSMUSG00000015214.14	Mtmr1	protein_coding	35.3794	40.5091	42.8772	43.1225	3.93826	17.4533	49.2979	15.5507	31.016	-1.35849	0.757861	3.02458	0.0820115	Down
ENSMUSG00000032086.12	Bace1	protein_coding	11.9558	13.0029	8.90347	10.576	19.6913	13.5748	41.0816	15.5507	16.7921	-1.35705	0.813315	2.57375	0.10865	Down
ENSMUSG00000009628.14	Tex15	protein_coding	51.4831	57.5129	71.4621	69.5626	11.8148	13.5748	49.2979	31.1013	44.4762	-1.35554	0.714551	3.40748	0.0649017	Down
ENSMUSG00000055322.15	Tns1	protein_coding	35.8674	26.756	26.0075	37.8975	47.2591	32.9674	106.812	93.304	50.8589	-1.35548	0.596462	5.03963	0.0247738	Down
ENSMUSG00000031149.7	Praf2	protein_coding	3.41594	3.50078	1.87441	2.45515	11.8148	52.36	65.7305	46.652	23.4755	-1.35531	0.911442	2.20854	0.137249	Down
ENSMUSG00000042901.10	Aida	protein_coding	29.5235	31.257	33.5052	31.917	11.8148	5.81778	24.6489	15.5507	23.0043	-1.35486	0.965765	1.81609	0.177779	Down
ENSMUSG00000011158.8	Brf1	protein_coding	96.3783	96.2715	88.0975	92.6662	47.2591	60.1171	147.894	108.855	92.1923	-1.35352	0.3933	10.9556	0.000933228	Down
ENSMUSG00000044927.6	H1fx	protein_coding	21.4716	26.0058	20.3843	24.8033	106.333	162.898	377.95	295.463	129.414	-1.35337	0.383989	12.359	0.000438873	Down
ENSMUSG00000035413.8	Tmem98	protein_coding	10.7358	14.0031	17.104	12.4646	15.753	7.75704	41.0816	15.5507	16.8062	-1.35317	0.91609	2.0999	0.147308	Down
ENSMUSG00000066894.14	Vsig10	protein_coding	27.3275	36.0081	38.6598	36.3866	31.5061	27.1496	73.9468	108.855	47.4799	-1.35306	0.554371	5.69749	0.0169892	Down
ENSMUSG00000037627.15	Rgs22	protein_coding	11.7118	12.0027	15.4639	15.3604	3.93826	7.75704	24.6489	15.5507	13.3042	-1.35206	1.02917	1.64407	0.199768	Down
ENSMUSG00000034412.13	Tbc1d10a	protein_coding	118.826	122.777	120.665	119.106	47.2591	81.4489	230.057	77.7533	114.737	-1.34913	0.36622	12.9019	0.000328247	Down
ENSMUSG00000007415.15	Gatad1	protein_coding	160.305	153.784	165.651	155.808	11.8148	25.2104	65.7305	31.1013	96.1757	-1.34358	0.601196	4.58469	0.0322589	Down
ENSMUSG00000040183.13	Ankrd6	protein_coding	66.1229	65.2646	61.1528	66.2261	19.6913	19.3926	65.7305	15.5507	47.3914	-1.34162	0.640107	4.04149	0.0443946	Down
ENSMUSG00000021188.14	Trip11	protein_coding	172.993	176.289	159.794	183.444	86.6417	75.6311	197.192	202.159	156.768	-1.34117	0.345607	14.1947	0.000164833	Down
ENSMUSG00000039789.7	Zfp597	protein_coding	18.0557	19.7544	18.2755	19.0746	3.93826	7.75704	8.21631	31.1013	15.7717	-1.33703	1.09984	1.35131	0.245049	Down
ENSMUSG00000060639.5	Hist1h4i	protein_coding	433.825	382.336	348.875	334.53	775.837	1167.43	1947.27	2208.2	949.787	-1.33154	0.285957	21.5515	3.44e-06	Down
ENSMUSG00000057667.7	Bloc1s3	protein_coding	13.9078	18.7542	14.9953	14.542	7.87652	17.4533	41.0816	15.5507	18.0202	-1.32906	0.833095	2.39267	0.121905	Down
ENSMUSG00000031451.6	Gas6	protein_coding	61.9749	62.0139	75.2109	71.5771	11.8148	21.3319	57.5142	46.652	51.0112	-1.32831	0.624807	4.23259	0.0396549	Down
ENSMUSG00000035397.8	Klf16	protein_coding	12.6878	8.25185	9.37207	8.6245	31.5061	44.603	106.812	46.652	33.5637	-1.3218	0.614269	4.51935	0.0335135	Down
ENSMUSG00000042642.13	Flad1	protein_coding	60.511	63.2642	71.2278	62.8896	55.1356	36.8459	156.11	46.652	69.0795	-1.32059	0.462828	7.79109	0.00525044	Down
ENSMUSG00000025733.17	Rhot2	protein_coding	17.5677	27.7562	15.6982	19.3894	39.3826	11.6356	32.8653	62.2027	28.3122	-1.32044	0.876562	2.15115	0.142463	Down
ENSMUSG00000021773.11	Comtd1	protein_coding	38.5513	44.2599	35.3796	39.6601	27.5678	46.5422	106.812	62.2027	50.122	-1.32002	0.506701	6.41744	0.0113005	Down
ENSMUSG00000037296.7	Lsm1	protein_coding	155.669	155.285	148.547	153.164	35.4443	15.5141	49.2979	62.2027	96.8905	-1.31892	0.590288	4.53328	0.0332419	Down
ENSMUSG00000014498.9	Ankrd52	protein_coding	51.7271	47.5106	41.2371	52.0618	7.87652	46.5422	90.3794	46.652	47.9984	-1.31731	0.708336	3.45142	0.0631974	Down
ENSMUSG00000028654.13	Mycl	protein_coding	15.6157	20.7546	18.5098	16.3047	7.87652	9.6963	24.6489	15.5507	16.1197	-1.31485	0.985725	1.65112	0.198807	Down
ENSMUSG00000015189.12	Casd1	protein_coding	58.559	55.7625	58.5755	56.5944	11.8148	13.5748	24.6489	46.652	40.7727	-1.3089	0.769949	2.64059	0.104165	Down
ENSMUSG00000003134.10	Tbc1d8	protein_coding	36.1114	41.0092	44.5174	41.7376	11.8148	23.2711	73.9468	15.5507	35.9949	-1.30576	0.643694	3.89601	0.0484008	Down
ENSMUSG00000038963.15	Slco4a1	protein_coding	17.5677	10.5024	14.9953	13.0941	35.4443	46.5422	90.3794	124.405	44.1164	-1.30423	0.591078	4.73825	0.029499	Down
ENSMUSG00000022610.9	Mapk12	protein_coding	26.5955	26.2559	22.7273	24.8033	39.3826	7.75704	41.0816	46.652	29.4069	-1.30403	0.772869	2.67	0.102256	Down
ENSMUSG00000020376.16	Rnf130	protein_coding	73.9307	73.7665	79.6626	76.4874	35.4443	19.3926	73.9468	46.652	59.9104	-1.29971	0.55916	4.99795	0.0253773	Down
ENSMUSG00000031600.10	Vps37a	protein_coding	97.3543	79.0177	88.5661	86.4969	35.4443	48.4815	123.245	77.7533	79.5449	-1.29728	0.470239	7.22205	0.00720135	Down
ENSMUSG00000078762.10	Haus5	protein_coding	65.3909	55.0123	52.7179	51.4323	114.209	139.627	205.408	388.767	134.071	-1.2966	0.350331	13.1943	0.000280798	Down
ENSMUSG00000060036.13	Rpl3	protein_coding	3786.81	3683.32	4006.33	3812.16	1149.97	1303.18	3450.85	2799.12	2998.97	-1.29445	0.15244	71.8288	2.35e-17	Down
ENSMUSG00000021786.13	Oxsm	protein_coding	19.0317	21.2548	21.5558	20.2078	27.5678	31.0282	73.9468	77.7533	36.5433	-1.29426	0.552813	5.16277	0.0230761	Down
ENSMUSG00000085793.2	Lin52	protein_coding	22.4476	18.5041	14.761	14.7939	15.753	32.9674	8.21631	108.855	29.5373	-1.29421	0.81671	2.35335	0.125014	Down
ENSMUSG00000021067.8	Sav1	protein_coding	86.6185	93.0208	92.7835	93.2328	19.6913	15.5141	49.2979	31.1013	60.1575	-1.29357	0.669723	3.42582	0.0641845	Down
ENSMUSG00000026433.13	Rab29	protein_coding	16.8357	18.004	22.0244	17.5008	7.87652	1.93926	8.21631	15.5507	13.4935	-1.2894	1.37244	0.816388	0.366238	Down
ENSMUSG00000030095.10	Tmem43	protein_coding	39.0393	35.0078	35.1453	33.5537	47.2591	40.7245	90.3794	108.855	53.7455	-1.28836	0.472837	6.90204	0.00860975	Down
ENSMUSG00000029551.13	Psmg3	protein_coding	16.8357	17.5039	18.5098	18.571	35.4443	36.8459	123.245	46.652	39.2009	-1.28635	0.511205	6.06524	0.0137868	Down
ENSMUSG00000039043.5	Arpin	protein_coding	15.6157	19.5044	14.761	19.0117	15.753	15.5141	49.2979	15.5507	20.6261	-1.28591	0.796045	2.48119	0.115215	Down
ENSMUSG00000020864.13	Ankrd40	protein_coding	85.6425	93.0208	105.67	97.6395	11.8148	29.0889	82.1631	31.1013	67.0176	-1.2857	0.573618	4.72345	0.029754	Down
ENSMUSG00000032869.15	Psmf1	protein_coding	24.3996	16.7537	17.3383	20.4596	78.7652	69.8134	98.5958	264.361	73.8109	-1.28493	0.56243	5.07231	0.0243109	Down
ENSMUSG00000053080.10	2700081O15Rik	protein_coding	29.5235	34.0076	28.1162	32.5465	3.93826	15.5141	16.4326	46.652	25.8413	-1.28364	0.864335	2.03197	0.154021	Down
ENSMUSG00000020312.12	Shc2	protein_coding	23.6676	21.0047	16.1668	16.1788	19.6913	17.4533	41.0816	15.5507	21.3494	-1.28291	0.763336	2.5572	0.109793	Down
ENSMUSG00000026339.18	Ccdc93	protein_coding	49.7751	52.0116	48.9691	47.2774	23.6296	44.603	98.5958	62.2027	53.383	-1.28252	0.492356	6.31025	0.0120042	Down
ENSMUSG00000051735.7	Rinl	protein_coding	60.755	62.514	60.9185	53.3208	7.87652	25.2104	41.0816	46.652	44.7911	-1.27805	0.674768	3.29495	0.0694933	Down
ENSMUSG00000026825.17	Dnm1	protein_coding	13.6638	11.2525	9.84068	13.7237	27.5678	31.0282	65.7305	77.7533	31.3201	-1.27677	0.634309	3.89541	0.0484183	Down
ENSMUSG00000036989.16	Trim3	protein_coding	41.7233	44.51	32.0994	36.5755	47.2591	21.3319	57.5142	62.2027	42.902	-1.2741	0.592727	4.2465	0.0393312	Down
ENSMUSG00000047804.15	Akap10	protein_coding	136.394	128.529	123.243	119.547	55.1356	56.2385	131.461	108.855	107.425	-1.27389	0.398211	9.39042	0.00218122	Down
ENSMUSG00000052310.9	Slc39a1	protein_coding	36.8434	37.5084	43.8144	41.8005	11.8148	29.0889	73.9468	46.652	40.1837	-1.27322	0.582414	4.51215	0.0336549	Down
ENSMUSG00000007570.15	Fance	protein_coding	65.3909	64.7645	56.701	58.6089	35.4443	46.5422	73.9468	124.405	65.7255	-1.27155	0.463853	6.88273	0.00870324	Down
ENSMUSG00000022802.2	Lmln	protein_coding	23.6676	25.7558	19.9157	22.2852	11.8148	17.4533	32.8653	31.1013	23.1074	-1.26769	0.777256	2.43647	0.118542	Down
ENSMUSG00000055116.8	Arntl	protein_coding	30.9875	40.259	40.0656	38.3381	23.6296	27.1496	98.5958	15.5507	39.322	-1.26703	0.610504	4.16535	0.0412589	Down
ENSMUSG00000037386.15	Rims2	protein_coding	72.2228	67.015	77.0853	67.2963	27.5678	15.5141	32.8653	77.7533	54.665	-1.26697	0.6493	3.51382	0.0608591	Down
ENSMUSG00000020515.13	Cnot8	protein_coding	173.237	171.788	177.601	170.853	118.148	153.202	410.816	217.709	199.169	-1.2658	0.268641	21.2229	4.09e-06	Down
ENSMUSG00000028599.10	Tnfrsf1b	protein_coding	10.2478	11.5026	11.7151	8.87631	15.753	31.0282	24.6489	108.855	27.8283	-1.26139	0.745473	2.7268	0.0986769	Down
ENSMUSG00000049577.15	Zfpm1	protein_coding	12.1998	14.0031	19.2128	15.2975	3.93826	5.81778	16.4326	15.5507	12.8066	-1.26037	1.17699	1.08966	0.296547	Down
ENSMUSG00000036622.15	Atp13a2	protein_coding	115.166	115.526	88.8004	94.24	35.4443	71.7526	115.028	108.855	93.1015	-1.26023	0.416051	8.40248	0.00374709	Down
ENSMUSG00000044991.10	1110034G24Rik	protein_coding	27.5715	29.0065	22.9616	23.4184	11.8148	27.1496	41.0816	46.652	28.707	-1.25976	0.670623	3.22556	0.0724972	Down
ENSMUSG00000028862.6	Map3k6	protein_coding	11.7118	8.75196	11.4808	8.43565	15.753	9.6963	24.6489	31.1013	15.1975	-1.25956	0.935273	1.70196	0.192032	Down
ENSMUSG00000089824.10	Rbm12	protein_coding	64.4149	56.2626	50.6092	59.742	47.2591	50.4208	82.1631	155.507	70.7973	-1.25917	0.470353	6.73772	0.00943954	Down
ENSMUSG00000004070.15	Hmox2	protein_coding	79.0546	83.7687	92.7835	83.9158	78.7652	104.72	271.138	202.159	124.538	-1.25768	0.324494	14.4294	0.00014551	Down
ENSMUSG00000029322.12	Plac8	protein_coding	13.1758	14.7533	19.6814	21.4668	7.87652	15.5141	8.21631	108.855	26.1924	-1.25595	0.81879	2.26164	0.132613	Down
ENSMUSG00000059714.13	Flot1	protein_coding	72.7108	79.0177	55.9981	74.6618	47.2591	69.8134	156.11	77.7533	79.1655	-1.25573	0.486685	6.4971	0.010805	Down
ENSMUSG00000034255.17	Arhgap27	protein_coding	10.4918	11.2525	12.1837	10.3242	3.93826	25.2104	49.2979	31.1013	19.225	-1.25002	0.775739	2.50448	0.113523	Down
ENSMUSG00000026456.18	Cyb5r1	protein_coding	191.537	166.287	159.56	148.82	208.728	174.533	361.518	419.868	228.856	-1.24985	0.271726	20.2254	6.88e-06	Down
ENSMUSG00000029817.11	Tra2a	protein_coding	528.495	563.376	542.643	535.034	448.961	492.572	1191.37	979.692	660.267	-1.24357	0.162364	56.7803	4.87e-14	Down
ENSMUSG00000024150.11	Mcfd2	protein_coding	42.6993	34.5077	32.8023	34.7498	23.6296	40.7245	41.0816	124.405	46.825	-1.23336	0.576041	4.29019	0.0383329	Down
ENSMUSG00000026279.14	Thap4	protein_coding	81.7386	80.268	88.3318	84.1047	31.5061	32.9674	65.7305	108.855	71.6877	-1.23147	0.4979	5.66402	0.0173164	Down
ENSMUSG00000032333.6	Stoml1	protein_coding	92.4744	98.522	75.4452	76.991	74.8269	29.0889	98.5958	62.2027	76.0184	-1.231	0.507311	5.47945	0.0192414	Down
ENSMUSG00000031601.16	Cnot7	protein_coding	135.418	164.787	168.697	173.057	39.3826	29.0889	49.2979	155.507	114.404	-1.23094	0.519567	5.27509	0.0216327	Down
ENSMUSG00000054612.4	Mgmt	protein_coding	57.827	55.7625	48.0319	49.2289	23.6296	65.9348	98.5958	108.855	63.4831	-1.23086	0.467282	6.51787	0.0106796	Down
ENSMUSG00000030979.13	Uros	protein_coding	24.3996	19.0043	25.5389	21.1521	19.6913	5.81778	32.8653	15.5507	20.5025	-1.2307	0.919133	1.68737	0.193947	Down
ENSMUSG00000025436.12	Atp23	protein_coding	59.047	55.7625	57.8726	54.0763	47.2591	58.1778	131.461	108.855	71.5639	-1.22777	0.416388	8.13068	0.00435225	Down
ENSMUSG00000028081.6	Rps3a1	protein_coding	3518.91	3050.68	3067.71	2999.06	2236.93	3114.45	6236.18	5333.88	3694.73	-1.22604	0.25733	22.5861	2.01e-06	Down
ENSMUSG00000002279.18	Lmf1	protein_coding	37.5754	32.0072	22.9616	27.825	15.753	50.4208	73.9468	46.652	38.3927	-1.22457	0.645314	3.47666	0.0622401	Down
ENSMUSG00000037434.7	Slc30a1	protein_coding	65.3909	71.2659	62.7929	74.0322	66.9504	36.8459	123.245	93.304	74.2284	-1.22443	0.471423	6.41663	0.0113057	Down
ENSMUSG00000058748.9	Zfp958	protein_coding	153.961	152.034	186.504	154.108	43.3208	54.2993	98.5958	186.608	128.679	-1.22442	0.436524	7.47336	0.00626186	Down
ENSMUSG00000056952.13	Tatdn2	protein_coding	241.312	247.555	249.297	228.014	15.753	60.1171	123.245	62.2027	153.437	-1.22239	0.456231	6.74727	0.0093891	Down
ENSMUSG00000005774.12	Rfx5	protein_coding	23.1796	24.5055	21.0872	23.4813	43.3208	7.75704	8.21631	108.855	32.5503	-1.2208	1.2796	0.867141	0.351748	Down
ENSMUSG00000044636.5	Csrnp2	protein_coding	44.8952	40.259	37.254	41.8635	43.3208	52.36	115.028	93.304	58.5356	-1.21792	0.457689	6.66906	0.00981008	Down
ENSMUSG00000041845.10	Rhod	protein_coding	17.0797	14.2532	21.5558	20.4596	7.87652	19.3926	65.7305	15.5507	22.7373	-1.21668	0.722372	2.75561	0.0969136	Down
ENSMUSG00000039233.12	Tbce	protein_coding	119.07	116.026	101.921	99.9687	74.8269	75.6311	172.543	108.855	108.605	-1.21656	0.35895	10.5446	0.0011653	Down
ENSMUSG00000042079.13	Hnrnpf	protein_coding	122.486	91.7705	101.218	100.472	23.6296	25.2104	49.2979	62.2027	72.036	-1.21644	0.631948	3.45656	0.0630012	Down
ENSMUSG00000036860.14	Mrpl55	protein_coding	53.9231	52.7618	44.283	43.9409	51.1974	58.1778	131.461	62.2027	62.2435	-1.21563	0.431469	7.32961	0.00678279	Down
ENSMUSG00000014606.14	Slc25a11	protein_coding	131.514	134.53	128.632	129.368	98.4565	96.963	254.706	155.507	141.209	-1.21547	0.30733	14.5805	0.000134294	Down
ENSMUSG00000043987.18	Cep164	protein_coding	122.486	142.532	133.083	140.888	39.3826	83.3882	156.11	171.057	123.616	-1.21398	0.404385	8.67248	0.00323051	Down
ENSMUSG00000075031.4	Hist1h2bb	protein_coding	1137.02	1056.24	1155.58	1039.6	1169.66	1497.11	3385.12	2799.12	1654.93	-1.21366	0.220473	30.2219	3.85e-08	Down
ENSMUSG00000063694.5	Cycs	protein_coding	62.7069	52.5118	86.926	66.415	11.8148	9.6963	41.0816	15.5507	43.3379	-1.21362	0.85332	1.94	0.163669	Down
ENSMUSG00000035278.9	Plekhj1	protein_coding	90.2784	88.2698	74.9766	82.342	55.1356	127.991	238.273	139.956	112.153	-1.20904	0.477782	6.40199	0.0113993	Down
ENSMUSG00000032783.8	Troap	protein_coding	23.4236	16.2536	18.9784	17.249	55.1356	77.5704	156.11	124.405	61.1408	-1.20854	0.478419	6.22858	0.0125705	Down
ENSMUSG00000066640.11	Fbxl18	protein_coding	56.851	50.0112	47.0947	45.5147	31.5061	93.0845	123.245	155.507	75.3517	-1.20784	0.537958	4.96339	0.0258895	Down
ENSMUSG00000028838.11	Extl1	protein_coding	8.78385	3.75084	7.26336	6.54707	3.93826	7.75704	16.4326	15.5507	8.75296	-1.20744	1.29017	0.845761	0.357754	Down
ENSMUSG00000025262.8	Fam120c	protein_coding	10.2478	11.2525	6.56045	9.19108	23.6296	15.5141	32.8653	31.1013	17.5453	-1.20709	0.827321	1.98515	0.158848	Down
ENSMUSG00000032965.10	Ift57	protein_coding	75.3947	89.27	77.3196	88.7002	23.6296	50.4208	131.461	31.1013	70.9121	-1.205	0.541503	4.85024	0.0276423	Down
ENSMUSG00000070000.13	Fcho1	protein_coding	57.095	61.0137	53.4208	53.2579	51.1974	67.8741	123.245	139.956	75.8824	-1.20388	0.400372	8.3959	0.00376069	Down
ENSMUSG00000030263.13	Lrmp	protein_coding	55.1431	57.5129	53.8894	56.8462	15.753	34.9067	65.7305	62.2027	50.2481	-1.20345	0.555134	4.35663	0.0368652	Down
ENSMUSG00000035559.9	Mpv17l2	protein_coding	29.5235	28.5064	29.522	25.8735	31.5061	32.9674	49.2979	108.855	42.0064	-1.20338	0.55402	4.38889	0.0361738	Down
ENSMUSG00000073411.11	H2-D1	protein_coding	24.1556	23.2552	26.4761	27.6362	7.87652	17.4533	49.2979	15.5507	23.9627	-1.20257	0.749758	2.42628	0.119315	Down
ENSMUSG00000020115.3	Tbk1	protein_coding	174.213	182.791	174.086	183.318	126.024	93.0845	254.706	217.709	175.741	-1.20162	0.300532	14.9951	0.000107793	Down
ENSMUSG00000016028.9	Celsr1	protein_coding	109.798	93.5209	116.214	122.38	15.753	31.0282	82.1631	46.652	77.1886	-1.19938	0.557909	4.37792	0.0364073	Down
ENSMUSG00000049488.14	Tmem67	protein_coding	32.4514	26.2559	22.2587	28.2028	15.753	36.8459	82.1631	15.5507	32.4352	-1.19931	0.690713	2.94997	0.0858789	Down
ENSMUSG00000040483.15	Xaf1	protein_coding	1.46397	2.75062	4.21743	3.27353	11.8148	27.1496	98.5958	62.2027	26.4336	-1.19871	0.77577	2.36735	0.123897	Down
ENSMUSG00000041258.17	Zfp236	protein_coding	80.2746	80.518	81.7713	86.8116	59.0739	40.7245	82.1631	171.057	85.2993	-1.19791	0.430845	7.1952	0.00730989	Down
ENSMUSG00000028936.15	Rpl22	protein_coding	1997.11	1838.16	1991.1	1855.78	866.417	1134.47	2292.35	2379.25	1794.33	-1.19769	0.198828	36.1137	1.86e-09	Down
ENSMUSG00000087598.9	Zfp111	protein_coding	48.7992	50.0112	42.8772	42.3671	35.4443	23.2711	32.8653	93.304	46.1174	-1.19391	0.589104	3.73059	0.0534244	Down
ENSMUSG00000038780.14	Smurf1	protein_coding	89.5465	84.2689	95.1266	93.0439	35.4443	40.7245	131.461	31.1013	75.0896	-1.19193	0.462791	6.22222	0.0126157	Down
ENSMUSG00000001729.14	Akt1	protein_coding	86.6185	81.7683	78.0225	83.3492	27.5678	52.36	123.245	46.652	72.4479	-1.19094	0.464008	6.17171	0.0129809	Down
ENSMUSG00000042246.5	Tmc7	protein_coding	19.7637	17.0038	18.2755	19.2005	15.753	5.81778	24.6489	15.5507	17.0017	-1.18903	0.962991	1.412	0.234725	Down
ENSMUSG00000045414.7	1190002N15Rik	protein_coding	53.4351	64.0143	45.6889	51.1805	43.3208	60.1171	98.5958	108.855	65.6509	-1.18836	0.468741	6.0363	0.0140147	Down
ENSMUSG00000003581.14	Rnf215	protein_coding	24.3996	20.7546	21.7901	19.6412	7.87652	11.6356	24.6489	15.5507	18.2871	-1.18751	0.941519	1.46192	0.226625	Down
ENSMUSG00000001105.15	Ift20	protein_coding	80.7626	89.7701	89.269	85.8044	27.5678	31.0282	90.3794	31.1013	65.7104	-1.18521	0.534794	4.571	0.0325176	Down
ENSMUSG00000028191.11	Bcl10	protein_coding	65.3909	63.5142	71.2278	62.7008	39.3826	21.3319	65.7305	62.2027	56.4352	-1.18243	0.565314	4.07154	0.0436114	Down
ENSMUSG00000015668.13	Pdzd11	protein_coding	58.559	52.2617	45.9232	45.2	27.5678	60.1171	123.245	31.1013	55.4968	-1.18152	0.508955	5.14968	0.0232507	Down
ENSMUSG00000029033.16	Acap3	protein_coding	39.0393	41.5093	31.8651	32.3576	27.5678	31.0282	41.0816	77.7533	40.2753	-1.17885	0.586754	3.66659	0.0555136	Down
ENSMUSG00000027424.11	Mgme1	protein_coding	99.3063	105.274	98.6411	112.182	51.1974	56.2385	164.326	62.2027	93.6709	-1.17857	0.421784	7.42648	0.0064271	Down
ENSMUSG00000020413.11	Hus1	protein_coding	50.2631	54.5122	55.7638	56.5314	43.3208	58.1778	139.677	108.855	70.8877	-1.17732	0.413047	7.67094	0.00561171	Down
ENSMUSG00000007036.15	Abhd16a	protein_coding	45.6272	45.5102	40.5342	44.0039	7.87652	27.1496	24.6489	77.7533	39.138	-1.17649	0.669296	2.83994	0.0919475	Down
ENSMUSG00000053024.14	Cntn2	protein_coding	11.9558	5.50123	9.13777	8.43565	11.8148	19.3926	41.0816	31.1013	17.3026	-1.17602	0.922744	1.5895	0.207398	Down
ENSMUSG00000040537.17	Adam22	protein_coding	47.5792	57.7629	44.7517	48.9771	39.3826	19.3926	65.7305	31.1013	44.3347	-1.17553	0.628569	3.26343	0.0708407	Down
ENSMUSG00000042210.17	Abhd14a	protein_coding	47.3352	48.5109	48.0319	46.0813	7.87652	29.0889	57.5142	31.1013	39.4425	-1.17248	0.635421	3.15796	0.0755574	Down
ENSMUSG00000037279.13	Ovol2	protein_coding	3.17195	6.2514	4.45174	4.34373	3.93826	5.81778	8.21631	15.5507	6.46773	-1.17236	1.42661	0.631994	0.426625	Down
ENSMUSG00000038462.3	Uqcrfs1	protein_coding	378.194	373.834	380.506	354.864	441.085	539.114	903.794	1352.91	590.537	-1.17183	0.244644	22.6489	1.94e-06	Down
ENSMUSG00000055835.10	Zfp1	protein_coding	77.5907	91.5205	77.0853	82.9086	39.3826	79.5097	172.543	77.7533	87.2866	-1.17064	0.459419	6.35542	0.0117023	Down
ENSMUSG00000039244.10	E130309D02Rik	protein_coding	46.1152	42.2595	38.4255	35.0646	59.0739	48.4815	98.5958	93.304	57.665	-1.16889	0.460702	5.96243	0.0146139	Down
ENSMUSG00000015714.11	Cers2	protein_coding	74.9067	61.7638	78.9597	66.415	86.6417	60.1171	262.922	46.652	92.2973	-1.16639	0.64736	3.26477	0.0707831	Down
ENSMUSG00000050188.8	Lsm10	protein_coding	31.9635	28.7564	29.0534	26.3142	15.753	40.7245	57.5142	77.7533	38.4791	-1.16618	0.580487	3.78663	0.0516635	Down
ENSMUSG00000058997.7	Vwa8	protein_coding	115.166	97.5218	92.7835	97.0729	59.0739	67.8741	106.812	171.057	100.92	-1.16563	0.411002	7.51788	0.00610897	Down
ENSMUSG00000022419.15	Deptor	protein_coding	33.1834	39.5088	34.6767	37.8345	39.3826	23.2711	49.2979	93.304	43.8074	-1.16331	0.582991	3.72145	0.0537176	Down
ENSMUSG00000037720.16	Tmem33	protein_coding	127.854	128.529	127.226	105.634	78.7652	77.5704	123.245	217.709	123.317	-1.16236	0.391066	8.32468	0.003911	Down
ENSMUSG00000066324.2	Impad1	protein_coding	102.234	98.7721	112.465	106.956	51.1974	50.4208	139.677	93.304	94.3784	-1.16187	0.407657	7.60198	0.00583043	Down
ENSMUSG00000020212.14	Mdm1	protein_coding	94.9144	98.522	91.1434	93.6734	35.4443	65.9348	98.5958	155.507	91.7169	-1.16163	0.411596	7.38782	0.00656671	Down
ENSMUSG00000039254.16	Pomt1	protein_coding	63.1949	54.7623	50.6092	50.9286	51.1974	65.9348	156.11	46.652	67.4236	-1.16098	0.438122	6.65788	0.00987183	Down
ENSMUSG00000028959.14	Fastk	protein_coding	83.4466	69.2655	79.8969	65.2189	43.3208	50.4208	123.245	62.2027	72.1271	-1.16046	0.49959	5.1824	0.0228168	Down
ENSMUSG00000042831.13	Alkbh6	protein_coding	12.1998	14.2532	10.7779	9.44289	3.93826	17.4533	24.6489	15.5507	13.5331	-1.15741	0.95166	1.36554	0.242579	Down
ENSMUSG00000003423.15	Pih1d1	protein_coding	122.974	129.779	122.071	122.883	141.777	106.659	287.571	202.159	154.484	-1.15513	0.292789	14.6507	0.000129387	Down
ENSMUSG00000029020.13	Mfn2	protein_coding	51.2391	44.51	43.1115	50.1732	51.1974	36.8459	82.1631	108.855	58.5119	-1.15449	0.500564	5.01058	0.0251928	Down
ENSMUSG00000043998.10	Mgat2	protein_coding	184.217	177.54	183.224	176.582	31.5061	38.7852	115.028	15.5507	115.304	-1.15433	0.48191	5.2874	0.0214803	Down
ENSMUSG00000037808.13	Fam76b	protein_coding	117.118	124.528	131.209	127.983	39.3826	40.7245	139.677	15.5507	92.0216	-1.15423	0.457351	5.96472	0.0145949	Down
ENSMUSG00000027519.10	Rab22a	protein_coding	56.119	49.7611	45.9232	55.3353	27.5678	23.2711	73.9468	15.5507	43.4344	-1.1537	0.632584	3.13455	0.0766497	Down
ENSMUSG00000039648.14	Kyat1	protein_coding	20.4956	20.2545	22.493	16.6195	15.753	11.6356	8.21631	62.2027	22.2088	-1.15328	0.886661	1.56069	0.211564	Down
ENSMUSG00000041609.16	Bicdl1	protein_coding	39.0393	44.76	40.0656	38.3381	19.6913	17.4533	32.8653	46.652	34.8581	-1.14983	0.708634	2.41583	0.120114	Down
ENSMUSG00000071359.13	Tbpl1	protein_coding	59.047	57.7629	56.4667	62.5119	11.8148	15.5141	24.6489	46.652	41.8023	-1.14456	0.762116	2.0747	0.149759	Down
ENSMUSG00000024036.15	Slc37a1	protein_coding	22.9356	17.0038	13.1209	14.8568	19.6913	42.6637	65.7305	31.1013	28.388	-1.14448	0.677411	2.73559	0.0981351	Down
ENSMUSG00000057554.13	Lgals8	protein_coding	12.9318	14.7533	13.3552	13.7866	23.6296	25.2104	57.5142	46.652	25.9791	-1.14382	0.639066	3.01688	0.0824017	Down
ENSMUSG00000022261.5	Sdc2	protein_coding	6.34389	7.00157	4.68604	5.16211	27.5678	9.6963	32.8653	15.5507	13.6092	-1.14224	0.915199	1.45938	0.227028	Down
ENSMUSG00000023832.13	Acat2	protein_coding	53.6791	50.2612	54.8266	48.4735	106.333	102.781	238.273	202.159	107.098	-1.13869	0.333898	11.1095	0.000858885	Down
ENSMUSG00000040990.17	Sh3kbp1	protein_coding	5.12391	9.50213	6.32615	6.04345	7.87652	13.5748	24.6489	15.5507	11.0808	-1.13861	1.05293	1.11401	0.291212	Down
ENSMUSG00000022999.14	Lmbr1l	protein_coding	71.4908	66.7649	59.0441	58.42	39.3826	54.2993	73.9468	124.405	68.4692	-1.13663	0.456337	5.6921	0.0170414	Down
ENSMUSG00000035378.17	Shq1	protein_coding	177.629	206.796	186.504	190.998	133.901	133.809	312.22	248.811	198.833	-1.1357	0.294405	14.2413	0.000160806	Down
ENSMUSG00000078937.8	Cpt1b	protein_coding	18.2997	21.2548	17.104	16.1159	11.8148	11.6356	24.6489	15.5507	17.053	-1.13473	0.924979	1.37508	0.240942	Down
ENSMUSG00000069309.2	Hist1h2an	protein_coding	69.2948	90.7703	85.2859	78.6907	15.753	54.2993	8.21631	171.057	71.671	-1.13364	1.24483	0.812145	0.367487	Down
ENSMUSG00000038372.14	Gmds	protein_coding	21.2276	26.5059	18.2755	19.7671	23.6296	15.5141	32.8653	31.1013	23.6108	-1.1312	0.774088	1.96217	0.161281	Down
ENSMUSG00000071669.14	Snx29	protein_coding	43.9192	37.5084	37.254	39.2824	78.7652	29.0889	115.028	77.7533	57.325	-1.13039	0.591895	3.54332	0.0597857	Down
ENSMUSG00000024639.5	Gnaq	protein_coding	24.8876	21.2548	17.8069	21.7186	11.8148	32.9674	57.5142	31.1013	27.3832	-1.12974	0.692103	2.54179	0.110869	Down
ENSMUSG00000026930.15	Gpsm1	protein_coding	23.1796	24.0054	17.104	19.3264	23.6296	11.6356	24.6489	31.1013	21.8289	-1.12873	0.824783	1.70147	0.192095	Down
ENSMUSG00000026479.13	Lamc2	protein_coding	36.3554	33.0074	37.4883	37.9604	19.6913	31.0282	65.7305	62.2027	40.433	-1.12583	0.567911	3.69139	0.054694	Down
ENSMUSG00000067608.4	Pcna-ps2	protein_coding	117.362	106.774	110.825	96.5693	51.1974	75.6311	139.677	124.405	102.805	-1.12501	0.4089	7.15549	0.00747349	Down
ENSMUSG00000008429.8	Herpud2	protein_coding	25.8636	23.2552	23.1959	25.6847	27.5678	15.5141	41.0816	46.652	28.6018	-1.12486	0.690347	2.47305	0.115813	Down
ENSMUSG00000065999.13	Zfp985	protein_coding	112.482	97.0217	121.368	100.158	63.0121	44.603	131.461	93.304	95.4262	-1.12185	0.464292	5.59346	0.0180277	Down
ENSMUSG00000006519.11	Cyba	protein_coding	58.803	49.7611	55.5295	55.9648	19.6913	40.7245	98.5958	31.1013	51.2714	-1.12166	0.544313	4.04424	0.0443222	Down
ENSMUSG00000031545.6	Gpat4	protein_coding	177.873	187.792	179.71	177.4	74.8269	60.1171	197.192	31.1013	135.751	-1.12157	0.380088	8.13993	0.00433009	Down
ENSMUSG00000034818.16	Celf5	protein_coding	5.8559	5.75129	5.15464	5.60278	27.5678	13.5748	32.8653	46.652	17.8781	-1.1201	0.794166	1.87666	0.170714	Down
ENSMUSG00000046337.17	Fam178b	protein_coding	8.29586	7.00157	6.79475	6.92478	35.4443	44.603	82.1631	77.7533	33.6226	-1.11717	0.565902	3.72655	0.0535538	Down
ENSMUSG00000037499.9	Nenf	protein_coding	48.0672	50.7614	42.4086	45.6406	7.87652	25.2104	49.2979	15.5507	35.6017	-1.11608	0.702612	2.32493	0.127316	Down
ENSMUSG00000024160.16	Spsb3	protein_coding	70.5148	70.0157	58.5755	64.7782	35.4443	58.1778	123.245	46.652	65.9254	-1.11472	0.461836	5.46324	0.0194206	Down
ENSMUSG00000021368.15	Tbc1d7	protein_coding	29.5235	27.2561	31.3964	24.1108	35.4443	44.603	90.3794	77.7533	45.0584	-1.1138	0.539972	4.0702	0.0436461	Down
ENSMUSG00000023906.2	Cldn6	protein_coding	11.7118	10.2523	10.7779	11.0167	31.5061	13.5748	49.2979	31.1013	21.1548	-1.11279	0.730393	2.1938	0.138567	Down
ENSMUSG00000047583.9	Tyw3	protein_coding	30.7435	32.7573	26.7104	31.4133	11.8148	34.9067	65.7305	31.1013	33.1472	-1.11206	0.639887	2.86717	0.0904036	Down
ENSMUSG00000024571.14	Gm16286	protein_coding	242.044	217.549	241.565	229.21	66.9504	114.416	213.624	217.709	192.884	-1.11192	0.332502	10.6721	0.00108761	Down
ENSMUSG00000057649.6	Brd9	protein_coding	94.9144	98.0219	90.9091	93.5475	55.1356	42.6637	73.9468	139.956	86.1369	-1.11119	0.443046	5.78869	0.0161296	Down
ENSMUSG00000054277.7	Arfgap3	protein_coding	26.1076	23.7553	29.522	25.6847	27.5678	27.1496	65.7305	62.2027	35.965	-1.11118	0.58566	3.40373	0.0650491	Down
ENSMUSG00000030493.13	Faap24	protein_coding	17.5677	11.2525	17.5726	17.3749	27.5678	15.5141	73.9468	15.5507	24.5434	-1.10989	0.759552	2.09308	0.147967	Down
ENSMUSG00000070643.11	Sox13	protein_coding	20.0077	16.5037	19.2128	16.6195	43.3208	44.603	82.1631	108.855	43.9107	-1.10692	0.515733	4.37549	0.0364593	Down
ENSMUSG00000030029.14	Lrig1	protein_coding	53.9231	62.0139	58.8098	54.454	15.753	23.2711	24.6489	77.7533	46.3284	-1.10537	0.667129	2.53037	0.111674	Down
ENSMUSG00000024726.9	Carnmt1	protein_coding	65.1469	70.2657	68.8847	68.6183	15.753	52.36	73.9468	108.855	65.4788	-1.10435	0.496059	4.66276	0.0308235	Down
ENSMUSG00000049300.11	Prmt6	protein_coding	83.9346	90.0201	68.6504	79.0055	51.1974	110.538	180.759	124.405	98.5638	-1.10428	0.447699	5.97948	0.0144733	Down
ENSMUSG00000022620.14	Arsa	protein_coding	12.6878	14.5032	14.761	11.7092	31.5061	38.7852	98.5958	31.1013	31.7062	-1.10401	0.598344	3.29566	0.0694633	Down
ENSMUSG00000032855.5	Pkd1	protein_coding	111.994	105.774	112.933	117.595	39.3826	19.3926	24.6489	124.405	82.0158	-1.10283	0.568118	3.47137	0.0624395	Down
ENSMUSG00000018841.17	Rad51d	protein_coding	36.5994	34.5077	40.0656	35.0016	15.753	17.4533	24.6489	62.2027	33.279	-1.10134	0.723207	2.15165	0.142417	Down
ENSMUSG00000024218.12	Taf11	protein_coding	67.8308	80.7681	83.6458	87.567	82.7034	48.4815	147.894	155.507	94.2996	-1.10043	0.415189	6.73104	0.00947492	Down
ENSMUSG00000044030.4	Irf2bp1	protein_coding	70.5148	64.2644	47.329	45.3259	74.8269	56.2385	65.7305	139.956	70.5232	-1.09734	0.451628	5.37087	0.0204758	Down
ENSMUSG00000031931.4	Ankrd49	protein_coding	35.3794	35.0078	34.4424	33.9314	3.93826	9.6963	16.4326	15.5507	23.0474	-1.09723	1.04925	0.999589	0.31741	Down
ENSMUSG00000033998.9	Kcnk1	protein_coding	29.7675	27.7562	27.4133	26.0624	23.6296	32.9674	73.9468	31.1013	34.0806	-1.09679	0.583992	3.29583	0.0694561	Down
ENSMUSG00000072640.11	Lyrm9	protein_coding	32.6954	31.5071	32.568	32.6094	55.1356	11.6356	24.6489	124.405	43.1507	-1.09604	1.0326	1.07846	0.299043	Down
ENSMUSG00000020393.16	Kremen1	protein_coding	17.0797	17.754	19.9157	17.0602	15.753	13.5748	41.0816	15.5507	19.7212	-1.09579	0.801475	1.7563	0.185087	Down
ENSMUSG00000020390.12	Ube2b	protein_coding	147.373	126.278	135.192	133.334	110.271	81.4489	213.624	155.507	137.879	-1.09545	0.35134	9.25328	0.00235075	Down
ENSMUSG00000002064.10	Sdf2	protein_coding	89.0585	96.2715	88.0975	88.6372	63.0121	75.6311	156.11	124.405	97.6529	-1.09143	0.37241	8.01459	0.0046402	Down
ENSMUSG00000039105.6	Atp6v1g1	protein_coding	83.6906	81.5182	95.1266	82.342	43.3208	60.1171	139.677	93.304	84.8871	-1.0901	0.427601	6.18465	0.0128863	Down
ENSMUSG00000022456.15	Sept3	protein_coding	17.8117	14.0031	13.5895	16.0529	3.93826	23.2711	24.6489	46.652	19.9959	-1.08914	0.84239	1.58689	0.207771	Down
ENSMUSG00000032788.15	Pdxk	protein_coding	50.2631	50.2612	49.4377	52.1877	82.7034	69.8134	180.759	124.405	82.4789	-1.08873	0.370079	8.18325	0.00422789	Down
ENSMUSG00000035007.5	Rundc1	protein_coding	24.1556	29.5066	21.7901	32.0429	47.2591	27.1496	73.9468	77.7533	41.7005	-1.08821	0.639161	2.80222	0.094134	Down
ENSMUSG00000048376.6	F2r	protein_coding	59.779	41.5093	56.701	52.1247	43.3208	29.0889	106.812	31.1013	52.5547	-1.08755	0.611021	3.09602	0.0784838	Down
ENSMUSG00000028643.11	Svbp	protein_coding	28.0595	33.0074	31.1621	25.244	7.87652	21.3319	32.8653	31.1013	26.331	-1.08627	0.794189	1.75016	0.185857	Down
ENSMUSG00000079316.10	Rab9	protein_coding	113.702	87.5196	101.687	92.7292	35.4443	44.603	115.028	31.1013	77.7269	-1.08612	0.536604	3.95128	0.0468357	Down
ENSMUSG00000027427.13	Polr3f	protein_coding	71.7348	78.5176	79.8969	81.3347	78.7652	40.7245	131.461	108.855	83.9112	-1.08603	0.42483	6.17501	0.0129567	Down
ENSMUSG00000074890.4	Lcmt2	protein_coding	40.0153	35.5079	33.0366	37.0161	19.6913	27.1496	32.8653	77.7533	37.8794	-1.08539	0.637686	2.68348	0.101394	Down
ENSMUSG00000026240.12	Cops7b	protein_coding	62.2189	63.7643	68.4161	69.3737	82.7034	77.5704	139.677	264.361	103.511	-1.08271	0.348523	9.10743	0.00254574	Down
ENSMUSG00000032491.14	Nradd	protein_coding	30.0115	35.5079	28.1162	30.0913	66.9504	63.9956	139.677	93.304	60.9568	-1.07921	0.431345	5.93965	0.0148039	Down
ENSMUSG00000029469.14	Ift81	protein_coding	70.5148	90.7703	82.9429	88.8891	51.1974	56.2385	139.677	93.304	84.1918	-1.079	0.45565	5.4068	0.0200585	Down
ENSMUSG00000058486.11	Wdr91	protein_coding	72.9547	69.5156	68.4161	73.9063	43.3208	46.5422	115.028	62.2027	68.9859	-1.07859	0.456139	5.23331	0.0221584	Down
ENSMUSG00000033589.3	Reep4	protein_coding	33.9154	26.756	22.0244	26.0624	51.1974	65.9348	98.5958	108.855	54.1676	-1.07779	0.491517	4.58573	0.0322392	Down
ENSMUSG00000041064.13	Pif1	protein_coding	148.105	149.283	130.74	132.767	51.1974	91.1452	172.543	93.304	121.136	-1.07631	0.365016	8.07786	0.00448094	Down
ENSMUSG00000038916.7	Soga3	protein_coding	48.7992	44.0098	45.6889	38.5899	11.8148	36.8459	73.9468	15.5507	39.4058	-1.07618	0.648411	2.63678	0.104415	Down
ENSMUSG00000002396.8	Ocel1	protein_coding	20.7396	20.5046	19.9157	20.4596	7.87652	7.75704	16.4326	15.5507	16.1545	-1.07544	1.06235	0.941852	0.331802	Down
ENSMUSG00000062031.13	Pgghg	protein_coding	45.6272	43.5097	34.4424	35.2534	39.3826	29.0889	49.2979	62.2027	42.3506	-1.07411	0.577831	3.14631	0.0760991	Down
ENSMUSG00000028194.15	Ddah1	protein_coding	24.6436	18.7542	28.8191	26.6289	70.8887	32.9674	213.624	31.1013	55.9284	-1.07315	0.832493	1.66767	0.196571	Down
ENSMUSG00000028454.16	Pigo	protein_coding	57.827	46.2604	47.0947	42.1153	19.6913	50.4208	65.7305	77.7533	50.8617	-1.07306	0.581406	3.24501	0.0716413	Down
ENSMUSG00000054302.15	Eapp	protein_coding	162.989	160.036	165.417	176.582	133.901	141.566	353.301	233.26	190.882	-1.07224	0.269686	15.0442	0.000105025	Down
ENSMUSG00000071516.2	Hist1h2ai	protein_coding	397.957	360.581	393.627	327.479	618.307	1113.14	1774.72	1710.57	837.048	-1.07169	0.384579	7.74404	0.005389	Down
ENSMUSG00000053134.13	Supt7l	protein_coding	48.0672	57.0128	60.4499	59.2384	43.3208	79.5097	205.408	77.7533	78.845	-1.07168	0.459887	5.39357	0.020211	Down
ENSMUSG00000023919.7	Cenpq	protein_coding	49.2872	61.0137	67.2446	55.4612	35.4443	19.3926	73.9468	31.1013	49.1115	-1.07077	0.638262	2.693	0.10079	Down
ENSMUSG00000022174.8	Dad1	protein_coding	67.3428	55.7625	58.3412	50.2362	137.839	126.052	197.192	311.013	125.472	-1.07056	0.357439	8.63104	0.00330482	Down
ENSMUSG00000022500.14	Litaf	protein_coding	14.8837	16.0036	18.5098	15.1086	70.8887	38.7852	147.894	62.2027	48.0345	-1.06945	0.547718	3.73563	0.0532635	Down
ENSMUSG00000029994.17	Anxa4	protein_coding	50.9951	53.512	48.7348	51.8729	23.6296	81.4489	123.245	108.855	67.7866	-1.06937	0.558564	3.63439	0.0565974	Down
ENSMUSG00000020781.14	Tsen54	protein_coding	124.682	120.777	127.226	121.31	59.0739	58.1778	115.028	139.956	108.279	-1.06877	0.394918	6.79597	0.00913637	Down
ENSMUSG00000023007.15	Prpf40b	protein_coding	91.4984	81.7683	80.1312	83.7269	70.8887	91.1452	156.11	186.608	105.235	-1.06843	0.359295	8.32312	0.00391437	Down
ENSMUSG00000041319.13	Thoc6	protein_coding	94.9144	93.5209	100.047	82.9715	94.5182	110.538	188.975	248.811	126.787	-1.0663	0.35199	8.78931	0.00303001	Down
ENSMUSG00000014907.10	Naf1	protein_coding	56.851	44.51	39.1284	45.3259	129.963	201.683	304.004	295.463	139.616	-1.06465	0.383483	7.63087	0.00573777	Down
ENSMUSG00000062232.14	Rapgef2	protein_coding	76.1267	72.7663	78.7254	75.1654	66.9504	52.36	131.461	108.855	82.8012	-1.06346	0.405216	6.44599	0.0111203	Down
ENSMUSG00000028080.16	Lrba	protein_coding	242.288	213.798	223.29	231.225	102.395	135.748	262.922	248.811	207.559	-1.06336	0.301644	11.8512	0.000576232	Down
ENSMUSG00000041654.15	Slc39a11	protein_coding	16.1037	12.5028	13.1209	14.7939	11.8148	9.6963	24.6489	15.5507	14.779	-1.0622	0.965458	1.13123	0.287514	Down
ENSMUSG00000019235.9	Rps6kl1	protein_coding	10.7358	10.5024	8.20056	10.0724	15.753	9.6963	16.4326	31.1013	14.0618	-1.06016	0.954624	1.14006	0.285639	Down
ENSMUSG00000037416.13	Dmxl1	protein_coding	552.651	520.867	572.868	562.607	106.333	126.052	295.787	202.159	367.415	-1.0593	0.276201	13.7919	0.000204215	Down
ENSMUSG00000032175.11	Tyk2	protein_coding	132.978	135.03	116.214	119.547	98.4565	71.7526	205.408	46.652	115.755	-1.05926	0.367251	7.79059	0.00525192	Down
ENSMUSG00000022359.9	Wdyhv1	protein_coding	20.7396	27.006	22.0244	18.9487	43.3208	21.3319	73.9468	15.5507	30.3586	-1.05817	0.693003	2.24086	0.134406	Down
ENSMUSG00000035601.9	Trmt10b	protein_coding	80.5186	76.2671	96.2981	81.02	35.4443	65.9348	139.677	108.855	85.5019	-1.0577	0.442648	5.51553	0.0188483	Down
ENSMUSG00000013701.12	Timm23	protein_coding	206.42	211.797	237.816	227.448	141.777	124.113	312.22	279.912	217.688	-1.05726	0.266141	14.8993	0.000113404	Down
ENSMUSG00000059991.7	Nptx2	protein_coding	48.7992	50.5113	48.5005	52.1877	39.3826	60.1171	139.677	62.2027	62.6723	-1.05648	0.439786	5.48232	0.0192098	Down
ENSMUSG00000021840.16	Mapk1ip1l	protein_coding	43.1873	37.2583	31.8651	34.1833	216.604	197.805	386.167	295.463	155.317	-1.05586	0.285414	13.2365	0.000274546	Down
ENSMUSG00000030469.10	Zfp719	protein_coding	48.3112	46.0103	44.283	50.6139	15.753	19.3926	8.21631	93.304	40.7355	-1.05565	0.715659	2.00787	0.156485	Down
ENSMUSG00000075376.10	Rc3h2	protein_coding	111.994	95.2713	105.904	112.496	11.8148	42.6637	73.9468	62.2027	77.0368	-1.05449	0.554144	3.4367	0.0637631	Down
ENSMUSG00000054648.7	Zfp869	protein_coding	76.3707	77.2673	72.165	68.4924	43.3208	56.2385	49.2979	186.608	78.7201	-1.05344	0.451008	5.04584	0.0246851	Down
ENSMUSG00000031681.16	Smad1	protein_coding	35.8674	34.5077	29.9906	27.825	35.4443	44.603	65.7305	77.7533	43.9652	-1.05232	0.523481	3.73315	0.0533426	Down
ENSMUSG00000019944.14	Rhobtb1	protein_coding	6.58789	4.0009	10.075	11.2685	3.93826	3.87852	8.21631	31.1013	9.88334	-1.05217	1.29674	0.64627	0.42145	Down
ENSMUSG00000002059.18	Rab34	protein_coding	46.3592	31.257	36.5511	32.3576	122.086	81.4489	230.057	108.855	86.1214	-1.05199	0.517729	4.09855	0.0429201	Down
ENSMUSG00000078954.9	Arhgap8	protein_coding	15.8597	15.5035	13.8238	14.9198	27.5678	29.0889	24.6489	108.855	31.2834	-1.05139	0.630438	2.59537	0.107176	Down
ENSMUSG00000055917.15	Zfp277	protein_coding	235.944	235.553	240.628	212.906	66.9504	106.659	164.326	217.709	185.084	-1.05134	0.348682	8.60034	0.003361	Down
ENSMUSG00000040852.5	Plekhh2	protein_coding	29.2795	31.0069	27.6476	32.6724	39.3826	23.2711	24.6489	124.405	41.5393	-1.05109	0.630847	2.60127	0.106778	Down
ENSMUSG00000025025.13	Mxi1	protein_coding	50.2631	48.7609	46.6261	51.1175	15.753	7.75704	24.6489	15.5507	32.5597	-1.05053	0.912301	1.21726	0.269899	Down
ENSMUSG00000051235.10	Gen1	protein_coding	64.9029	64.0143	66.3074	63.5192	35.4443	52.36	98.5958	93.304	67.306	-1.05038	0.45085	5.06509	0.0244124	Down
ENSMUSG00000030589.15	Rasgrp4	protein_coding	11.7118	11.2525	11.4808	9.88356	23.6296	31.0282	57.5142	46.652	25.3941	-1.04984	0.642752	2.5231	0.11219	Down
ENSMUSG00000026849.18	Tor1a	protein_coding	78.3227	89.7701	72.165	76.2356	70.8887	69.8134	139.677	108.855	88.2159	-1.04878	0.400432	6.42907	0.0112267	Down
ENSMUSG00000102918.1	Pcdhgc3	protein_coding	17.5677	18.5041	17.3383	15.8011	23.6296	13.5748	41.0816	15.5507	20.381	-1.04756	0.778035	1.68533	0.194217	Down
ENSMUSG00000029673.17	Auts2	protein_coding	11.9558	11.7526	8.20056	7.17659	15.753	29.0889	41.0816	15.5507	17.57	-1.04699	0.776487	1.68748	0.193934	Down
ENSMUSG00000029027.9	Dffb	protein_coding	25.8636	28.5064	24.836	24.5515	7.87652	31.0282	41.0816	46.652	28.7995	-1.04656	0.678862	2.21978	0.136253	Down
ENSMUSG00000019558.14	Slc6a8	protein_coding	106.382	91.2704	106.607	95.1214	51.1974	36.8459	41.0816	171.057	87.4454	-1.04495	0.5229	3.74909	0.0528362	Down
ENSMUSG00000032905.4	Atg12	protein_coding	29.0355	29.7567	33.5052	31.6022	59.0739	48.4815	115.028	124.405	58.8611	-1.04414	0.435649	5.44747	0.0195967	Down
ENSMUSG00000055660.8	Mettl4	protein_coding	100.526	94.021	95.1266	92.6662	19.6913	38.7852	90.3794	15.5507	68.3433	-1.04398	0.537896	3.49724	0.0614711	Down
ENSMUSG00000017418.13	Arl5b	protein_coding	25.3756	26.756	26.2418	30.4691	19.6913	7.75704	32.8653	15.5507	23.0883	-1.04266	0.860832	1.37316	0.241269	Down
ENSMUSG00000089762.3	Ier5l	protein_coding	31.4755	36.2581	30.6935	28.3916	74.8269	127.991	221.84	139.956	86.4292	-1.03881	0.411283	6.26854	0.01229	Down
ENSMUSG00000008167.14	Fbxw9	protein_coding	104.43	95.7714	89.5033	85.2378	59.0739	46.5422	115.028	46.652	80.2799	-1.0386	0.454651	4.83114	0.0279501	Down
ENSMUSG00000030630.16	Fah	protein_coding	38.0633	32.5073	33.5052	27.0067	86.6417	71.7526	139.677	124.405	69.1949	-1.03824	0.440414	5.32096	0.0210704	Down
ENSMUSG00000089872.10	Rps6kc1	protein_coding	122.486	125.278	128.632	129.053	47.2591	48.4815	65.7305	171.057	104.747	-1.03741	0.429368	5.40298	0.0201024	Down
ENSMUSG00000040451.17	Sgms1	protein_coding	42.6993	42.7596	44.283	46.459	11.8148	34.9067	65.7305	46.652	41.9131	-1.03707	0.582242	2.98333	0.0841263	Down
ENSMUSG00000057863.5	Rpl36	protein_coding	1157.76	913.454	1016.64	836.199	905.799	1227.55	2004.78	1928.28	1248.81	-1.03669	0.295425	12.2772	0.000458529	Down
ENSMUSG00000013698.12	Pea15a	protein_coding	4.87992	6.50146	5.85755	6.16935	11.8148	36.8459	49.2979	77.7533	24.89	-1.03645	0.72439	1.99662	0.15765	Down
ENSMUSG00000018363.16	Smurf2	protein_coding	125.658	132.53	140.815	140.762	55.1356	40.7245	115.028	77.7533	103.551	-1.03538	0.433737	5.31252	0.0211727	Down
ENSMUSG00000039976.4	Tbc1d16	protein_coding	45.6272	46.7605	49.672	51.0545	11.8148	19.3926	32.8653	46.652	37.9799	-1.03405	0.706258	1.99173	0.15816	Down
ENSMUSG00000037936.15	Scarb1	protein_coding	51.9711	35.758	40.7685	43.5632	51.1974	52.36	98.5958	108.855	60.3836	-1.03387	0.519418	3.82119	0.0506083	Down
ENSMUSG00000020253.15	Ppm1m	protein_coding	109.554	111.775	105.904	102.487	23.6296	42.6637	90.3794	31.1013	77.1868	-1.03375	0.509221	3.80223	0.0511843	Down
ENSMUSG00000041530.16	Ago1	protein_coding	142.982	125.528	113.871	133.334	66.9504	91.1452	164.326	139.956	122.261	-1.03195	0.393802	6.57676	0.0103319	Down
ENSMUSG00000073433.10	Arhgdig	protein_coding	37.3314	35.0078	30.6935	31.0356	3.93826	21.3319	24.6489	31.1013	26.8861	-1.03154	0.810526	1.48311	0.223289	Down
ENSMUSG00000048410.16	Zfp407	protein_coding	206.42	187.042	193.768	202.518	82.7034	75.6311	172.543	139.956	157.573	-1.03099	0.354242	7.94098	0.00483277	Down
ENSMUSG00000045752.13	Tssc4	protein_coding	86.6185	88.2698	84.1144	84.4194	39.3826	81.4489	90.3794	202.159	94.599	-1.02958	0.412688	5.87244	0.0153797	Down
ENSMUSG00000003039.9	Fam32a	protein_coding	100.282	118.276	129.1	131.571	66.9504	129.93	271.138	233.26	147.564	-1.02949	0.373352	7.52652	0.00607971	Down
ENSMUSG00000066278.6	Vps37b	protein_coding	5.36791	8.00179	7.02906	6.86183	27.5678	23.2711	73.9468	15.5507	20.9496	-1.02884	0.723891	1.96757	0.160706	Down
ENSMUSG00000004151.17	Etv1	protein_coding	18.7877	14.2532	14.9953	14.9827	3.93826	21.3319	8.21631	62.2027	19.8385	-1.02835	0.90774	1.20416	0.272492	Down
ENSMUSG00000079508.8	Apoo	protein_coding	24.6436	25.0056	27.4133	25.8106	27.5678	19.3926	57.5142	31.1013	29.8061	-1.02709	0.646168	2.3718	0.123544	Down
ENSMUSG00000023861.17	Mpc1	protein_coding	37.0874	37.7585	32.3337	37.205	35.4443	40.7245	106.812	15.5507	42.8645	-1.02534	0.537438	3.46369	0.0627303	Down
ENSMUSG00000028998.6	Tomm7	protein_coding	285.231	260.308	259.138	232.169	59.0739	116.356	123.245	248.811	198.041	-1.0217	0.428338	5.50577	0.0189538	Down
ENSMUSG00000043059.16	Zfp513	protein_coding	31.9635	32.2572	23.4302	30.1543	15.753	56.2385	41.0816	108.855	42.4666	-1.02139	0.734656	1.8821	0.170096	Down
ENSMUSG00000052763.7	Zfp212	protein_coding	40.5033	39.5088	36.3168	38.3381	39.3826	69.8134	131.461	77.7533	59.1347	-1.02136	0.44086	5.10058	0.0239178	Down
ENSMUSG00000027466.15	Rbck1	protein_coding	189.341	192.543	170.572	170.413	94.5182	104.72	147.894	248.811	164.851	-1.02076	0.317693	9.50845	0.00204528	Down
ENSMUSG00000025144.17	Cenpx	protein_coding	25.8636	27.7562	23.8988	26.7548	31.5061	95.0238	156.11	93.304	60.0271	-1.02	0.611628	2.79594	0.0945033	Down
ENSMUSG00000044551.13	9930012K11Rik	protein_coding	14.8837	12.7529	12.418	11.898	31.5061	15.5141	41.0816	31.1013	21.3945	-1.01982	0.739472	1.77753	0.182452	Down
ENSMUSG00000051811.14	Cox6b2	protein_coding	39.0393	40.259	34.6767	34.6869	55.1356	67.8741	131.461	77.7533	60.1107	-1.0191	0.424652	5.40205	0.0201132	Down
ENSMUSG00000026672.11	Optn	protein_coding	50.0191	63.0141	56.4667	53.6986	15.753	29.0889	57.5142	31.1013	44.582	-1.01863	0.649439	2.31845	0.127847	Down
ENSMUSG00000026171.12	Rnf25	protein_coding	65.8789	61.7638	62.3243	57.3498	70.8887	40.7245	90.3794	108.855	69.7705	-1.01836	0.459698	4.58172	0.0323148	Down
ENSMUSG00000028648.13	Ndufs5	protein_coding	70.0268	73.0163	77.0853	68.8701	82.7034	56.2385	205.408	31.1013	83.0562	-1.01819	0.513861	3.90273	0.0482076	Down
ENSMUSG00000019842.6	Traf3ip2	protein_coding	19.2757	17.754	20.3843	18.1303	3.93826	13.5748	24.6489	15.5507	16.6571	-1.01761	0.945936	1.08195	0.298261	Down
ENSMUSG00000024948.14	Map4k2	protein_coding	17.3237	16.7537	16.1668	14.542	23.6296	19.3926	41.0816	31.1013	22.4989	-1.01604	0.719747	1.85379	0.173343	Down
ENSMUSG00000024268.16	Celf4	protein_coding	5.12391	4.0009	3.98313	4.21782	11.8148	11.6356	24.6489	15.5507	10.122	-1.01596	1.00125	0.972506	0.324056	Down
ENSMUSG00000030583.16	Sipa1l3	protein_coding	29.5235	32.2572	32.0994	30.2802	86.6417	63.9956	115.028	202.159	73.9981	-1.01576	0.405851	5.94369	0.01477	Down
ENSMUSG00000024925.10	Rnaseh2c	protein_coding	99.0623	110.025	90.2062	85.3637	126.024	182.29	353.301	139.956	148.279	-1.01462	0.394721	6.60317	0.0101797	Down
ENSMUSG00000026577.13	Blzf1	protein_coding	57.583	59.2633	67.2446	61.2529	35.4443	40.7245	98.5958	62.2027	60.2889	-1.0126	0.486795	4.07781	0.04345	Down
ENSMUSG00000024459.18	H2-M5	protein_coding	65.3909	61.5138	55.7638	59.2384	35.4443	48.4815	73.9468	93.304	61.6354	-1.01178	0.484262	4.04686	0.0442536	Down
ENSMUSG00000001098.15	Kctd10	protein_coding	59.779	55.2624	55.9981	52.7543	141.777	190.048	279.355	404.317	154.911	-1.01148	0.295658	11.2929	0.000778045	Down
ENSMUSG00000079317.10	Trappc2	protein_coding	11.4678	10.5024	10.7779	11.7721	3.93826	9.6963	16.4326	15.5507	11.2673	-1.01077	1.09311	0.79893	0.371414	Down
ENSMUSG00000035953.13	Tmem55b	protein_coding	63.6829	59.7634	53.6551	52.8802	106.333	172.594	336.869	124.405	121.273	-1.01037	0.46611	4.7309	0.0296254	Down
ENSMUSG00000036819.14	Jmjd4	protein_coding	26.1076	29.0065	26.4761	23.5443	31.5061	42.6637	65.7305	77.7533	40.3485	-1.01022	0.543354	3.24204	0.0717714	Down
ENSMUSG00000028647.13	Mycbp	protein_coding	25.8636	37.7585	37.7226	31.6652	47.2591	65.9348	139.677	108.855	61.842	-1.00927	0.515411	3.77373	0.0520634	Down
ENSMUSG00000018599.5	Mief2	protein_coding	29.0355	27.006	28.3505	27.3214	11.8148	34.9067	65.7305	31.1013	31.9083	-1.00749	0.620603	2.49412	0.114272	Down
ENSMUSG00000027131.3	Emc4	protein_coding	100.282	100.022	95.5952	100.598	161.469	151.262	312.22	295.463	164.614	-1.00655	0.267204	13.4305	0.000247573	Down
ENSMUSG00000024807.17	Syvn1	protein_coding	19.7637	15.7535	16.4011	14.7939	70.8887	102.781	131.461	202.159	71.7502	-1.00651	0.437683	5.11225	0.0237574	Down
ENSMUSG00000022490.6	Ppp1r1a	protein_coding	18.5437	15.0034	14.0581	12.4017	15.753	23.2711	32.8653	31.1013	20.3747	-1.00583	0.774555	1.56655	0.210709	Down
ENSMUSG00000050555.9	Hyls1	protein_coding	60.999	57.0128	62.3243	48.4105	66.9504	54.2993	147.894	46.652	68.0677	-1.00521	0.493594	4.0305	0.0446848	Down
ENSMUSG00000028329.13	Xpa	protein_coding	26.3515	35.2579	30.4592	33.176	3.93826	5.81778	8.21631	15.5507	19.846	-1.00421	1.30171	0.550206	0.458233	Down
ENSMUSG00000064288.4	Hist1h4k	protein_coding	206.176	325.323	261.715	170.161	397.764	403.366	714.819	575.375	381.837	-1.00363	0.450694	4.9448	0.0261692	Down
ENSMUSG00000032349.13	Elovl5	protein_coding	118.094	103.273	116.682	82.4679	118.148	120.234	180.759	264.361	138.002	-0.999746	0.421511	5.4831	0.0192012	Non
ENSMUSG00000018899.16	Irf1	protein_coding	35.1354	42.2595	38.8941	40.7933	27.5678	40.7245	98.5958	31.1013	44.384	-0.998755	0.543552	3.22905	0.0723424	Non
ENSMUSG00000004610.4	Etfb	protein_coding	63.4389	59.7634	77.7882	68.3036	35.4443	40.7245	90.3794	93.304	66.1433	-0.997949	0.484455	4.02724	0.0447711	Non
ENSMUSG00000095562.7	Gm21887	protein_coding	23.9116	33.2574	21.7901	26.503	15.753	38.7852	24.6489	93.304	34.7442	-0.995338	0.755119	1.66195	0.19734	Non
ENSMUSG00000027165.16	B230118H07Rik	protein_coding	53.9231	59.5133	63.4958	61.0011	19.6913	23.2711	65.7305	15.5507	45.2721	-0.99528	0.630475	2.33595	0.126418	Non
ENSMUSG00000001247.16	Lsr	protein_coding	71.2468	67.2651	64.9016	59.805	19.6913	85.3275	139.677	46.652	69.3208	-0.994646	0.801098	1.56652	0.210713	Non
ENSMUSG00000044533.15	Rps2	protein_coding	2042.98	1858.17	1852.86	1632.61	535.603	746.615	1150.28	1166.3	1373.18	-0.992027	0.249291	15.7667	7.17e-05	Non
ENSMUSG00000054256.11	Msi1	protein_coding	24.1556	14.2532	12.6523	17.1861	19.6913	46.5422	41.0816	77.7533	31.6644	-0.990919	0.798954	1.50131	0.220469	Non
ENSMUSG00000022711.15	Pmm2	protein_coding	26.3515	24.5055	26.9447	26.3142	23.6296	27.1496	49.2979	62.2027	33.2995	-0.99089	0.608253	2.48722	0.114775	Non
ENSMUSG00000003363.15	Pld3	protein_coding	43.6752	44.76	39.3627	41.8635	126.024	129.93	238.273	233.26	112.144	-0.990743	0.311467	9.62243	0.00192216	Non
ENSMUSG00000071653.9	1810009A15Rik	protein_coding	56.119	79.7679	63.7301	76.5503	51.1974	27.1496	82.1631	62.2027	62.36	-0.990288	0.616943	2.49097	0.114501	Non
ENSMUSG00000020521.7	Rnft1	protein_coding	87.5945	84.5189	92.5492	87.7559	23.6296	19.3926	24.6489	77.7533	62.2304	-0.990288	0.646875	2.16115	0.141539	Non
ENSMUSG00000028978.12	Nos3	protein_coding	31.4755	31.7571	29.7563	29.273	39.3826	36.8459	73.9468	62.2027	41.83	-0.989942	0.527249	3.28747	0.0698107	Non
ENSMUSG00000019997.11	Ctgf	protein_coding	19.7637	17.0038	14.761	15.6752	66.9504	32.9674	73.9468	77.7533	39.8527	-0.989442	0.567624	2.88486	0.0894157	Non
ENSMUSG00000025076.9	Casp7	protein_coding	15.1277	18.7542	15.6982	15.6752	19.6913	34.9067	41.0816	77.7533	29.836	-0.988426	0.633697	2.29521	0.129774	Non
ENSMUSG00000054708.17	Ankrd24	protein_coding	38.3073	42.0094	35.8482	37.7716	47.2591	29.0889	57.5142	77.7533	45.694	-0.988057	0.54821	3.01843	0.0823232	Non
ENSMUSG00000050796.4	B3galt6	protein_coding	35.8674	32.2572	31.8651	29.5877	15.753	19.3926	32.8653	31.1013	28.5862	-0.987293	0.748215	1.60549	0.205127	Non
ENSMUSG00000032551.7	1110059G10Rik	protein_coding	10.9798	17.0038	22.493	21.215	7.87652	11.6356	41.0816	15.5507	18.4795	-0.986744	0.898079	1.18355	0.276634	Non
ENSMUSG00000032495.8	Lrrc2	protein_coding	131.514	153.534	147.142	150.457	94.5182	110.538	279.355	108.855	146.989	-0.986021	0.352624	7.63202	0.0057341	Non
ENSMUSG00000026785.14	Pkn3	protein_coding	47.5792	46.5104	40.0656	42.0523	31.5061	40.7245	32.8653	124.405	50.7136	-0.985597	0.537808	3.09701	0.0784361	Non
ENSMUSG00000021967.4	Mrpl57	protein_coding	103.942	110.775	116.448	107.712	39.3826	79.5097	131.461	139.956	103.648	-0.985009	0.400657	5.73943	0.0165881	Non
ENSMUSG00000002345.17	Borcs8	protein_coding	55.387	48.5109	43.3458	45.2	15.753	50.4208	82.1631	31.1013	46.4852	-0.983846	0.58709	2.6904	0.100954	Non
ENSMUSG00000074796.10	Slc4a11	protein_coding	18.0557	19.0043	17.3383	15.927	51.1974	29.0889	49.2979	93.304	36.6517	-0.983109	0.576994	2.7198	0.0991107	Non
ENSMUSG00000027702.7	Lrrc34	protein_coding	126.634	116.776	118.322	109.663	59.0739	44.603	90.3794	93.304	94.8445	-0.982573	0.453444	4.35428	0.036916	Non
ENSMUSG00000042751.14	Nmnat2	protein_coding	20.0077	13.253	13.1209	15.4863	47.2591	46.5422	82.1631	77.7533	39.4482	-0.982403	0.581062	2.76049	0.0966186	Non
ENSMUSG00000090150.10	Acad11	protein_coding	68.8068	63.7643	59.9813	64.7782	47.2591	85.3275	156.11	93.304	79.9164	-0.980947	0.411648	5.43667	0.0197182	Non
ENSMUSG00000031333.7	Abcb7	protein_coding	216.912	198.044	202.671	197.986	137.839	127.991	180.759	373.216	204.427	-0.979724	0.300556	10.0267	0.00154289	Non
ENSMUSG00000025795.8	Rassf3	protein_coding	24.6436	26.756	30.2249	28.4546	7.87652	21.3319	49.2979	15.5507	25.517	-0.976914	0.732522	1.68496	0.194267	Non
ENSMUSG00000059895.12	Ptp4a3	protein_coding	30.4995	29.0065	33.5052	34.498	15.753	13.5748	32.8653	31.1013	27.6004	-0.976086	0.770209	1.50328	0.220168	Non
ENSMUSG00000032803.15	Cdv3	protein_coding	172.505	191.293	210.637	193.516	98.4565	296.707	476.546	404.317	255.497	-0.975816	0.602278	2.63273	0.104682	Non
ENSMUSG00000031987.6	Egln1	protein_coding	69.2948	91.5205	84.1144	96.6322	31.5061	38.7852	90.3794	62.2027	70.5544	-0.975335	0.55232	3.01048	0.0827276	Non
ENSMUSG00000032763.11	Ilvbl	protein_coding	39.2833	31.7571	34.4424	30.6579	11.8148	21.3319	32.8653	31.1013	29.1567	-0.975035	0.769082	1.49837	0.220922	Non
ENSMUSG00000027099.9	Mtx2	protein_coding	150.301	166.037	179.475	165.754	212.666	176.473	443.681	342.115	229.563	-0.97404	0.260424	13.5609	0.000230951	Non
ENSMUSG00000076431.4	Sox4	protein_coding	28.7915	27.2561	26.7104	20.5225	11.8148	62.0563	90.3794	31.1013	37.3291	-0.973637	0.876897	1.24992	0.263568	Non
ENSMUSG00000035203.16	Epn1	protein_coding	156.401	145.533	143.861	143.658	63.0121	102.781	188.975	124.405	133.578	-0.973553	0.34842	7.3577	0.00667763	Non
ENSMUSG00000032288.9	Imp3	protein_coding	82.4706	80.268	71.9307	71.8919	129.963	166.776	328.653	155.507	135.932	-0.973179	0.299983	10.1266	0.00146143	Non
ENSMUSG00000055239.10	Kcmf1	protein_coding	247.412	257.808	272.727	273.655	200.851	176.473	377.95	419.868	278.343	-0.973146	0.231214	16.7312	4.31e-05	Non
ENSMUSG00000028444.17	Cntfr	protein_coding	11.7118	12.2527	9.60638	11.6462	31.5061	29.0889	65.7305	31.1013	25.3305	-0.972524	0.64537	2.16337	0.141335	Non
ENSMUSG00000033610.15	Pank1	protein_coding	47.3352	50.5113	43.8144	43.0596	35.4443	42.6637	73.9468	62.2027	49.8723	-0.970964	0.514798	3.29797	0.0693654	Non
ENSMUSG00000020303.2	Stc2	protein_coding	15.6157	19.7544	16.1668	21.0262	19.6913	13.5748	16.4326	62.2027	23.0581	-0.968973	0.830909	1.27987	0.257924	Non
ENSMUSG00000021068.16	Nin	protein_coding	82.4706	86.5194	96.7667	96.1286	15.753	42.6637	106.812	15.5507	67.8331	-0.96815	0.51585	3.34001	0.067614	Non
ENSMUSG00000021417.15	Eci2	protein_coding	64.4149	66.0148	78.9597	67.5481	63.0121	48.4815	147.894	62.2027	74.8159	-0.967	0.445316	4.527	0.0333641	Non
ENSMUSG00000003762.13	Coq8b	protein_coding	34.1594	28.2563	31.6307	29.5877	23.6296	96.963	156.11	77.7533	59.7613	-0.966721	0.770098	1.59557	0.206532	Non
ENSMUSG00000069273.2	Hist1h3e	protein_coding	818.85	610.887	670.572	595.217	1350.82	1469.96	2366.3	2534.76	1302.17	-0.96659	0.247622	15.1685	9.83e-05	Non
ENSMUSG00000022540.16	Rogdi	protein_coding	24.1556	24.0054	20.6186	18.2562	35.4443	56.2385	57.5142	108.855	43.1359	-0.966106	0.526357	3.15882	0.0755179	Non
ENSMUSG00000030669.13	Calca	protein_coding	34.1594	41.5093	24.6017	31.3504	23.6296	50.4208	65.7305	46.652	39.7567	-0.965499	0.631125	2.24682	0.133889	Non
ENSMUSG00000038467.15	Chmp4b	protein_coding	177.629	210.297	220.244	232.484	189.036	275.375	410.816	715.331	303.901	-0.965476	0.37039	6.72665	0.00949831	Non
ENSMUSG00000031513.8	Leprotl1	protein_coding	44.1632	46.0103	44.0487	41.7376	204.789	226.893	410.816	388.767	175.903	-0.963174	0.255658	13.6735	0.000217504	Non
ENSMUSG00000038697.15	Taf5l	protein_coding	266.443	246.805	245.783	224.489	66.9504	135.748	180.759	217.709	198.086	-0.962153	0.377668	6.29594	0.0121015	Non
ENSMUSG00000002968.8	Med25	protein_coding	77.8347	67.2651	56.4667	58.7348	177.222	228.833	304.004	357.665	166.003	-0.961976	0.290218	10.5989	0.00113155	Non
ENSMUSG00000023032.12	Slc4a8	protein_coding	35.6234	25.2557	25.5389	33.4278	27.5678	38.7852	49.2979	93.304	41.1001	-0.961179	0.648772	2.11378	0.145979	Non
ENSMUSG00000030309.16	Caprin2	protein_coding	134.442	135.78	134.489	126.22	59.0739	96.963	131.461	202.159	127.573	-0.960782	0.358437	6.74022	0.00942628	Non
ENSMUSG00000015149.14	Sirt2	protein_coding	14.3958	12.7529	16.8697	16.6824	15.753	29.0889	73.9468	31.1013	26.3239	-0.960634	0.63105	2.23827	0.134632	Non
ENSMUSG00000025314.16	Ptprj	protein_coding	40.0153	39.7589	33.9738	35.5053	19.6913	58.1778	73.9468	77.7533	47.3528	-0.960392	0.531861	3.09145	0.0787048	Non
ENSMUSG00000037573.5	Tob1	protein_coding	48.3112	54.7623	53.6551	61.5676	114.209	81.4489	188.975	233.26	104.524	-0.960293	0.369318	6.52881	0.0106141	Non
ENSMUSG00000033768.16	Nrxn2	protein_coding	24.6436	22.255	17.104	24.5515	7.87652	29.0889	49.2979	15.5507	23.796	-0.96026	0.82392	1.32825	0.249117	Non
ENSMUSG00000047635.6	2810006K23Rik	protein_coding	23.9116	24.5055	22.0244	22.8518	31.5061	29.0889	32.8653	93.304	35.0072	-0.960246	0.600014	2.38065	0.122846	Non
ENSMUSG00000114797.1	Nupl1	protein_coding	13.4198	23.0051	23.1959	18.6969	15.753	40.7245	82.1631	46.652	32.9513	-0.959962	0.756378	1.61082	0.204376	Non
ENSMUSG00000025092.6	Hspa12a	protein_coding	13.1758	5.50123	9.60638	11.2056	23.6296	13.5748	32.8653	46.652	19.5263	-0.959171	0.958868	0.971478	0.324312	Non
ENSMUSG00000057230.13	Aak1	protein_coding	16.8357	11.7526	13.5895	14.4161	19.6913	38.7852	41.0816	93.304	31.182	-0.956676	0.667673	1.97384	0.160041	Non
ENSMUSG00000047777.9	Phf13	protein_coding	29.0355	30.0067	26.2418	26.9437	63.0121	93.0845	172.543	93.304	66.7714	-0.955702	0.403114	5.39604	0.0201825	Non
ENSMUSG00000007891.16	Ctsd	protein_coding	63.4389	57.2628	65.8388	55.2724	55.1356	176.473	271.138	186.608	116.396	-0.953862	0.655429	2.13242	0.144213	Non
ENSMUSG00000010154.7	Spire2	protein_coding	115.166	114.276	111.059	114.007	47.2591	69.8134	123.245	108.855	100.46	-0.953514	0.397246	5.36791	0.0205106	Non
ENSMUSG00000073434.11	Wdr90	protein_coding	100.77	95.0213	76.6167	75.3542	31.5061	54.2993	82.1631	46.652	70.2979	-0.952721	0.497187	3.36869	0.0664467	Non
ENSMUSG00000047843.16	Bri3	protein_coding	22.6916	18.2541	19.4471	21.9705	27.5678	38.7852	98.5958	15.5507	32.8578	-0.951791	0.603872	2.42189	0.119651	Non
ENSMUSG00000038668.14	Lpar1	protein_coding	7.56387	7.75173	10.3093	8.18384	15.753	9.6963	24.6489	31.1013	14.376	-0.95156	0.910126	1.03866	0.308133	Non
ENSMUSG00000030270.11	Cpne9	protein_coding	5.12391	6.2514	5.85755	5.53983	15.753	21.3319	49.2979	15.5507	15.5883	-0.951424	0.793292	1.38344	0.239516	Non
ENSMUSG00000026726.10	Cubn	protein_coding	39.0393	30.2568	60.4499	67.674	35.4443	38.7852	188.975	46.652	63.4096	-0.95105	0.536233	3.1657	0.0752002	Non
ENSMUSG00000034522.10	Zfp395	protein_coding	18.2997	12.7529	13.5895	19.2005	7.87652	48.4815	65.7305	62.2027	31.0167	-0.950856	0.881592	1.16929	0.279548	Non
ENSMUSG00000030592.18	Ryr1	protein_coding	71.0028	70.0157	83.6458	81.3347	31.5061	60.1171	90.3794	155.507	80.4385	-0.950738	0.427051	4.68902	0.030356	Non
ENSMUSG00000001034.17	Mapk7	protein_coding	75.3947	74.0166	74.508	70.0033	43.3208	79.5097	106.812	155.507	84.884	-0.949466	0.407065	5.1248	0.0235862	Non
ENSMUSG00000051346.9	Spryd4	protein_coding	53.1911	60.7636	57.8726	52.3766	47.2591	54.2993	115.028	62.2027	62.8742	-0.949318	0.46577	3.93648	0.0472495	Non
ENSMUSG00000025271.13	Pfkfb1	protein_coding	34.6474	30.7569	37.254	35.7571	43.3208	19.3926	41.0816	93.304	41.9393	-0.949036	0.59876	2.36232	0.124298	Non
ENSMUSG00000033272.12	Slc35a4	protein_coding	20.0077	19.7544	16.4011	18.634	39.3826	65.9348	90.3794	108.855	47.4186	-0.948254	0.490479	3.57088	0.0588011	Non
ENSMUSG00000025557.9	Slc15a1	protein_coding	39.2833	37.0083	42.1743	41.9264	51.1974	31.0282	82.1631	77.7533	50.3168	-0.945576	0.503529	3.32486	0.06824	Non
ENSMUSG00000002741.9	Ykt6	protein_coding	103.698	108.024	112.231	112.433	78.7652	102.781	213.624	155.507	123.383	-0.94551	0.32498	8.00514	0.00466446	Non
ENSMUSG00000027080.6	Med19	protein_coding	61.9749	65.0146	64.6673	61.8194	149.654	201.683	369.734	311.013	160.695	-0.944548	0.273967	11.4994	0.000696174	Non
ENSMUSG00000037017.15	Zscan21	protein_coding	93.2064	81.0181	83.6458	95.0584	90.5799	102.781	254.706	93.304	111.787	-0.943889	0.387291	5.84183	0.0156496	Non
ENSMUSG00000021464.14	Ror2	protein_coding	28.5475	28.7564	26.4761	30.2802	47.2591	46.5422	123.245	31.1013	45.276	-0.943587	0.50013	3.41813	0.0644839	Non
ENSMUSG00000031387.14	Renbp	protein_coding	106.87	107.774	103.561	105.697	126.024	112.477	246.489	171.057	134.994	-0.941028	0.302177	9.12945	0.00251527	Non
ENSMUSG00000033658.16	Ddx19b	protein_coding	92.4744	77.7674	97.2353	92.6033	63.0121	42.6637	131.461	62.2027	82.4275	-0.940141	0.458965	4.01469	0.0451056	Non
ENSMUSG00000059791.14	Nrm	protein_coding	32.6954	33.0074	26.7104	26.0624	55.1356	56.2385	98.5958	62.2027	48.831	-0.93895	0.472308	3.68725	0.0548301	Non
ENSMUSG00000028671.16	Gale	protein_coding	44.8952	51.7616	49.4377	48.1587	47.2591	46.5422	123.245	31.1013	55.3001	-0.938242	0.482176	3.60479	0.0576133	Non
ENSMUSG00000010453.12	Kansl3	protein_coding	63.1949	47.2606	52.4836	51.5582	94.5182	75.6311	98.5958	233.26	89.5628	-0.938168	0.466527	3.89018	0.0485692	Non
ENSMUSG00000031153.16	Gripap1	protein_coding	47.0912	41.7593	44.986	42.5559	27.5678	60.1171	98.5958	77.7533	55.0533	-0.93766	0.489567	3.50118	0.061325	Non
ENSMUSG00000044857.7	Lemd2	protein_coding	43.9192	54.5122	41.2371	47.9699	59.0739	46.5422	123.245	31.1013	55.9501	-0.937027	0.525643	3.07815	0.0793505	Non
ENSMUSG00000026791.14	Slc2a8	protein_coding	23.4236	21.2548	23.8988	21.7186	35.4443	32.9674	32.8653	124.405	39.4973	-0.936771	0.576414	2.48241	0.115126	Non
ENSMUSG00000040446.3	Rprd1a	protein_coding	69.7828	73.2664	85.0516	79.7609	66.9504	50.4208	139.677	93.304	82.2768	-0.936649	0.410328	4.94004	0.0262415	Non
ENSMUSG00000039662.16	Icmt	protein_coding	45.3832	39.7589	35.1453	32.8612	27.5678	23.2711	41.0816	31.1013	34.5213	-0.934887	0.682695	1.72407	0.18917	Non
ENSMUSG00000025384.15	Faap100	protein_coding	88.0825	69.0154	78.2568	70.1921	78.7652	77.5704	131.461	155.507	93.6063	-0.934437	0.422106	4.69808	0.0301963	Non
ENSMUSG00000029402.8	Snrnp35	protein_coding	11.4678	12.2527	11.2465	14.605	7.87652	19.3926	24.6489	46.652	18.5178	-0.933976	0.830942	1.20567	0.272191	Non
ENSMUSG00000048787.13	Dcun1d3	protein_coding	42.9433	37.5084	43.3458	48.1587	27.5678	15.5141	49.2979	31.1013	36.9297	-0.931325	0.682319	1.75777	0.184902	Non
ENSMUSG00000034509.8	Mad2l1bp	protein_coding	19.5197	20.2545	18.0412	21.9075	43.3208	44.603	82.1631	93.304	42.8892	-0.930298	0.518581	3.07576	0.0794674	Non
ENSMUSG00000032328.12	Tmem30a	protein_coding	60.755	65.2646	71.6964	67.8629	11.8148	48.4815	90.3794	46.652	57.8633	-0.929232	0.539018	2.85456	0.0911154	Non
ENSMUSG00000005447.12	Pafah1b3	protein_coding	72.2228	73.7665	65.3702	63.708	51.1974	56.2385	82.1631	108.855	71.6902	-0.928935	0.44472	4.03603	0.0445386	Non
ENSMUSG00000030805.14	Stx4a	protein_coding	40.0153	47.5106	36.0825	49.4178	3.93826	25.2104	24.6489	46.652	34.1845	-0.928435	0.837564	1.17508	0.278359	Non
ENSMUSG00000042677.7	Zc3h12a	protein_coding	13.4198	12.7529	12.418	13.22	35.4443	25.2104	41.0816	77.7533	28.9125	-0.928243	0.62791	2.05956	0.151254	Non
ENSMUSG00000041649.13	Klf8	protein_coding	36.8434	29.7567	28.1162	29.0841	11.8148	40.7245	32.8653	77.7533	35.8698	-0.928048	0.678327	1.77659	0.182568	Non
ENSMUSG00000056413.16	Adap1	protein_coding	101.502	118.527	115.979	105.257	11.8148	36.8459	57.5142	46.652	74.2615	-0.927987	0.603251	2.23012	0.135343	Non
ENSMUSG00000031158.11	Timm17b	protein_coding	73.9307	65.7647	65.6045	62.0083	82.7034	65.9348	98.5958	171.057	85.7	-0.927957	0.406306	4.8891	0.0270268	Non
ENSMUSG00000068206.12	Pick1	protein_coding	118.826	135.03	119.26	123.702	55.1356	89.206	123.245	171.057	116.933	-0.927192	0.388541	5.38941	0.0202594	Non
ENSMUSG00000031099.16	Smarca1	protein_coding	93.4504	109.024	93.2521	104.187	98.4565	96.963	205.408	139.956	117.587	-0.926322	0.362785	6.26969	0.0122821	Non
ENSMUSG00000043857.16	Mgat5b	protein_coding	13.4198	13.7531	15.2296	14.4161	15.753	19.3926	49.2979	15.5507	19.6016	-0.926244	0.740611	1.48559	0.222902	Non
ENSMUSG00000023087.15	Noct	protein_coding	86.8625	69.5156	75.2109	68.3665	173.283	250.165	402.599	342.115	183.515	-0.925754	0.33606	7.52454	0.00608641	Non
ENSMUSG00000079260.3	Tmppe	protein_coding	34.6474	27.7562	26.0075	30.4061	11.8148	23.2711	8.21631	77.7533	29.9841	-0.925457	0.792108	1.27191	0.259409	Non
ENSMUSG00000001025.8	S100a6	protein_coding	18.5437	16.0036	19.4471	17.5638	23.6296	36.8459	16.4326	139.956	36.0528	-0.92477	0.746299	1.46994	0.225355	Non
ENSMUSG00000027411.17	Vps16	protein_coding	307.923	308.319	289.831	280.643	165.407	283.132	361.518	482.071	309.855	-0.924701	0.327275	7.88098	0.00499575	Non
ENSMUSG00000101972.1	Hist1h3i	protein_coding	413.573	403.84	373.711	405.478	874.293	1039.44	1758.29	1757.23	878.232	-0.924641	0.161979	32.2633	1.35e-08	Non
ENSMUSG00000027536.6	Chmp4c	protein_coding	28.3035	26.0058	27.8819	27.5732	3.93826	36.8459	57.5142	31.1013	29.8955	-0.924608	0.714003	1.63514	0.200993	Non
ENSMUSG00000035697.14	Arhgap45	protein_coding	83.2026	80.7681	70.0563	79.0684	55.1356	89.206	156.11	93.304	88.3564	-0.924546	0.403987	5.00345	0.0252968	Non
ENSMUSG00000037664.13	Cdkn1c	protein_coding	60.511	72.7663	61.6214	63.1414	161.469	159.019	287.571	279.912	143.251	-0.924201	0.300477	9.11369	0.00253704	Non
ENSMUSG00000004462.6	Tbccd1	protein_coding	53.9231	58.7632	46.3918	43.1225	15.753	73.6919	16.4326	139.956	56.0043	-0.923706	1.12171	0.663425	0.415353	Non
ENSMUSG00000004285.12	Atp6v1f	protein_coding	123.462	148.533	135.661	132.578	145.716	172.594	345.085	233.26	179.611	-0.92345	0.306365	8.87129	0.0028969	Non
ENSMUSG00000016984.7	Etaa1	protein_coding	310.363	329.574	345.361	332.327	47.2591	40.7245	82.1631	93.304	197.634	-0.922535	0.455474	3.80536	0.0510888	Non
ENSMUSG00000039716.12	Dock3	protein_coding	56.119	43.7598	43.3458	45.3259	27.5678	29.0889	57.5142	31.1013	41.7278	-0.922436	0.637825	1.96643	0.160827	Non
ENSMUSG00000025257.5	Ribc1	protein_coding	17.5677	23.0051	18.9784	19.6412	19.6913	21.3319	41.0816	31.1013	24.0498	-0.921227	0.731996	1.49337	0.221694	Non
ENSMUSG00000036241.3	Ube2r2	protein_coding	81.4946	66.5149	88.0975	79.635	133.901	166.776	410.816	202.159	153.674	-0.921047	0.369327	6.21762	0.0126485	Non
ENSMUSG00000020898.18	Ctc1	protein_coding	219.108	205.796	190.019	202.456	177.222	257.922	402.599	388.767	255.486	-0.920807	0.262479	11.9525	0.000545745	Non
ENSMUSG00000064179.13	Tnnt1	protein_coding	18.5437	26.0058	29.522	27.9509	11.8148	27.1496	73.9468	15.5507	28.8105	-0.920328	0.711135	1.65221	0.198659	Non
ENSMUSG00000052949.14	Rnf157	protein_coding	36.3554	34.0076	35.8482	35.82	27.5678	15.5141	24.6489	62.2027	33.9956	-0.92032	0.69893	1.60827	0.204735	Non
ENSMUSG00000034329.16	Brip1	protein_coding	115.166	110.525	120.197	116.525	74.8269	67.8741	172.543	77.7533	106.926	-0.919907	0.373506	5.70938	0.0168745	Non
ENSMUSG00000055692.18	Tmem191c	protein_coding	30.2555	36.5082	24.3674	32.7353	35.4443	36.8459	49.2979	77.7533	40.401	-0.91973	0.620281	2.0883	0.148431	Non
ENSMUSG00000034336.3	Ina	protein_coding	44.6512	53.512	40.5342	50.6139	133.901	108.599	254.706	139.956	103.309	-0.919479	0.405357	5.07297	0.0243018	Non
ENSMUSG00000029998.14	Pcyox1	protein_coding	112.726	99.0222	116.682	109.412	114.209	160.959	320.436	233.26	158.338	-0.917063	0.3103	8.52541	0.00350221	Non
ENSMUSG00000071477.10	Zfp777	protein_coding	53.9231	53.512	55.7638	58.6089	47.2591	48.4815	82.1631	124.405	65.5146	-0.91705	0.450587	3.89154	0.0485299	Non
ENSMUSG00000052557.11	Gan	protein_coding	49.7751	52.0116	49.4377	48.8512	15.753	36.8459	41.0816	77.7533	46.4387	-0.916768	0.584044	2.29145	0.130088	Non
ENSMUSG00000019564.12	Arid3a	protein_coding	15.3717	11.7526	14.2924	11.2685	15.753	15.5141	16.4326	46.652	18.3796	-0.915087	0.874054	1.02656	0.310969	Non
ENSMUSG00000024955.13	Esrra	protein_coding	73.9307	77.5173	72.6336	69.8774	35.4443	23.2711	41.0816	62.2027	56.9948	-0.91467	0.600652	2.13631	0.143847	Non
ENSMUSG00000040177.10	2310057M21Rik	protein_coding	29.5235	28.7564	32.3337	28.4546	51.1974	60.1171	57.5142	202.159	61.2569	-0.913798	0.489403	3.32539	0.0682179	Non
ENSMUSG00000050248.11	Evc2	protein_coding	162.013	166.787	151.359	150.52	86.6417	106.659	164.326	186.608	146.864	-0.910867	0.326258	7.24546	0.00710804	Non
ENSMUSG00000029536.8	Gatc	protein_coding	5.8559	6.50146	5.38894	6.73593	39.3826	21.3319	65.7305	31.1013	22.7536	-0.910815	0.713211	1.58155	0.208538	Non
ENSMUSG00000057594.12	Arl16	protein_coding	5.8559	10.7524	7.73196	9.63175	7.87652	36.8459	41.0816	62.2027	22.7473	-0.910159	0.923807	0.963816	0.326227	Non
ENSMUSG00000039183.5	Nubp2	protein_coding	138.834	158.035	144.799	149.512	244.172	246.286	443.681	482.071	250.924	-0.90855	0.237579	14.0997	0.000173374	Non
ENSMUSG00000030682.4	Cdipt	protein_coding	43.6752	39.2588	37.9569	35.0016	51.1974	52.36	115.028	31.1013	50.6975	-0.908137	0.486671	3.2959	0.0694531	Non
ENSMUSG00000035764.5	Fbxo45	protein_coding	40.2593	48.2608	44.0487	46.2072	35.4443	15.5141	41.0816	46.652	39.6835	-0.907886	0.675083	1.69367	0.193118	Non
ENSMUSG00000058454.15	Dhcr7	protein_coding	56.851	44.51	43.8144	41.6746	189.036	129.93	279.355	186.608	121.472	-0.907196	0.386424	5.41477	0.0199671	Non
ENSMUSG00000005823.8	Gpr108	protein_coding	17.5677	22.0049	17.8069	14.3532	27.5678	23.2711	49.2979	15.5507	23.4275	-0.906968	0.739633	1.4217	0.233124	Non
ENSMUSG00000035936.6	Aldh5a1	protein_coding	39.2833	35.758	37.9569	32.6094	15.753	29.0889	57.5142	15.5507	32.9393	-0.906876	0.672881	1.71378	0.190495	Non
ENSMUSG00000020439.17	Smtn	protein_coding	36.5994	30.5068	28.1162	29.7766	86.6417	100.842	164.326	139.956	77.0956	-0.906539	0.387144	5.24993	0.0219476	Non
ENSMUSG00000019370.10	Calm3	protein_coding	436.508	455.102	499.766	478.754	460.776	529.418	1084.55	948.591	611.684	-0.906156	0.164384	29.5897	5.34e-08	Non
ENSMUSG00000039463.14	Slc9a8	protein_coding	20.9836	18.2541	13.8238	15.5493	15.753	32.9674	24.6489	62.2027	25.5229	-0.905339	0.713763	1.49843	0.220913	Non
ENSMUSG00000027809.14	Etfdh	protein_coding	89.7905	94.5212	104.499	95.1214	51.1974	50.4208	98.5958	108.855	86.625	-0.904705	0.438509	4.00566	0.0453478	Non
ENSMUSG00000032119.5	Hinfp	protein_coding	63.9269	61.5138	65.3702	62.449	43.3208	29.0889	65.7305	62.2027	56.7003	-0.904284	0.534962	2.66297	0.102709	Non
ENSMUSG00000025935.10	Tram1	protein_coding	233.748	226.801	244.143	221.53	106.333	126.052	262.922	155.507	197.129	-0.904144	0.308041	8.21189	0.00416169	Non
ENSMUSG00000042345.14	Ubash3a	protein_coding	31.2315	32.5073	38.1912	32.4206	27.5678	21.3319	57.5142	31.1013	33.9832	-0.903829	0.648175	1.8408	0.174857	Non
ENSMUSG00000022442.15	Ttll1	protein_coding	39.5273	43.5097	44.283	43.0596	27.5678	44.603	49.2979	124.405	52.0317	-0.903083	0.516979	2.87209	0.0901278	Non
ENSMUSG00000056612.6	Ppp1r14b	protein_coding	189.585	203.295	194.236	217.627	31.5061	54.2993	98.5958	77.7533	133.362	-0.902824	0.461686	3.60591	0.0575744	Non
ENSMUSG00000032387.15	Rbpms2	protein_coding	27.5715	17.2539	15.6982	14.2273	114.209	67.8741	98.5958	124.405	59.9795	-0.902802	0.579725	2.35601	0.124801	Non
ENSMUSG00000019969.14	Psen1	protein_coding	47.0912	40.259	47.7976	47.6551	74.8269	56.2385	147.894	93.304	69.3832	-0.902176	0.420247	4.4134	0.0356578	Non
ENSMUSG00000040594.19	Ranbp17	protein_coding	371.362	356.08	319.822	317.47	141.777	141.566	197.192	295.463	267.591	-0.901873	0.278387	9.70822	0.00183446	Non
ENSMUSG00000039787.13	Cercam	protein_coding	14.8837	17.0038	13.1209	13.0312	55.1356	40.7245	57.5142	93.304	38.0897	-0.90171	0.547362	2.5514	0.110196	Non
ENSMUSG00000031392.18	Irak1	protein_coding	61.7309	60.7636	59.747	53.1949	31.5061	46.5422	41.0816	124.405	59.8715	-0.901623	0.522332	2.77534	0.095726	Non
ENSMUSG00000047044.7	D030056L22Rik	protein_coding	75.1507	76.5171	70.7592	74.2841	129.963	91.1452	188.975	186.608	111.675	-0.900491	0.335248	6.82562	0.00898595	Non
ENSMUSG00000025290.17	Rps24	protein_coding	2319.18	2190.49	2418.46	2212.47	1890.36	2363.96	3952.05	4276.43	2702.93	-0.89964	0.183139	24.0524	9.37e-07	Non
ENSMUSG00000023505.13	Cdca3	protein_coding	126.39	114.776	132.615	105.949	169.345	244.347	443.681	311.013	206.014	-0.899289	0.351474	6.53031	0.0106051	Non
ENSMUSG00000037110.19	Ralgapa2	protein_coding	118.094	111.275	114.574	125.087	78.7652	46.5422	106.812	124.405	103.194	-0.898645	0.422838	4.25282	0.0391851	Non
ENSMUSG00000018401.17	Mtmr4	protein_coding	109.554	99.2722	93.0178	91.4701	129.963	91.1452	147.894	217.709	122.503	-0.898124	0.348371	6.25329	0.0123963	Non
ENSMUSG00000026696.15	Vamp4	protein_coding	19.7637	26.0058	24.3674	25.4958	19.6913	5.81778	16.4326	31.1013	21.0845	-0.897916	0.957612	0.822571	0.364429	Non
ENSMUSG00000099517.2	Hist1h3g	protein_coding	621.457	508.114	555.998	522.318	1512.29	2360.08	3450.85	3467.8	1624.86	-0.8978	0.31717	7.9923	0.00469767	Non
ENSMUSG00000039286.12	Fndc3b	protein_coding	30.2555	29.2565	25.5389	30.4691	35.4443	27.1496	65.7305	31.1013	34.3682	-0.897782	0.613975	2.02152	0.155084	Non
ENSMUSG00000012117.13	Dhdds	protein_coding	40.9913	45.5102	36.7854	37.7716	35.4443	67.8741	123.245	31.1013	52.3404	-0.896924	0.50068	3.09805	0.0783863	Non
ENSMUSG00000037628.9	Cdkn3	protein_coding	24.1556	27.5062	24.836	21.5298	15.753	11.6356	16.4326	31.1013	21.6188	-0.896866	0.907114	0.901748	0.342313	Non
ENSMUSG00000068391.8	Chrac1	protein_coding	48.5552	47.0105	52.7179	50.1103	47.2591	36.8459	82.1631	77.7533	55.3019	-0.896831	0.491513	3.1305	0.0768403	Non
ENSMUSG00000013822.7	Elof1	protein_coding	96.8663	101.523	99.344	94.4289	51.1974	71.7526	164.326	31.1013	88.8174	-0.89652	0.412917	4.4764	0.0343661	Non
ENSMUSG00000023495.13	Pcbp4	protein_coding	162.745	166.537	154.405	148.379	55.1356	96.963	106.812	202.159	136.642	-0.89554	0.368386	5.51988	0.0188015	Non
ENSMUSG00000094338.1	Hist1h2bl	protein_coding	84.4225	57.5129	83.8801	58.1052	19.6913	52.36	98.5958	31.1013	60.7086	-0.89536	0.754837	1.41926	0.233526	Non
ENSMUSG00000049717.9	Lig4	protein_coding	71.0028	68.2653	65.3702	87.567	35.4443	65.9348	131.461	77.7533	75.3499	-0.893921	0.515108	2.97089	0.084775	Non
ENSMUSG00000028199.18	Cryz	protein_coding	48.7992	53.512	52.015	51.4323	27.5678	63.9956	131.461	31.1013	57.4855	-0.893759	0.517851	2.92211	0.0873735	Non
ENSMUSG00000070527.3	Mkrn3	protein_coding	32.9394	32.0072	36.5511	31.2245	7.87652	17.4533	8.21631	62.2027	28.5589	-0.892828	0.830957	1.07401	0.300041	Non
ENSMUSG00000027808.8	Serp1	protein_coding	77.5907	79.7679	91.8463	75.6061	82.7034	157.08	238.273	264.361	133.404	-0.89163	0.405984	4.77658	0.0288494	Non
ENSMUSG00000028184.12	Adgrl2	protein_coding	51.7271	49.011	38.1912	42.1782	23.6296	36.8459	65.7305	15.5507	40.358	-0.890853	0.6083	1.99554	0.157762	Non
ENSMUSG00000025232.8	Hexa	protein_coding	95.4024	88.7699	82.7086	83.0974	35.4443	104.72	147.894	93.304	91.4175	-0.890848	0.556886	2.55904	0.109665	Non
ENSMUSG00000031090.14	Nadsyn1	protein_coding	29.5235	33.0074	28.1162	27.3844	19.6913	44.603	73.9468	31.1013	35.9217	-0.889786	0.584219	2.2005	0.137966	Non
ENSMUSG00000019731.13	Slc35e1	protein_coding	101.502	87.5196	88.3318	80.2016	55.1356	46.5422	49.2979	139.956	81.0609	-0.889767	0.49402	3.02495	0.0819929	Non
ENSMUSG00000007050.17	Lsm2	protein_coding	66.1229	61.7638	58.8098	53.1949	185.098	160.959	295.787	233.26	139.374	-0.889752	0.295603	8.68274	0.00321237	Non
ENSMUSG00000064120.13	Mocs1	protein_coding	20.0077	16.5037	17.104	17.5008	23.6296	48.4815	82.1631	46.652	34.0053	-0.889731	0.578409	2.28231	0.130857	Non
ENSMUSG00000070822.5	Zscan18	protein_coding	43.1873	37.5084	38.6598	38.9047	35.4443	60.1171	90.3794	93.304	54.6881	-0.888642	0.477187	3.29009	0.0696992	Non
ENSMUSG00000030587.5	2200002D01Rik	protein_coding	7.80787	4.0009	9.84068	8.37269	27.5678	23.2711	106.812	15.5507	25.403	-0.888164	0.821877	1.17446	0.278486	Non
ENSMUSG00000053483.13	Usp21	protein_coding	46.3592	37.2583	44.283	36.8902	43.3208	38.7852	32.8653	139.956	52.4648	-0.887953	0.593753	2.11717	0.145656	Non
ENSMUSG00000038034.15	Igsf8	protein_coding	51.4831	74.0166	61.8557	57.035	63.0121	69.8134	172.543	31.1013	72.6075	-0.886095	0.571041	2.41376	0.120273	Non
ENSMUSG00000022559.7	Fbxl6	protein_coding	66.3669	63.0141	58.1069	55.713	47.2591	93.0845	115.028	139.956	79.8161	-0.88584	0.414018	4.34583	0.0370998	Non
ENSMUSG00000021598.9	Med10	protein_coding	65.6349	68.7654	70.2906	68.3665	35.4443	50.4208	82.1631	93.304	66.7987	-0.884706	0.467556	3.35536	0.0669864	Non
ENSMUSG00000031232.16	Magt1	protein_coding	66.1229	61.5138	60.6842	62.0712	31.5061	38.7852	65.7305	62.2027	56.0771	-0.883101	0.529786	2.58791	0.107682	Non
ENSMUSG00000059734.6	Ndufs8	protein_coding	142.738	142.032	129.803	142.839	169.345	244.347	460.114	248.811	210.004	-0.882569	0.325967	7.31271	0.00684684	Non
ENSMUSG00000025351.14	Cd63	protein_coding	52.9471	49.7611	59.747	66.2891	39.3826	44.603	73.9468	139.956	65.8291	-0.88191	0.46955	3.35809	0.0668757	Non
ENSMUSG00000041187.16	Prkd2	protein_coding	11.4678	12.0027	8.66917	12.7794	11.8148	17.4533	32.8653	15.5507	15.3254	-0.880878	0.90145	0.915401	0.338685	Non
ENSMUSG00000059493.13	Nhs	protein_coding	15.3717	10.7524	11.4808	11.3944	35.4443	9.6963	41.0816	15.5507	18.8465	-0.880409	0.916712	0.889377	0.345646	Non
ENSMUSG00000035674.13	Ndufa3	protein_coding	93.6944	93.0208	82.7086	70.0033	157.53	176.473	262.922	233.26	146.202	-0.879358	0.310122	7.72146	0.00545684	Non
ENSMUSG00000040877.16	Wdr25	protein_coding	26.1076	27.2561	19.2128	20.5225	11.8148	11.6356	16.4326	15.5507	18.5666	-0.879318	1.00275	0.700648	0.402566	Non
ENSMUSG00000028518.8	Prkaa2	protein_coding	16.5917	14.0031	16.8697	16.6824	35.4443	21.3319	73.9468	15.5507	26.3026	-0.878818	0.650264	1.75489	0.185263	Non
ENSMUSG00000030322.12	Mbd4	protein_coding	88.5705	95.2713	86.926	84.2306	43.3208	63.9956	82.1631	124.405	83.6104	-0.87762	0.436459	3.76998	0.0521803	Non
ENSMUSG00000033790.11	Tubgcp5	protein_coding	210.568	216.048	218.369	230.91	86.6417	127.991	230.057	202.159	190.343	-0.877339	0.303147	7.94274	0.00482806	Non
ENSMUSG00000073207.1	Ccdc160	protein_coding	37.5754	45.0101	44.986	49.5437	55.1356	44.603	98.5958	108.855	60.538	-0.876544	0.471286	3.30992	0.0688627	Non
ENSMUSG00000025034.8	Trim8	protein_coding	88.8145	94.2711	81.7713	93.9253	106.333	160.959	238.273	264.361	141.089	-0.875987	0.333825	6.69614	0.00966219	Non
ENSMUSG00000028914.13	Casp9	protein_coding	21.2276	19.7544	18.5098	20.0189	23.6296	25.2104	49.2979	31.1013	26.0937	-0.875357	0.668205	1.61337	0.204019	Non
ENSMUSG00000048279.17	Sacs	protein_coding	292.795	277.562	294.283	300.41	43.3208	75.6311	123.245	124.405	191.456	-0.874573	0.383158	4.86808	0.0273579	Non
ENSMUSG00000031740.8	Mmp2	protein_coding	27.3275	26.2559	26.0075	26.4401	98.4565	56.2385	131.461	124.405	64.574	-0.874415	0.434564	3.87902	0.0488932	Non
ENSMUSG00000037553.14	Zdhhc18	protein_coding	60.755	54.0121	53.6551	51.1175	74.8269	79.5097	106.812	171.057	81.4682	-0.874306	0.396278	4.58263	0.0322977	Non
ENSMUSG00000038618.12	Rassf7	protein_coding	52.4591	58.013	61.3871	49.6066	23.6296	32.9674	41.0816	77.7533	49.6122	-0.874141	0.614521	1.9082	0.167163	Non
ENSMUSG00000045598.10	Zfp553	protein_coding	128.586	123.778	123.946	120.806	86.6417	69.8134	156.11	93.304	112.873	-0.872864	0.371652	5.16018	0.0231105	Non
ENSMUSG00000024177.8	Nme4	protein_coding	97.3543	107.774	96.5324	92.918	98.4565	58.1778	147.894	77.7533	97.1075	-0.872626	0.413307	4.2295	0.0397272	Non
ENSMUSG00000032741.9	Tpcn1	protein_coding	16.5917	12.7529	19.4471	17.6267	27.5678	21.3319	49.2979	62.2027	28.3523	-0.872367	0.655708	1.69682	0.192705	Non
ENSMUSG00000024799.14	Tm7sf2	protein_coding	46.3592	42.0094	37.0197	34.2462	23.6296	15.5141	32.8653	15.5507	30.8993	-0.871669	0.790617	1.11651	0.290671	Non
ENSMUSG00000025782.12	Taf3	protein_coding	40.5033	35.758	37.4883	37.7716	51.1974	27.1496	73.9468	46.652	43.8084	-0.871572	0.557254	2.3072	0.128776	Non
ENSMUSG00000050071.8	Bex1	protein_coding	448.708	480.858	543.58	586.781	385.949	544.932	1355.69	684.229	628.841	-0.871559	0.414287	4.44262	0.0350524	Non
ENSMUSG00000029482.4	Aacs	protein_coding	49.5311	49.7611	55.5295	63.0155	43.3208	73.6919	180.759	62.2027	72.2265	-0.871531	0.44244	3.81891	0.0506773	Non
ENSMUSG00000034673.14	Pbx2	protein_coding	68.8068	72.7663	74.0394	76.7392	47.2591	71.7526	131.461	108.855	81.4599	-0.869981	0.402552	4.42649	0.0353853	Non
ENSMUSG00000026213.15	Stk11ip	protein_coding	73.6867	61.5138	57.404	55.2724	106.333	65.9348	131.461	108.855	82.5575	-0.869788	0.432669	3.85455	0.0496113	Non
ENSMUSG00000042388.14	Dlgap3	protein_coding	59.535	55.2624	48.2662	47.2144	31.5061	54.2993	49.2979	108.855	56.7795	-0.869627	0.509472	2.70427	0.10008	Non
ENSMUSG00000020910.16	Adprm	protein_coding	73.4427	75.0168	68.4161	75.1024	19.6913	31.0282	57.5142	31.1013	53.9141	-0.869538	0.607391	1.9107	0.166886	Non
ENSMUSG00000038235.4	F11r	protein_coding	64.4149	57.0128	66.5417	62.5749	63.0121	79.5097	197.192	46.652	79.6137	-0.869287	0.419122	4.2007	0.0404072	Non
ENSMUSG00000005533.10	Igf1r	protein_coding	65.6349	53.762	51.7807	52.5025	35.4443	93.0845	131.461	77.7533	70.1779	-0.869023	0.56042	2.39425	0.121782	Non
ENSMUSG00000020432.12	Tcn2	protein_coding	11.9558	13.503	14.761	15.2345	27.5678	38.7852	73.9468	77.7533	34.1884	-0.868991	0.556125	2.34902	0.125361	Non
ENSMUSG00000068130.11	Zfp442	protein_coding	18.7877	34.5077	25.5389	32.7353	23.6296	15.5141	41.0816	31.1013	27.862	-0.868891	0.869466	0.971148	0.324394	Non
ENSMUSG00000027428.9	Rbbp9	protein_coding	25.6196	24.0054	28.8191	28.8952	39.3826	56.2385	131.461	62.2027	49.578	-0.867382	0.461769	3.4035	0.0650581	Non
ENSMUSG00000031155.16	Pim2	protein_coding	4.87992	6.00134	3.98313	5.16211	23.6296	7.75704	24.6489	15.5507	11.4516	-0.867179	1.02993	0.674785	0.411388	Non
ENSMUSG00000021194.6	Chga	protein_coding	18.2997	20.0045	22.7273	18.3822	19.6913	81.4489	82.1631	139.956	50.3341	-0.867085	0.752069	1.32245	0.250154	Non
ENSMUSG00000005069.12	Pex5	protein_coding	198.857	204.296	185.567	182.122	126.024	197.805	279.355	295.463	208.686	-0.866973	0.277024	9.34452	0.00223654	Non
ENSMUSG00000031776.17	Arl2bp	protein_coding	63.6829	72.0161	81.537	73.025	35.4443	36.8459	82.1631	62.2027	63.3646	-0.866258	0.518896	2.64549	0.103844	Non
ENSMUSG00000001632.16	Brpf1	protein_coding	150.301	139.531	158.154	153.604	47.2591	106.659	180.759	139.956	134.528	-0.865887	0.386414	4.88153	0.0271455	Non
ENSMUSG00000028700.14	Pomgnt1	protein_coding	117.85	113.525	107.545	113.252	11.8148	50.4208	57.5142	77.7533	81.2093	-0.864762	0.531503	2.47457	0.115701	Non
ENSMUSG00000036372.14	Tmem258	protein_coding	174.701	140.531	140.113	117.721	137.839	176.473	156.11	357.665	175.144	-0.863422	0.436731	3.81491	0.0507984	Non
ENSMUSG00000018809.2	Smyd4	protein_coding	99.0623	98.272	106.607	98.3319	47.2591	40.7245	73.9468	93.304	82.1885	-0.863233	0.477565	3.05279	0.0805987	Non
ENSMUSG00000027340.15	Slc23a2	protein_coding	30.7435	30.2568	30.4592	31.854	82.7034	65.9348	139.677	124.405	67.0043	-0.863059	0.402552	4.37985	0.0363663	Non
ENSMUSG00000018196.18	Glrx2	protein_coding	46.8472	53.0119	49.9063	46.2702	43.3208	19.3926	49.2979	46.652	44.3374	-0.862955	0.626446	1.77434	0.182846	Non
ENSMUSG00000030316.13	Tamm41	protein_coding	117.606	108.274	114.808	106.579	137.839	116.356	230.057	202.159	141.71	-0.862695	0.312119	7.26518	0.00703044	Non
ENSMUSG00000058135.12	Gstm1	protein_coding	12.4438	8.00179	7.02906	9.19108	31.5061	32.9674	57.5142	31.1013	23.7193	-0.862626	0.728428	1.36123	0.243325	Non
ENSMUSG00000043323.16	Fbrsl1	protein_coding	39.2833	33.7576	31.6307	34.498	47.2591	89.206	164.326	46.652	60.8266	-0.862405	0.53278	2.61887	0.1056	Non
ENSMUSG00000048416.15	Mlf1	protein_coding	11.4678	15.0034	11.4808	9.94651	27.5678	25.2104	32.8653	46.652	22.5242	-0.862367	0.730886	1.30738	0.25287	Non
ENSMUSG00000029016.13	Clcn6	protein_coding	135.418	129.779	109.185	107.46	141.777	153.202	188.975	279.912	155.713	-0.862095	0.291996	8.1327	0.0043474	Non
ENSMUSG00000041625.14	Ggact	protein_coding	26.3515	28.5064	31.3964	31.3504	7.87652	11.6356	16.4326	31.1013	23.0814	-0.861568	0.920161	0.820581	0.36501	Non
ENSMUSG00000028863.13	Meaf6	protein_coding	48.0672	34.2577	45.6889	45.5777	74.8269	89.206	147.894	202.159	85.9596	-0.861313	0.430552	3.90366	0.048181	Non
ENSMUSG00000100210.2	Hist1h3f	protein_coding	483.112	519.366	503.515	411.017	760.084	1256.64	1741.86	1617.27	911.608	-0.861247	0.349871	6.05287	0.0138837	Non
ENSMUSG00000048078.16	Tenm4	protein_coding	50.5071	38.0085	50.1406	53.132	63.0121	63.9956	123.245	155.507	74.6934	-0.860433	0.443151	3.6499	0.0560725	Non
ENSMUSG00000009621.18	Vav2	protein_coding	67.5868	63.7643	67.7132	68.3665	15.753	63.9956	82.1631	93.304	65.3308	-0.860236	0.545573	2.42042	0.119763	Non
ENSMUSG00000021127.7	Zfp36l1	protein_coding	17.3237	12.2527	10.3093	12.4017	153.592	112.477	221.84	124.405	83.0753	-0.859611	0.471352	3.29578	0.0694579	Non
ENSMUSG00000061393.14	Acvr2b	protein_coding	80.2746	71.0159	63.4958	59.805	63.0121	95.0238	147.894	77.7533	82.2843	-0.858828	0.411255	4.15291	0.041563	Non
ENSMUSG00000052609.9	Plekhg3	protein_coding	29.5235	29.5066	28.5848	27.7621	35.4443	73.6919	82.1631	139.956	55.829	-0.858335	0.474302	3.13412	0.0766699	Non
ENSMUSG00000038600.12	Atp6v0a4	protein_coding	10.7358	11.2525	12.8866	14.7309	3.93826	19.3926	32.8653	31.1013	17.1129	-0.857609	0.82843	1.03352	0.309334	Non
ENSMUSG00000030878.11	Cdr2	protein_coding	61.9749	56.2626	62.09	66.6668	47.2591	32.9674	82.1631	62.2027	58.9483	-0.857402	0.510765	2.66118	0.102824	Non
ENSMUSG00000028779.16	Pef1	protein_coding	44.8952	42.0094	43.3458	45.2	106.333	112.477	197.192	217.709	101.145	-0.857116	0.32997	6.44471	0.0111283	Non
ENSMUSG00000028772.19	Zcchc17	protein_coding	121.022	132.78	130.975	138.37	47.2591	34.9067	65.7305	93.304	95.5433	-0.856817	0.495	2.80167	0.0941661	Non
ENSMUSG00000021540.16	Smad5	protein_coding	31.7195	27.2561	27.179	29.21	23.6296	25.2104	49.2979	31.1013	30.5755	-0.854658	0.663617	1.55925	0.211775	Non
ENSMUSG00000020814.13	Mxra7	protein_coding	13.1758	13.0029	14.9953	15.2345	7.87652	29.0889	16.4326	93.304	25.3888	-0.853813	0.757991	1.2159	0.270166	Non
ENSMUSG00000022555.11	Dgat1	protein_coding	97.8423	90.0201	71.6964	76.991	51.1974	63.9956	115.028	31.1013	74.7341	-0.852248	0.460417	3.20601	0.073368	Non
ENSMUSG00000021621.15	Zcchc9	protein_coding	85.6425	78.5176	83.1772	82.279	66.9504	60.1171	82.1631	171.057	88.738	-0.851856	0.412472	3.99864	0.045537	Non
ENSMUSG00000017677.11	Wsb1	protein_coding	259.368	278.812	257.498	243.878	141.777	131.87	180.759	311.013	225.622	-0.851759	0.296418	7.75984	0.00534207	Non
ENSMUSG00000013833.15	Med16	protein_coding	51.7271	56.0125	53.8894	58.0423	106.333	42.6637	131.461	124.405	78.0668	-0.85124	0.535032	2.46736	0.116233	Non
ENSMUSG00000070780.11	Rbm47	protein_coding	13.6638	14.0031	18.2755	19.1376	63.0121	38.7852	147.894	62.2027	47.1217	-0.851139	0.492776	2.91951	0.0875144	Non
ENSMUSG00000021973.9	Micu2	protein_coding	50.0191	50.7614	52.7179	50.6139	31.5061	36.8459	65.7305	62.2027	50.0497	-0.850159	0.534549	2.36963	0.123717	Non
ENSMUSG00000021614.16	Vcan	protein_coding	60.755	50.7614	39.1284	39.5342	110.271	89.206	131.461	108.855	78.7465	-0.849767	0.407337	4.1081	0.0426783	Non
ENSMUSG00000042747.12	Krtcap2	protein_coding	85.8865	73.2664	82.9429	68.8072	74.8269	65.9348	123.245	108.855	85.4705	-0.848578	0.443305	3.51142	0.0609471	Non
ENSMUSG00000028651.12	Ppie	protein_coding	233.748	214.798	213.449	219.075	126.024	155.141	287.571	186.608	204.552	-0.848049	0.286476	8.34245	0.00387293	Non
ENSMUSG00000068740.13	Celsr2	protein_coding	35.6234	24.0054	25.7732	20.7114	15.753	27.1496	41.0816	15.5507	25.706	-0.847226	0.822504	1.01852	0.31287	Non
ENSMUSG00000026313.16	Hdac4	protein_coding	63.1949	55.2624	50.3749	59.2384	55.1356	89.206	147.894	93.304	76.7012	-0.846286	0.442859	3.55251	0.0594553	Non
ENSMUSG00000072772.3	Grcc10	protein_coding	130.782	154.785	120.197	126.409	90.5799	160.959	106.812	326.564	152.136	-0.846191	0.589399	2.02385	0.154846	Non
ENSMUSG00000022848.8	Dirc2	protein_coding	98.0863	93.0208	88.3318	85.3008	51.1974	23.2711	73.9468	15.5507	66.0882	-0.845288	0.571604	2.03196	0.154022	Non
ENSMUSG00000021917.15	Spcs1	protein_coding	71.4908	72.0161	79.194	74.4729	51.1974	50.4208	82.1631	124.405	75.6701	-0.84512	0.442939	3.42011	0.0644066	Non
ENSMUSG00000024777.9	Ppp2r5b	protein_coding	51.9711	50.7614	57.8726	49.9214	39.3826	9.6963	32.8653	46.652	42.3903	-0.844645	0.729651	1.25694	0.262232	Non
ENSMUSG00000030824.17	Nucb1	protein_coding	71.9788	74.0166	80.8341	77.6835	118.148	127.991	254.706	217.709	127.883	-0.842659	0.298116	7.62955	0.00574198	Non
ENSMUSG00000015289.4	Lage3	protein_coding	62.9509	61.7638	62.5586	50.5509	51.1974	52.36	32.8653	171.057	68.163	-0.841374	0.549585	2.21626	0.136563	Non
ENSMUSG00000029173.12	Sepsecs	protein_coding	67.0988	69.5156	71.2278	70.7587	31.5061	58.1778	106.812	62.2027	67.1624	-0.840315	0.457641	3.18637	0.0742547	Non
ENSMUSG00000026820.5	Ptges2	protein_coding	62.7069	68.7654	57.6383	59.4902	47.2591	46.5422	98.5958	31.1013	59.0124	-0.840267	0.493507	2.71669	0.0993037	Non
ENSMUSG00000024790.7	Sac3d1	protein_coding	88.3265	87.5196	84.583	77.2428	59.0739	73.6919	139.677	62.2027	84.0397	-0.839987	0.412525	3.9125	0.0479282	Non
ENSMUSG00000071528.3	Usmg5	protein_coding	89.5465	101.523	113.636	98.1431	279.616	589.535	780.55	979.692	379.03	-0.838999	0.474305	3.12315	0.0771875	Non
ENSMUSG00000014361.5	Mertk	protein_coding	11.2238	11.5026	12.1837	10.639	3.93826	21.3319	24.6489	31.1013	15.8212	-0.837001	0.870104	0.879965	0.348211	Non
ENSMUSG00000049932.3	H2afx	protein_coding	665.621	649.895	444.939	455.147	2642.57	3221.11	3820.59	3327.84	1903.46	-0.83681	0.17158	23.7537	1.09e-06	Non
ENSMUSG00000047281.3	Sfn	protein_coding	14.6397	11.7526	13.5895	12.9682	74.8269	21.3319	49.2979	124.405	40.3515	-0.8365	0.846007	0.945196	0.330945	Non
ENSMUSG00000025036.6	Sfxn2	protein_coding	26.5955	21.0047	22.2587	20.0189	15.753	23.2711	24.6489	46.652	25.0254	-0.836167	0.76485	1.11879	0.29018	Non
ENSMUSG00000062054.7	Iah1	protein_coding	106.382	103.023	82.7086	79.8868	122.086	106.659	197.192	77.7533	109.461	-0.835814	0.3456	5.48177	0.0192158	Non
ENSMUSG00000028608.15	0610037L13Rik	protein_coding	104.186	114.026	99.344	99.7169	102.395	96.963	172.543	139.956	116.141	-0.835392	0.34456	5.52929	0.0187007	Non
ENSMUSG00000078566.8	Bnip3	protein_coding	84.6665	93.0208	97.9382	100.032	15.753	79.5097	131.461	62.2027	83.0729	-0.834478	0.756386	1.23613	0.266218	Non
ENSMUSG00000002393.14	Nr2f6	protein_coding	155.913	146.283	130.038	135.6	59.0739	83.3882	147.894	62.2027	115.049	-0.834235	0.393014	4.2249	0.039835	Non
ENSMUSG00000020807.14	4933427D14Rik	protein_coding	40.9913	45.2601	48.2662	41.9894	23.6296	56.2385	57.5142	124.405	54.7868	-0.83242	0.542377	2.26164	0.132613	Non
ENSMUSG00000032374.14	Plod2	protein_coding	164.453	172.789	176.664	190.935	133.901	56.2385	205.408	124.405	153.099	-0.832211	0.515103	2.57628	0.108476	Non
ENSMUSG00000032352.16	Lrrc1	protein_coding	58.803	71.7661	58.3412	58.2311	43.3208	54.2993	98.5958	46.652	61.2512	-0.831871	0.499813	2.63186	0.104739	Non
ENSMUSG00000023064.4	Sncg	protein_coding	4.14793	2.2505	4.92034	4.59554	23.6296	5.81778	24.6489	46.652	14.5828	-0.831749	1.02404	0.63592	0.425192	Non
ENSMUSG00000027942.16	4933434E20Rik	protein_coding	59.291	53.762	55.2952	52.8172	23.6296	21.3319	49.2979	15.5507	41.3719	-0.831281	0.681809	1.3847	0.239303	Non
ENSMUSG00000055707.13	Klhl26	protein_coding	61.7309	65.0146	48.5005	54.9576	66.9504	42.6637	82.1631	62.2027	60.5229	-0.831229	0.501142	2.57775	0.108375	Non
ENSMUSG00000038628.8	Polr3k	protein_coding	78.3227	79.0177	82.7086	74.7247	78.7652	79.5097	131.461	155.507	95.002	-0.831	0.378193	4.56369	0.0326566	Non
ENSMUSG00000019518.10	Ap4m1	protein_coding	62.2189	69.0154	53.6551	54.1392	59.0739	63.9956	106.812	62.2027	66.3891	-0.830814	0.447374	3.22643	0.0724583	Non
ENSMUSG00000007777.9	0610009B22Rik	protein_coding	73.1987	76.017	72.165	67.6111	94.5182	102.781	205.408	93.304	98.1253	-0.830748	0.351206	5.32567	0.0210135	Non
ENSMUSG00000021257.14	Angel1	protein_coding	44.4072	27.5062	32.0994	34.0573	35.4443	58.1778	82.1631	77.7533	48.9511	-0.830723	0.614414	1.79365	0.180482	Non
ENSMUSG00000020109.13	Dnajb12	protein_coding	36.1114	36.2581	37.9569	36.2607	39.3826	56.2385	90.3794	93.304	53.2365	-0.830446	0.466675	2.99917	0.0833073	Non
ENSMUSG00000062580.9	Timm17a	protein_coding	195.197	204.796	228.21	220.523	39.3826	69.8134	115.028	124.405	149.669	-0.829588	0.396369	4.12456	0.042265	Non
ENSMUSG00000028910.12	Mecr	protein_coding	77.3467	91.2704	89.5033	88.0077	74.8269	106.659	172.543	186.608	110.846	-0.829323	0.363143	5.0218	0.0250302	Non
ENSMUSG00000032513.8	Gorasp1	protein_coding	35.1354	27.7562	26.2418	26.3771	35.4443	25.2104	49.2979	31.1013	32.0706	-0.828784	0.664915	1.45885	0.227114	Non
ENSMUSG00000040464.15	Gtpbp10	protein_coding	88.5705	78.0175	89.269	76.7392	31.5061	25.2104	57.5142	31.1013	59.741	-0.82811	0.623693	1.65874	0.197774	Non
ENSMUSG00000053838.14	Nudcd3	protein_coding	108.334	106.524	103.093	101.039	110.271	93.0845	164.326	171.057	119.716	-0.827663	0.335143	5.71896	0.0167826	Non
ENSMUSG00000044026.2	Slc35g1	protein_coding	66.3669	63.0141	64.9016	67.4222	7.87652	27.1496	49.2979	15.5507	45.1974	-0.82721	0.685329	1.36416	0.242818	Non
ENSMUSG00000030881.15	Arfip2	protein_coding	71.2468	74.0166	67.0103	68.3036	55.1356	50.4208	82.1631	93.304	70.2001	-0.825657	0.456174	3.05431	0.0805233	Non
ENSMUSG00000024767.11	Otub1	protein_coding	221.06	229.051	243.44	214.417	389.888	486.754	961.309	575.375	415.162	-0.825307	0.293616	7.9235	0.00487969	Non
ENSMUSG00000008318.10	Relt	protein_coding	12.9318	11.7526	13.3552	11.7092	11.8148	7.75704	8.21631	31.1013	13.5798	-0.824752	1.06201	0.561496	0.453658	Non
ENSMUSG00000041734.15	Kirrel	protein_coding	36.5994	31.5071	30.4592	35.5053	43.3208	48.4815	73.9468	93.304	49.1405	-0.824646	0.513482	2.45562	0.117105	Non
ENSMUSG00000028207.18	Asph	protein_coding	105.65	117.276	101.687	112.559	90.5799	110.538	197.192	139.956	121.93	-0.823713	0.351108	5.27526	0.0216305	Non
ENSMUSG00000005886.14	Ncoa2	protein_coding	50.9951	55.7625	58.3412	57.6016	59.0739	40.7245	123.245	31.1013	59.6056	-0.823508	0.473573	2.88341	0.089496	Non
ENSMUSG00000039759.10	Thap3	protein_coding	17.3237	20.2545	14.9953	20.1448	11.8148	23.2711	32.8653	31.1013	21.4714	-0.822857	0.807065	0.993022	0.319005	Non
ENSMUSG00000001248.15	Gramd1a	protein_coding	128.83	127.278	130.74	115.203	63.0121	79.5097	98.5958	171.057	114.278	-0.82243	0.399601	3.99338	0.0456794	Non
ENSMUSG00000040564.14	Apoc1	protein_coding	26.3515	26.2559	34.6767	31.9799	31.5061	31.0282	90.3794	31.1013	37.9099	-0.822205	0.553059	2.12317	0.145086	Non
ENSMUSG00000075232.5	Amd1	protein_coding	191.537	170.788	177.132	158.892	31.5061	13.5748	41.0816	15.5507	100.008	-0.822181	0.726689	1.18573	0.276193	Non
ENSMUSG00000045948.8	Mrps12	protein_coding	58.559	64.0143	67.7132	56.9721	90.5799	145.445	213.624	233.26	116.271	-0.821367	0.374729	4.70826	0.0300181	Non
ENSMUSG00000072964.14	Bhlhb9	protein_coding	121.022	127.278	114.808	122.065	78.7652	79.5097	147.894	108.855	112.525	-0.821044	0.37267	4.56214	0.0326862	Non
ENSMUSG00000031537.15	Ikbkb	protein_coding	80.0306	79.7679	80.3655	74.9765	55.1356	71.7526	123.245	93.304	82.3222	-0.820887	0.409438	3.78714	0.0516478	Non
ENSMUSG00000037210.16	Fam193a	protein_coding	82.4706	72.0161	61.3871	79.0055	86.6417	159.019	106.812	326.564	121.74	-0.820807	0.642198	1.60895	0.204639	Non
ENSMUSG00000028743.7	Akr7a5	protein_coding	63.6829	67.015	58.5755	52.1247	59.0739	69.8134	32.8653	202.159	75.6637	-0.82037	0.572308	1.95918	0.161601	Non
ENSMUSG00000002341.8	Ncan	protein_coding	20.2517	16.0036	16.8697	16.8713	19.6913	9.6963	16.4326	31.1013	18.3647	-0.819282	0.92246	0.73473	0.391354	Non
ENSMUSG00000032059.13	Alg9	protein_coding	69.2948	64.2644	63.7301	61.4417	47.2591	25.2104	32.8653	93.304	57.1712	-0.81905	0.575376	1.87968	0.17037	Non
ENSMUSG00000058388.14	Phtf1	protein_coding	79.5426	71.516	71.2278	80.0127	7.87652	9.6963	16.4326	15.5507	43.9819	-0.818809	1.02196	0.59511	0.44045	Non
ENSMUSG00000037824.6	Tspan14	protein_coding	28.0595	26.0058	22.7273	21.3409	66.9504	71.7526	147.894	15.5507	50.0351	-0.81879	0.477001	2.85246	0.0912344	Non
ENSMUSG00000025184.10	R3hcc1l	protein_coding	93.2064	103.523	89.0347	107.46	59.0739	65.9348	123.245	93.304	91.8477	-0.818301	0.443114	3.27302	0.0704277	Non
ENSMUSG00000024357.9	Sil1	protein_coding	42.6993	37.2583	46.1575	42.8078	39.3826	21.3319	49.2979	62.2027	42.6422	-0.818117	0.606025	1.72061	0.189615	Non
ENSMUSG00000042700.16	Sipa1l1	protein_coding	101.014	84.5189	75.6795	85.6155	106.333	71.7526	106.812	171.057	100.348	-0.81539	0.430819	3.41816	0.0644829	Non
ENSMUSG00000041351.16	Rap1gap	protein_coding	36.5994	36.2581	33.7395	33.8685	70.8887	42.6637	90.3794	77.7533	52.7688	-0.815113	0.478518	2.73652	0.0980783	Non
ENSMUSG00000089832.8	Shkbp1	protein_coding	73.6867	70.5158	57.8726	57.6016	98.4565	98.9023	172.543	77.7533	88.4164	-0.814891	0.366169	4.65561	0.0309522	Non
ENSMUSG00000029587.16	Zfp12	protein_coding	43.6752	41.2592	38.4255	45.7036	43.3208	32.9674	65.7305	62.2027	46.6606	-0.814351	0.55756	2.02034	0.155204	Non
ENSMUSG00000020834.17	Dhrs13	protein_coding	32.6954	34.0076	26.0075	28.0769	35.4443	44.603	41.0816	93.304	41.9025	-0.814286	0.554691	2.0079	0.156482	Non
ENSMUSG00000025816.15	Sec61a2	protein_coding	91.9864	86.0193	86.926	96.6322	78.7652	79.5097	164.326	108.855	99.1275	-0.814004	0.378476	4.41333	0.0356591	Non
ENSMUSG00000026411.17	Tmem9	protein_coding	18.7877	24.0054	17.8069	21.9075	47.2591	83.3882	98.5958	139.956	56.4633	-0.813824	0.52192	2.37918	0.122962	Non
ENSMUSG00000025035.8	Arl3	protein_coding	79.5426	97.0217	85.0516	101.291	63.0121	44.603	115.028	62.2027	80.9691	-0.813419	0.499623	2.56216	0.109449	Non
ENSMUSG00000058546.8	Rpl23a	protein_coding	940.36	919.206	1065.84	951.214	4682.59	4815.18	10138.9	7853.09	3920.8	-0.812759	0.188755	18.5104	1.69e-05	Non
ENSMUSG00000046010.7	Zfp830	protein_coding	109.066	114.276	127.695	126.598	59.0739	83.3882	188.975	77.7533	110.853	-0.81078	0.364929	4.71004	0.0299869	Non
ENSMUSG00000027011.14	Ube2e3	protein_coding	81.0066	89.0199	91.3777	77.4946	63.0121	42.6637	73.9468	108.855	78.422	-0.809631	0.489764	2.5845	0.107914	Non
ENSMUSG00000000958.9	Slc7a7	protein_coding	159.573	133.53	132.615	121.498	141.777	159.019	238.273	217.709	162.999	-0.808557	0.324866	5.97594	0.0145024	Non
ENSMUSG00000053411.16	Cbx7	protein_coding	121.022	114.776	100.281	113.378	110.271	122.173	188.975	186.608	132.186	-0.807262	0.333782	5.56939	0.0182771	Non
ENSMUSG00000036850.4	Mrpl41	protein_coding	48.3112	38.5086	40.2999	37.8975	74.8269	54.2993	90.3794	108.855	61.6722	-0.807217	0.476723	2.72876	0.098556	Non
ENSMUSG00000035696.15	Rnf38	protein_coding	30.7435	24.7555	22.493	26.0624	55.1356	71.7526	115.028	77.7533	52.9655	-0.806974	0.483449	2.69453	0.100693	Non
ENSMUSG00000039263.16	Npepl1	protein_coding	76.3707	85.019	78.4911	82.6567	55.1356	50.4208	98.5958	77.7533	75.5554	-0.806618	0.454726	2.96546	0.0850604	Non
ENSMUSG00000070283.4	Ndufaf3	protein_coding	60.511	50.2612	51.5464	47.781	35.4443	65.9348	98.5958	62.2027	59.0347	-0.805867	0.504211	2.45539	0.117122	Non
ENSMUSG00000034789.8	Rab24	protein_coding	139.81	142.532	117.385	126.031	15.753	34.9067	41.0816	46.652	83.0189	-0.805785	0.61685	1.5733	0.209728	Non
ENSMUSG00000028973.18	Abcb8	protein_coding	60.267	50.0112	44.5174	49.5437	3.93826	40.7245	24.6489	62.2027	41.9817	-0.805434	0.860662	0.851675	0.356079	Non
ENSMUSG00000003269.17	Cyth2	protein_coding	197.149	217.299	218.838	221.845	153.592	122.173	230.057	279.912	205.108	-0.804705	0.291624	7.24382	0.00711455	Non
ENSMUSG00000000355.13	Mcts1	protein_coding	60.755	65.7647	54.1237	57.4128	70.8887	52.36	106.812	62.2027	66.2899	-0.804154	0.453477	2.9575	0.0854802	Non
ENSMUSG00000022674.14	Ube2v2	protein_coding	58.559	59.2633	73.5708	57.1609	35.4443	54.2993	98.5958	77.7533	64.3308	-0.8041	0.512105	2.3887	0.122215	Non
ENSMUSG00000025586.17	Cpeb1	protein_coding	9.75983	11.7526	9.13777	12.0239	27.5678	17.4533	49.2979	15.5507	19.068	-0.804033	0.785023	1.01257	0.314288	Non
ENSMUSG00000042305.12	Tmem183a	protein_coding	368.434	356.58	363.636	338.118	63.0121	63.9956	123.245	77.7533	219.347	-0.803923	0.402921	3.71389	0.0539616	Non
ENSMUSG00000041220.10	Elovl6	protein_coding	92.9624	83.0186	93.0178	80.8941	122.086	69.8134	98.5958	248.811	111.15	-0.803634	0.504248	2.45277	0.117318	Non
ENSMUSG00000000957.10	Mmp14	protein_coding	31.9635	27.006	40.2999	35.3164	51.1974	46.5422	123.245	77.7533	54.1654	-0.803265	0.475762	2.76425	0.0963921	Non
ENSMUSG00000044641.7	Pard6b	protein_coding	38.3073	40.009	43.1115	38.0234	35.4443	40.7245	82.1631	46.652	45.5544	-0.803035	0.532266	2.16185	0.141474	Non
ENSMUSG00000033933.13	Vhl	protein_coding	39.7713	35.2579	31.6307	33.7426	31.5061	15.5141	41.0816	15.5507	30.5069	-0.80295	0.740388	1.09669	0.294993	Non
ENSMUSG00000040441.10	Slc26a10	protein_coding	10.2478	6.00134	6.32615	8.4986	7.87652	17.4533	8.21631	46.652	13.909	-0.802411	1.05802	0.548451	0.458951	Non
ENSMUSG00000021180.9	Rps6ka5	protein_coding	38.5513	41.7593	41.7057	41.6117	43.3208	27.1496	57.5142	62.2027	44.2269	-0.801682	0.56339	1.90388	0.167644	Non
ENSMUSG00000062110.14	Scfd2	protein_coding	46.1152	46.2604	50.6092	47.9069	23.6296	63.9956	82.1631	108.855	58.6918	-0.801673	0.488035	2.58875	0.107625	Non
ENSMUSG00000039457.3	Ppl	protein_coding	9.75983	12.7529	13.5895	15.4234	7.87652	17.4533	41.0816	15.5507	16.686	-0.801601	0.839869	0.885257	0.346766	Non
ENSMUSG00000041268.17	Dmxl2	protein_coding	168.113	163.787	167.994	169.154	74.8269	58.1778	98.5958	139.956	130.076	-0.801442	0.395254	3.83579	0.0501693	Non
ENSMUSG00000000740.12	Rpl13	protein_coding	3806.33	3589.55	3552.48	3393.02	1780.09	2061.43	3048.25	3327.84	3069.88	-0.800841	0.140867	32.1111	1.46e-08	Non
ENSMUSG00000036160.13	Surf6	protein_coding	151.765	181.791	201.968	190.935	118.148	127.991	221.84	311.013	188.182	-0.800531	0.322122	5.98258	0.0144479	Non
ENSMUSG00000027663.12	Zmat3	protein_coding	88.3265	75.0168	72.6336	76.4874	126.024	124.113	197.192	202.159	120.244	-0.799849	0.334934	5.45814	0.0194774	Non
ENSMUSG00000025156.17	Gps1	protein_coding	324.026	287.314	315.839	290.589	204.789	238.529	361.518	435.419	307.253	-0.799835	0.259111	9.22559	0.00238656	Non
ENSMUSG00000059475.13	Zfp426	protein_coding	39.7713	36.0081	44.986	39.5972	7.87652	21.3319	32.8653	31.1013	31.6922	-0.799745	0.762389	1.04034	0.307741	Non
ENSMUSG00000079108.6	Srp54b	protein_coding	23.9116	22.7551	29.522	25.9365	15.753	7.75704	24.6489	15.5507	20.7294	-0.799359	0.932688	0.692976	0.405154	Non
ENSMUSG00000038740.9	Mvb12b	protein_coding	7.80787	5.00112	7.26336	7.36545	15.753	27.1496	16.4326	93.304	22.5096	-0.798139	0.828572	0.893835	0.34444	Non
ENSMUSG00000051978.9	Erich1	protein_coding	96.3783	105.774	94.4236	100.661	82.7034	89.206	106.812	217.709	111.708	-0.797845	0.371612	4.35425	0.0369167	Non
ENSMUSG00000043091.8	Tuba1c	protein_coding	228.38	225.05	239.456	232.799	350.505	490.633	1133.85	357.665	407.293	-0.797526	0.608933	1.72192	0.189446	Non
ENSMUSG00000019992.8	Mtfr2	protein_coding	53.1911	55.7625	43.1115	44.3186	63.0121	25.2104	41.0816	77.7533	50.4301	-0.797341	0.591909	1.69015	0.193581	Non
ENSMUSG00000061315.14	Naca	protein_coding	1464.46	1390.81	1629.8	1467.74	547.418	606.988	1092.77	1104.1	1163.01	-0.795691	0.176274	20.0364	7.6e-06	Non
ENSMUSG00000040128.9	Pnrc1	protein_coding	27.0835	27.5062	33.9738	28.2657	51.1974	48.4815	106.812	77.7533	50.1342	-0.795081	0.487363	2.56312	0.109383	Non
ENSMUSG00000005054.7	Cstb	protein_coding	102.966	99.2722	101.453	99.1503	51.1974	135.748	172.543	171.057	116.673	-0.79461	0.499086	2.52711	0.111905	Non
ENSMUSG00000032470.16	Mras	protein_coding	120.778	116.276	127.695	136.985	35.4443	44.603	82.1631	77.7533	92.7121	-0.793992	0.477241	2.60805	0.106323	Non
ENSMUSG00000067430.7	Zfp763	protein_coding	52.9471	70.7658	71.2278	70.8846	63.0121	44.603	98.5958	108.855	72.6114	-0.793226	0.493217	2.49473	0.114228	Non
ENSMUSG00000038119.15	Cdon	protein_coding	50.9951	39.7589	36.7854	40.1637	35.4443	25.2104	57.5142	15.5507	37.6778	-0.793093	0.672549	1.31729	0.251079	Non
ENSMUSG00000017400.10	Stac2	protein_coding	3.65994	5.25118	5.62324	5.22506	7.87652	7.75704	8.21631	31.1013	9.33883	-0.792879	1.14683	0.454352	0.500275	Non
ENSMUSG00000058192.16	Zfp846	protein_coding	39.7713	32.7573	33.7395	30.4691	7.87652	17.4533	16.4326	31.1013	26.2001	-0.792553	0.895991	0.727434	0.393716	Non
ENSMUSG00000024588.8	Fech	protein_coding	33.1834	26.0058	26.0075	33.3649	23.6296	44.603	65.7305	62.2027	39.3409	-0.792316	0.623111	1.57283	0.209796	Non
ENSMUSG00000021360.16	Gcnt2	protein_coding	41.9673	37.2583	28.8191	34.1203	59.0739	62.0563	115.028	31.1013	51.1781	-0.791706	0.499947	2.40923	0.120622	Non
ENSMUSG00000048755.8	Mcat	protein_coding	86.3745	86.7694	90.9091	85.4896	43.3208	65.9348	115.028	77.7533	81.4475	-0.789534	0.428494	3.20728	0.0733113	Non
ENSMUSG00000034707.7	Gns	protein_coding	53.4351	51.2615	41.7057	43.2484	86.6417	93.0845	172.543	46.652	73.5714	-0.788993	0.393851	3.82053	0.0506283	Non
ENSMUSG00000061665.6	Cd2ap	protein_coding	150.301	144.782	173.852	166.698	63.0121	69.8134	147.894	108.855	128.151	-0.788531	0.374729	4.19081	0.0406437	Non
ENSMUSG00000057367.12	Birc2	protein_coding	220.328	198.544	213.215	212.591	43.3208	42.6637	73.9468	77.7533	135.295	-0.788366	0.482924	2.4905	0.114535	Non
ENSMUSG00000030600.15	Lrfn1	protein_coding	26.8395	29.2565	17.3383	27.1326	23.6296	23.2711	24.6489	46.652	27.3461	-0.788133	0.808642	0.900045	0.34277	Non
ENSMUSG00000028581.17	Laptm5	protein_coding	11.9558	6.75151	4.92034	7.86907	66.9504	77.5704	106.812	62.2027	43.129	-0.787184	0.666686	1.39121	0.238201	Non
ENSMUSG00000026189.13	Pecr	protein_coding	85.8865	94.2711	90.9091	80.4534	196.913	184.23	361.518	217.709	163.986	-0.786822	0.294544	6.95592	0.00835421	Non
ENSMUSG00000063663.11	Brwd3	protein_coding	90.0345	75.0168	81.537	88.3854	51.1974	63.9956	147.894	31.1013	78.6452	-0.785775	0.468935	2.73532	0.0981517	Non
ENSMUSG00000039886.8	Tmem120a	protein_coding	61.9749	59.0132	68.4161	66.9186	47.2591	34.9067	73.9468	77.7533	61.2736	-0.785321	0.498219	2.3427	0.125871	Non
ENSMUSG00000014303.13	Glis2	protein_coding	12.1998	9.25207	6.56045	8.56155	35.4443	91.1452	65.7305	108.855	42.2186	-0.784325	0.710164	1.20506	0.272312	Non
ENSMUSG00000030400.17	Ercc2	protein_coding	118.094	111.025	95.8295	93.6734	102.395	126.052	139.677	217.709	125.557	-0.784253	0.333561	5.18176	0.0228251	Non
ENSMUSG00000074217.8	2210011C24Rik	protein_coding	21.9596	26.756	18.9784	22.2852	31.5061	46.5422	32.8653	108.855	38.7184	-0.783542	0.608405	1.57426	0.209589	Non
ENSMUSG00000026837.15	Col5a1	protein_coding	24.1556	20.7546	22.493	18.5081	35.4443	44.603	82.1631	31.1013	34.9029	-0.783441	0.584257	1.73056	0.188339	Non
ENSMUSG00000053453.9	Thoc7	protein_coding	162.013	180.04	179.944	178.093	118.148	151.262	295.787	171.057	179.543	-0.783421	0.299009	6.62858	0.0100355	Non
ENSMUSG00000079009.8	Gm14139	protein_coding	74.4187	53.512	63.0272	55.0206	43.3208	9.6963	49.2979	15.5507	45.4805	-0.783146	0.889195	0.754129	0.385172	Non
ENSMUSG00000046556.7	Zfp319	protein_coding	8.53985	11.7526	5.62324	7.93203	35.4443	29.0889	41.0816	31.1013	21.3205	-0.781324	0.769696	0.987403	0.320378	Non
ENSMUSG00000034868.8	Myl12b	protein_coding	102.234	103.273	118.322	100.283	165.407	240.468	377.95	388.767	199.588	-0.781272	0.304276	6.50291	0.0107698	Non
ENSMUSG00000070327.14	Rnf213	protein_coding	298.895	275.062	293.815	322.947	216.604	219.136	394.383	419.868	305.089	-0.780117	0.24578	9.73425	0.00180866	Non
ENSMUSG00000029651.16	Mtus2	protein_coding	12.1998	12.0027	18.9784	13.0941	31.5061	36.8459	49.2979	124.405	37.2913	-0.779925	0.638744	1.44557	0.22924	Non
ENSMUSG00000020700.11	Map3k3	protein_coding	140.786	142.782	145.97	153.982	94.5182	44.603	156.11	46.652	115.675	-0.778808	0.477392	2.59496	0.107204	Non
ENSMUSG00000024968.13	Rcor2	protein_coding	229.844	223.8	214.855	197.86	200.851	238.529	353.301	342.115	250.144	-0.778431	0.247554	9.44982	0.0021117	Non
ENSMUSG00000049882.9	Vcpkmt	protein_coding	64.9029	71.2659	62.7929	68.4924	23.6296	27.1496	32.8653	62.2027	51.6627	-0.778378	0.63749	1.39071	0.238285	Non
ENSMUSG00000032815.16	Fanca	protein_coding	300.359	251.056	262.652	248.285	248.11	265.679	451.897	342.115	296.269	-0.77774	0.268397	8.23085	0.00411843	Non
ENSMUSG00000020831.18	0610010K14Rik	protein_coding	55.387	55.5124	51.3121	50.9286	133.901	116.356	197.192	186.608	105.9	-0.776744	0.323662	5.46741	0.0193743	Non
ENSMUSG00000069274.3	Hist1h4f	protein_coding	1759.21	1650.87	1421.74	1712.44	1866.73	2173.91	2908.57	3530	2127.94	-0.776599	0.216096	12.8641	0.000334954	Non
ENSMUSG00000074832.11	2410141K09Rik	protein_coding	100.038	85.2691	91.3777	87.8189	47.2591	29.0889	82.1631	15.5507	67.3207	-0.776236	0.565392	1.7831	0.181769	Non
ENSMUSG00000030815.11	Phkg2	protein_coding	28.5475	34.2577	29.9906	32.2317	35.4443	29.0889	65.7305	31.1013	35.7991	-0.776183	0.606072	1.55897	0.211816	Non
ENSMUSG00000011752.6	Pgam1	protein_coding	370.142	305.818	353.093	332.075	252.049	539.114	723.036	668.679	443.001	-0.775934	0.464834	2.79034	0.094834	Non
ENSMUSG00000009569.14	Mkl2	protein_coding	10.2478	9.25207	9.37207	9.37994	31.5061	48.4815	73.9468	62.2027	31.7986	-0.775829	0.574004	1.76036	0.184579	Non
ENSMUSG00000002379.6	Ndufa11	protein_coding	197.393	204.046	194.236	184.514	173.283	184.23	287.571	295.463	215.092	-0.775792	0.258971	8.49079	0.00356948	Non
ENSMUSG00000038648.5	Creb3l2	protein_coding	4.39192	3.50078	1.64011	4.21782	35.4443	21.3319	41.0816	31.1013	17.8387	-0.775762	0.968422	0.633879	0.425936	Non
ENSMUSG00000042423.9	Fbrs	protein_coding	12.1998	10.2523	7.96626	9.06517	27.5678	34.9067	57.5142	15.5507	21.8779	-0.775693	0.692765	1.19956	0.273409	Non
ENSMUSG00000033788.15	Dysf	protein_coding	61.7309	79.2677	67.9475	68.8701	70.8887	95.0238	180.759	77.7533	87.7801	-0.775564	0.435681	3.11503	0.077573	Non
ENSMUSG00000004018.9	Fancl	protein_coding	123.95	125.778	124.883	118.099	141.777	133.809	197.192	279.912	155.675	-0.775393	0.294879	6.53629	0.0105696	Non
ENSMUSG00000041841.7	Rpl37	protein_coding	1795.32	1741.39	1671.98	1703.18	492.282	478.997	788.766	793.084	1183.13	-0.775127	0.157495	22.9373	1.67e-06	Non
ENSMUSG00000061518.10	Cox5b	protein_coding	398.689	389.337	431.818	408.059	196.913	288.95	460.114	466.52	380.05	-0.77503	0.239827	10.1805	0.00141935	Non
ENSMUSG00000048371.8	Pdp2	protein_coding	54.8991	51.0114	49.672	52.8802	63.0121	85.3275	131.461	124.405	76.5836	-0.774706	0.396148	3.64174	0.056348	Non
ENSMUSG00000020593.15	Lpin1	protein_coding	48.5552	44.0098	46.1575	45.3888	35.4443	54.2993	82.1631	77.7533	54.2214	-0.774486	0.486921	2.39466	0.12175	Non
ENSMUSG00000041444.14	Arhgap32	protein_coding	151.765	129.279	113.636	130.123	98.4565	137.687	131.461	264.361	144.596	-0.773997	0.396449	3.68727	0.0548294	Non
ENSMUSG00000086784.2	Isoc2a	protein_coding	101.502	107.774	107.076	107.082	98.4565	147.384	197.192	279.912	143.297	-0.773653	0.310452	5.94612	0.0147497	Non
ENSMUSG00000037681.13	Esyt3	protein_coding	55.875	56.7627	56.2324	55.4612	27.5678	38.7852	57.5142	62.2027	51.3002	-0.772716	0.547087	1.86907	0.171582	Non
ENSMUSG00000060803.5	Gstp1	protein_coding	40.2593	38.7587	51.5464	49.9844	63.0121	44.603	147.894	46.652	60.3387	-0.772536	0.444219	2.92138	0.0874132	Non
ENSMUSG00000020038.10	Cry1	protein_coding	155.425	165.287	166.589	159.144	74.8269	79.5097	115.028	171.057	135.858	-0.771872	0.369364	4.10384	0.0427858	Non
ENSMUSG00000032842.13	Abcc10	protein_coding	20.2517	19.0043	17.104	17.8785	39.3826	32.9674	49.2979	62.2027	32.2611	-0.771623	0.594578	1.5861	0.207885	Non
ENSMUSG00000031848.15	Lsm4	protein_coding	402.349	494.111	429.007	464.716	582.862	564.325	961.309	995.243	611.74	-0.771567	0.223742	11.776	0.000599989	Non
ENSMUSG00000006024.13	Napa	protein_coding	101.502	107.524	90.9091	100.598	165.407	209.44	361.518	202.159	167.382	-0.771484	0.297321	6.59434	0.0102303	Non
ENSMUSG00000034121.12	Mks1	protein_coding	48.7992	54.0121	49.4377	51.3693	66.9504	52.36	106.812	77.7533	63.4368	-0.771429	0.448262	2.80527	0.093955	Non
ENSMUSG00000019158.9	Tmem160	protein_coding	145.665	137.531	114.574	132.389	78.7652	62.0563	115.028	77.7533	107.97	-0.771232	0.433441	2.99187	0.0836834	Non
ENSMUSG00000022175.8	Lrp10	protein_coding	31.7195	30.7569	27.8819	27.888	55.1356	46.5422	65.7305	93.304	47.3698	-0.770924	0.498522	2.24681	0.13389	Non
ENSMUSG00000022571.8	Pycrl	protein_coding	53.9231	50.0112	52.015	45.8295	118.148	96.963	172.543	155.507	93.1173	-0.770786	0.365772	4.25232	0.0391968	Non
ENSMUSG00000035064.17	Eef2k	protein_coding	40.0153	37.5084	35.1453	38.0234	27.5678	31.0282	49.2979	46.652	38.1548	-0.770607	0.609982	1.49796	0.220985	Non
ENSMUSG00000031979.17	Cog2	protein_coding	252.78	256.807	258.201	260.183	185.098	143.505	271.138	279.912	238.453	-0.770448	0.262402	8.13235	0.00434823	Non
ENSMUSG00000021192.16	Golga5	protein_coding	137.858	143.532	166.823	155.052	74.8269	62.0563	123.245	139.956	125.419	-0.769785	0.385388	3.77723	0.0519547	Non
ENSMUSG00000031169.13	Porcn	protein_coding	51.2391	41.5093	42.1743	35.5053	118.148	91.1452	164.326	108.855	81.6127	-0.769585	0.427897	3.1406	0.0763658	Non
ENSMUSG00000046380.3	Jrk	protein_coding	43.9192	49.261	41.94	48.4105	19.6913	29.0889	41.0816	46.652	40.0056	-0.769494	0.655945	1.29717	0.254731	Non
ENSMUSG00000040562.12	Gstm2	protein_coding	9.51584	9.75218	11.2465	8.37269	23.6296	11.6356	24.6489	31.1013	16.2378	-0.769364	0.886398	0.714628	0.397912	Non
ENSMUSG00000023990.18	Tfeb	protein_coding	52.2151	49.261	46.8604	42.43	137.839	89.206	180.759	124.405	90.372	-0.768921	0.38683	3.80636	0.0510582	Non
ENSMUSG00000056820.7	Tsnax	protein_coding	146.153	140.281	168.463	169.783	59.0739	58.1778	156.11	46.652	118.087	-0.768801	0.398662	3.52986	0.0602727	Non
ENSMUSG00000028788.14	Ptp4a2	protein_coding	131.27	134.28	171.275	149.072	35.4443	9.6963	24.6489	62.2027	89.7361	-0.768505	0.700815	1.12941	0.287902	Non
ENSMUSG00000032577.16	Mapkapk3	protein_coding	115.41	111.775	105.436	106.39	74.8269	95.0238	131.461	155.507	111.979	-0.768351	0.359477	4.28715	0.0384014	Non
ENSMUSG00000053716.9	Dusp7	protein_coding	14.1518	13.253	10.3093	12.2758	39.3826	36.8459	41.0816	77.7533	30.6316	-0.768102	0.616319	1.47071	0.225234	Non
ENSMUSG00000068394.4	Cep152	protein_coding	172.993	176.289	162.371	178.974	43.3208	65.9348	82.1631	124.405	125.807	-0.767276	0.432893	2.95113	0.0858178	Non
ENSMUSG00000046873.18	Mbtps2	protein_coding	33.1834	33.5075	30.9278	28.3287	51.1974	32.9674	65.7305	46.652	40.3118	-0.766774	0.561264	1.75534	0.185206	Non
ENSMUSG00000025269.16	Apex2	protein_coding	38.5513	27.7562	31.6307	29.3989	51.1974	54.2993	49.2979	139.956	52.761	-0.765285	0.556958	1.80617	0.178968	Non
ENSMUSG00000043300.2	B3galnt1	protein_coding	46.3592	48.0107	51.5464	47.5292	27.5678	13.5748	8.21631	77.7533	40.0697	-0.765116	0.740029	0.99482	0.318567	Non
ENSMUSG00000078974.10	Sec61g	protein_coding	479.208	354.579	392.69	381.996	114.209	127.991	197.192	186.608	279.309	-0.763473	0.383934	3.86155	0.0494047	Non
ENSMUSG00000030269.14	Mtmr14	protein_coding	191.293	195.044	216.261	207.24	98.4565	85.3275	164.326	171.057	166.126	-0.762993	0.333329	4.94296	0.0261971	Non
ENSMUSG00000028016.9	Ints12	protein_coding	68.5628	80.268	65.3702	70.1292	106.333	85.3275	164.326	108.855	93.6464	-0.762767	0.387334	3.71704	0.0538597	Non
ENSMUSG00000051243.14	Islr2	protein_coding	14.3958	12.2527	15.9325	16.2418	15.753	11.6356	32.8653	15.5507	16.8284	-0.762702	0.859228	0.751712	0.385935	Non
ENSMUSG00000013150.15	Gfod2	protein_coding	37.5754	40.5091	41.94	38.0234	15.753	15.5141	24.6489	31.1013	30.6332	-0.762423	0.805268	0.838287	0.359887	Non
ENSMUSG00000039089.15	L3mbtl3	protein_coding	16.5917	13.253	16.1668	16.9342	27.5678	15.5141	49.2979	15.5507	21.3595	-0.762069	0.748741	0.993031	0.319003	Non
ENSMUSG00000025332.14	Kdm5c	protein_coding	600.718	526.618	549.672	560.341	307.184	416.941	698.387	497.621	519.685	-0.761952	0.265287	8.22549	0.00413061	Non
ENSMUSG00000032997.16	Chpf	protein_coding	74.4187	79.2677	74.508	74.0952	86.6417	52.36	147.894	31.1013	77.5358	-0.761866	0.441808	2.84926	0.0914162	Non
ENSMUSG00000061650.6	Med9	protein_coding	21.9596	22.0049	19.4471	21.3409	110.271	91.1452	147.894	171.057	75.64	-0.760586	0.387121	3.7088	0.0541263	Non
ENSMUSG00000027223.15	Mapk8ip1	protein_coding	58.559	52.7618	51.7807	56.4055	23.6296	36.8459	73.9468	15.5507	46.185	-0.760265	0.588455	1.58301	0.208328	Non
ENSMUSG00000028640.11	Tfap2c	protein_coding	59.535	59.0132	50.8435	44.8852	74.8269	63.9956	73.9468	124.405	68.9314	-0.760045	0.450597	2.66511	0.102571	Non
ENSMUSG00000050627.13	Gpd1l	protein_coding	61.2429	57.0128	56.4667	60.4974	51.1974	60.1171	131.461	31.1013	63.6371	-0.759485	0.453101	2.68482	0.101309	Non
ENSMUSG00000070003.7	Ssbp4	protein_coding	89.3025	73.5165	67.0103	69.1219	106.333	149.323	188.975	186.608	116.274	-0.759136	0.362354	4.25176	0.0392098	Non
ENSMUSG00000053317.11	Sec61b	protein_coding	223.744	186.792	209.7	187.536	110.271	110.538	271.138	46.652	168.296	-0.758677	0.504696	2.27973	0.131075	Non
ENSMUSG00000029414.11	Kntc1	protein_coding	567.534	570.878	509.607	531.32	366.258	366.52	632.656	450.969	499.468	-0.75827	0.188356	15.4392	8.52e-05	Non
ENSMUSG00000029710.15	Ephb4	protein_coding	115.41	99.5223	84.3487	84.986	94.5182	98.9023	106.812	171.057	106.945	-0.758108	0.384178	3.66303	0.0556325	Non
ENSMUSG00000048445.6	Ccdc57	protein_coding	13.4198	13.503	11.0122	13.9125	3.93826	13.5748	8.21631	31.1013	13.5848	-0.758074	1.06263	0.477663	0.489483	Non
ENSMUSG00000069268.4	Hist1h2bf	protein_coding	125.658	107.024	116.448	87.63	181.16	139.627	271.138	171.057	149.968	-0.758035	0.404499	3.47178	0.0624241	Non
ENSMUSG00000002210.11	Smg9	protein_coding	26.1076	24.7555	23.8988	20.2707	55.1356	62.0563	90.3794	77.7533	47.5447	-0.757742	0.491119	2.26847	0.13203	Non
ENSMUSG00000020427.11	Igfbp3	protein_coding	16.1037	17.754	16.1668	13.3459	39.3826	32.9674	8.21631	124.405	33.5428	-0.757597	0.747989	0.967711	0.325252	Non
ENSMUSG00000064138.14	Fam172a	protein_coding	20.2517	25.2557	27.8819	25.0551	47.2591	25.2104	57.5142	77.7533	38.2727	-0.757558	0.597328	1.54043	0.214554	Non
ENSMUSG00000025236.11	Adpgk	protein_coding	180.069	153.034	153.936	152.471	129.963	178.412	230.057	279.912	182.232	-0.757298	0.317294	5.51271	0.0188787	Non
ENSMUSG00000053730.15	Tmem39b	protein_coding	15.6157	8.00179	7.26336	9.75765	43.3208	52.36	49.2979	77.7533	32.9213	-0.755986	0.738175	1.02464	0.311421	Non
ENSMUSG00000051586.16	Mical3	protein_coding	110.042	91.0204	100.281	105.634	82.7034	65.9348	98.5958	171.057	103.159	-0.755328	0.420741	3.07329	0.0795883	Non
ENSMUSG00000058239.13	Usf2	protein_coding	45.1392	49.7611	45.4546	50.0473	23.6296	21.3319	24.6489	62.2027	40.2769	-0.75529	0.687123	1.13064	0.287639	Non
ENSMUSG00000022332.7	Khdrbs3	protein_coding	79.2986	100.522	87.3946	93.5475	23.6296	31.0282	49.2979	46.652	63.9214	-0.75435	0.629124	1.36321	0.242982	Non
ENSMUSG00000036030.9	Prtg	protein_coding	35.1354	27.006	32.8023	32.4206	55.1356	31.0282	57.5142	93.304	45.5433	-0.75362	0.572813	1.65319	0.198525	Non
ENSMUSG00000038290.15	Smg6	protein_coding	126.634	114.526	119.025	128.297	129.963	116.356	188.975	248.811	146.573	-0.753498	0.319139	5.32352	0.0210395	Non
ENSMUSG00000073725.8	Lmbrd1	protein_coding	31.9635	30.2568	33.0366	32.0429	11.8148	31.0282	49.2979	31.1013	31.3177	-0.752623	0.658777	1.23776	0.265903	Non
ENSMUSG00000039483.10	Asb6	protein_coding	98.0863	96.2715	80.1312	83.8528	78.7652	73.6919	98.5958	124.405	91.725	-0.752344	0.402209	3.26423	0.0708062	Non
ENSMUSG00000028848.13	Gpn2	protein_coding	63.4389	56.7627	62.7929	58.5459	55.1356	48.4815	90.3794	77.7533	64.1613	-0.752122	0.471155	2.41197	0.120411	Non
ENSMUSG00000029471.13	Camkk2	protein_coding	40.5033	35.0078	40.2999	38.464	31.5061	34.9067	65.7305	46.652	41.6338	-0.751845	0.56867	1.65826	0.197839	Non
ENSMUSG00000053113.3	Socs3	protein_coding	105.65	105.274	93.7207	87.8818	106.333	126.052	188.975	139.956	119.23	-0.751017	0.330823	4.86959	0.027334	Non
ENSMUSG00000019715.14	Gle1	protein_coding	219.596	187.042	220.478	183.696	133.901	172.594	221.84	326.564	208.214	-0.75093	0.35084	4.47728	0.0343483	Non
ENSMUSG00000018822.7	Sfrp5	protein_coding	1.95197	2.50056	2.81162	3.46239	3.93826	11.6356	16.4326	31.1013	9.22929	-0.750608	1.10327	0.451906	0.501431	Non
ENSMUSG00000022307.15	Oxr1	protein_coding	231.064	244.805	261.715	262.89	122.086	102.781	254.706	108.855	198.613	-0.750405	0.308663	5.62855	0.0176703	Non
ENSMUSG00000044573.16	Acp1	protein_coding	157.621	159.286	162.605	163.047	122.086	106.659	188.975	202.159	157.805	-0.750395	0.30838	5.58068	0.0181597	Non
ENSMUSG00000069793.12	Slfn9	protein_coding	26.1076	24.5055	25.5389	21.4039	11.8148	31.0282	49.2979	15.5507	25.6559	-0.750091	0.724383	1.02581	0.311146	Non
ENSMUSG00000035000.8	Dpp4	protein_coding	77.3467	68.7654	84.583	83.2863	98.4565	69.8134	188.975	93.304	95.5663	-0.749985	0.379594	3.76573	0.0523129	Non
ENSMUSG00000023809.9	Rps6ka2	protein_coding	88.3265	86.5194	83.4115	84.1047	3.93826	52.36	32.8653	77.7533	63.6599	-0.749735	0.932304	0.640038	0.423697	Non
ENSMUSG00000034297.14	Med13	protein_coding	201.053	172.539	186.036	193.957	27.5678	29.0889	16.4326	108.855	116.941	-0.749547	0.604109	1.43619	0.230757	Non
ENSMUSG00000008206.16	Cers4	protein_coding	39.7713	41.5093	49.672	34.1833	35.4443	50.4208	57.5142	108.855	52.1712	-0.74924	0.593991	1.53881	0.214796	Non
ENSMUSG00000030766.15	Arhgap17	protein_coding	44.8952	34.7578	36.5511	39.9119	47.2591	95.0238	131.461	108.855	67.3393	-0.748699	0.500808	2.20737	0.137353	Non
ENSMUSG00000024902.4	Mrpl11	protein_coding	241.312	238.303	268.51	234.939	98.4565	145.445	238.273	202.159	208.425	-0.748566	0.322837	5.20958	0.0224627	Non
ENSMUSG00000036864.16	Proser3	protein_coding	3.65994	3.50078	3.04592	2.95877	15.753	27.1496	32.8653	31.1013	15.0043	-0.748211	0.845135	0.754699	0.384993	Non
ENSMUSG00000028467.15	Gba2	protein_coding	35.6234	35.758	36.3168	39.5342	35.4443	40.7245	65.7305	77.7533	45.8606	-0.748097	0.524899	1.92688	0.165101	Non
ENSMUSG00000032047.5	Acat1	protein_coding	133.222	139.281	125.351	130.815	153.592	135.748	254.706	171.057	155.472	-0.748023	0.294049	6.14467	0.0131809	Non
ENSMUSG00000027361.15	Gabpb1	protein_coding	67.5868	72.7663	71.9307	72.8361	90.5799	108.599	180.759	171.057	104.514	-0.747537	0.337618	4.67585	0.0305896	Non
ENSMUSG00000038633.5	Degs1	protein_coding	129.806	104.773	117.62	108.971	334.752	283.132	550.493	404.317	254.233	-0.747326	0.285529	6.78029	0.009217	Non
ENSMUSG00000045128.9	Rpl18a	protein_coding	1092.61	1015.23	920.103	1018.26	3831.93	3919.24	6573.05	5302.78	2959.15	-0.746635	0.16766	19.8209	8.5e-06	Non
ENSMUSG00000021140.9	Pcnx	protein_coding	105.65	88.5198	88.3318	88.5743	19.6913	27.1496	41.0816	31.1013	61.2625	-0.746539	0.675514	1.14195	0.285241	Non
ENSMUSG00000030598.15	Fbxo17	protein_coding	20.7396	15.5035	18.0412	20.9632	3.93826	11.6356	8.21631	31.1013	16.2674	-0.744854	1.07881	0.450171	0.502254	Non
ENSMUSG00000024427.6	Spry4	protein_coding	130.05	109.775	93.7207	112.811	263.863	244.347	410.816	295.463	207.606	-0.744191	0.308479	5.74771	0.0165102	Non
ENSMUSG00000025538.15	Sumf2	protein_coding	104.186	106.774	97.001	97.7024	126.024	87.2667	221.84	46.652	110.931	-0.744068	0.390044	3.54408	0.0597584	Non
ENSMUSG00000041471.8	Fam35a	protein_coding	113.458	114.026	121.368	119.547	27.5678	13.5748	16.4326	62.2027	73.5221	-0.743663	0.718486	0.996483	0.318163	Non
ENSMUSG00000026922.13	Agpat2	protein_coding	76.1267	65.5147	58.8098	61.0011	70.8887	81.4489	57.5142	202.159	84.1828	-0.74276	0.445386	2.63262	0.104689	Non
ENSMUSG00000031093.14	Dock11	protein_coding	140.786	126.778	127.226	115.581	63.0121	42.6637	73.9468	77.7533	95.9684	-0.74276	0.489534	2.15916	0.141723	Non
ENSMUSG00000026393.10	Nek7	protein_coding	34.6474	37.5084	46.3918	42.2412	31.5061	15.5141	49.2979	31.1013	36.026	-0.742041	0.671762	1.16042	0.281378	Non
ENSMUSG00000067847.13	Romo1	protein_coding	98.0863	105.274	89.5033	86.9375	86.6417	131.87	147.894	202.159	118.546	-0.741625	0.346078	4.36238	0.036741	Non
ENSMUSG00000049916.10	2610318N02Rik	protein_coding	52.9471	51.0114	41.7057	44.2557	51.1974	73.6919	90.3794	93.304	62.3116	-0.741016	0.44826	2.57452	0.108597	Non
ENSMUSG00000022498.16	Txndc11	protein_coding	73.1987	74.0166	64.6673	65.4077	23.6296	48.4815	65.7305	46.652	57.723	-0.740502	0.537589	1.77459	0.182815	Non
ENSMUSG00000060981.7	Hist1h4h	protein_coding	1026.98	947.212	936.504	975.261	1913.99	2394.99	3467.28	3561.1	1902.92	-0.740153	0.17784	17.2868	3.21e-05	Non
ENSMUSG00000035390.16	Brsk1	protein_coding	37.5754	31.257	35.3796	40.3526	15.753	27.1496	49.2979	31.1013	33.4833	-0.740047	0.680942	1.1306	0.287647	Non
ENSMUSG00000045975.7	C2cd2	protein_coding	14.6397	12.0027	18.7441	14.7309	7.87652	7.75704	16.4326	15.5507	13.4668	-0.73983	1.10437	0.427933	0.513005	Non
ENSMUSG00000030346.16	Rad51ap1	protein_coding	88.5705	92.0206	102.39	90.274	63.0121	71.7526	172.543	31.1013	88.958	-0.739388	0.42482	2.93955	0.086435	Non
ENSMUSG00000062683.11	Atp5g2	protein_coding	116.63	104.273	118.088	86.1821	295.369	127.991	402.599	217.709	183.605	-0.739201	0.615159	1.4415	0.229896	Non
ENSMUSG00000025531.14	Chm	protein_coding	62.9509	54.0121	53.4208	55.8389	31.5061	25.2104	57.5142	15.5507	44.5005	-0.73816	0.643281	1.23942	0.265584	Non
ENSMUSG00000071064.13	Zfp827	protein_coding	32.4514	27.2561	30.6935	27.5103	15.753	27.1496	49.2979	15.5507	28.2078	-0.737873	0.711303	1.02459	0.311433	Non
ENSMUSG00000060950.12	Trmt61a	protein_coding	54.6551	43.0096	49.9063	42.6819	51.1974	63.9956	65.7305	139.956	63.8915	-0.737799	0.508874	2.01577	0.155673	Non
ENSMUSG00000045411.16	2410002F23Rik	protein_coding	106.87	101.273	98.4068	79.698	35.4443	32.9674	65.7305	15.5507	66.9926	-0.737621	0.614951	1.35958	0.24361	Non
ENSMUSG00000020454.17	Eif4enif1	protein_coding	214.228	203.546	198.922	227.511	94.5182	135.748	180.759	248.811	188.005	-0.73729	0.336435	4.62983	0.0314206	Non
ENSMUSG00000022253.14	Nadk2	protein_coding	204.712	226.051	209.7	230.532	94.5182	83.3882	188.975	77.7533	164.454	-0.736641	0.370657	3.7887	0.0515998	Non
ENSMUSG00000049751.6	Rpl36al	protein_coding	351.598	318.321	335.286	323.262	165.407	244.347	295.787	435.419	308.678	-0.736305	0.291812	6.2131	0.0126808	Non
ENSMUSG00000072945.3	Ripply1	protein_coding	18.0557	16.2536	9.84068	13.5978	7.87652	17.4533	8.21631	31.1013	15.2994	-0.736016	1.03937	0.466747	0.494487	Non
ENSMUSG00000021494.9	Ddx41	protein_coding	377.462	417.844	365.979	380.548	185.098	261.8	402.599	295.463	335.849	-0.735801	0.272012	7.16616	0.00742918	Non
ENSMUSG00000062376.7	Borcs7	protein_coding	6.0999	8.25185	7.49766	5.47687	19.6913	17.4533	32.8653	15.5507	14.1109	-0.735443	0.901061	0.639493	0.423894	Non
ENSMUSG00000073481.9	Marc2	protein_coding	83.4466	74.0166	77.3196	81.3347	98.4565	58.1778	147.894	77.7533	87.2998	-0.73488	0.425823	2.86648	0.0904422	Non
ENSMUSG00000021418.15	Rpp40	protein_coding	126.39	124.278	123.477	117.092	78.7652	118.295	188.975	124.405	125.21	-0.734828	0.341415	4.41078	0.0357125	Non
ENSMUSG00000039428.11	Tmem135	protein_coding	56.851	50.2612	52.015	59.6161	74.8269	58.1778	131.461	77.7533	70.1203	-0.733822	0.443197	2.64134	0.104116	Non
ENSMUSG00000068114.6	Ccdc134	protein_coding	13.9078	12.2527	12.8866	13.0941	19.6913	9.6963	8.21631	46.652	17.0496	-0.733453	0.922982	0.590519	0.442219	Non
ENSMUSG00000030652.11	Coq7	protein_coding	90.0345	83.7687	67.0103	78.9425	43.3208	65.9348	65.7305	108.855	75.4496	-0.731705	0.48938	2.11559	0.145806	Non
ENSMUSG00000063952.15	Brpf3	protein_coding	85.3985	67.015	66.3074	71.5141	66.9504	73.6919	115.028	93.304	79.9012	-0.731268	0.453146	2.50562	0.113441	Non
ENSMUSG00000032998.16	Foxj3	protein_coding	42.2113	44.2599	45.4546	39.9119	47.2591	75.6311	139.677	46.652	60.1322	-0.731262	0.464199	2.415	0.120178	Non
ENSMUSG00000031320.9	Rps4x	protein_coding	4391.68	4185.44	3998.6	3622.92	791.59	837.76	1232.45	1166.3	2528.34	-0.730793	0.16189	19.9975	7.75e-06	Non
ENSMUSG00000028718.16	Stil	protein_coding	66.3669	59.5133	54.8266	57.9164	43.3208	48.4815	82.1631	46.652	57.4051	-0.730715	0.507659	1.95274	0.162291	Non
ENSMUSG00000037013.15	Ss18	protein_coding	114.19	98.7721	115.511	103.557	177.222	230.772	402.599	279.912	190.317	-0.730338	0.303287	5.7343	0.0166367	Non
ENSMUSG00000031487.5	Brf2	protein_coding	84.6665	74.5167	83.4115	77.1169	43.3208	91.1452	156.11	62.2027	84.0613	-0.729432	0.480779	2.28133	0.13094	Non
ENSMUSG00000022574.6	Naprt	protein_coding	55.387	45.7602	39.1284	40.9192	15.753	23.2711	8.21631	62.2027	36.3298	-0.729093	0.787187	0.793321	0.373098	Non
ENSMUSG00000036966.15	Spryd3	protein_coding	51.7271	52.0116	48.7348	53.5097	23.6296	42.6637	49.2979	77.7533	49.916	-0.728724	0.555916	1.62132	0.202908	Non
ENSMUSG00000062234.14	Gak	protein_coding	281.327	238.803	239.925	233.554	212.666	159.019	361.518	139.956	233.346	-0.728546	0.37863	3.68838	0.0547927	Non
ENSMUSG00000022124.14	Fbxl3	protein_coding	154.937	155.285	149.016	147.183	11.8148	34.9067	57.5142	15.5507	90.7759	-0.728154	0.615606	1.3027	0.253722	Non
ENSMUSG00000032300.7	1700017B05Rik	protein_coding	31.4755	27.5062	23.1959	22.6	59.0739	71.7526	82.1631	93.304	51.3839	-0.727955	0.472626	2.24429	0.134109	Non
ENSMUSG00000020477.10	Mrps24	protein_coding	212.764	217.799	197.985	200.693	118.148	129.93	213.624	155.507	180.806	-0.727854	0.302039	5.45754	0.0194841	Non
ENSMUSG00000075054.5	Yae1d1	protein_coding	57.095	52.7618	62.7929	56.4055	63.0121	85.3275	180.759	62.2027	77.5445	-0.727813	0.411497	3.04941	0.0807663	Non
ENSMUSG00000034892.8	Rps29	protein_coding	1470.32	1226.52	1252.11	1108.03	441.085	542.993	747.684	684.229	934.122	-0.727797	0.254697	8.11376	0.00439304	Non
ENSMUSG00000029366.10	Dck	protein_coding	53.9231	63.0141	52.7179	59.6161	126.024	95.0238	188.975	139.956	97.4063	-0.727594	0.380297	3.54879	0.0595887	Non
ENSMUSG00000028884.14	Rpa2	protein_coding	329.15	371.833	346.064	335.663	350.505	329.674	608.007	435.419	388.289	-0.727553	0.224009	10.3093	0.00132364	Non
ENSMUSG00000021391.10	Cenpp	protein_coding	143.226	157.535	147.142	138.747	86.6417	89.206	180.759	62.2027	125.682	-0.727495	0.373001	3.62726	0.0568403	Non
ENSMUSG00000000826.16	Dnajc5	protein_coding	42.6993	48.2608	47.329	47.9069	23.6296	34.9067	49.2979	62.2027	44.5291	-0.727114	0.584528	1.46248	0.226536	Non
ENSMUSG00000002109.14	Ddb2	protein_coding	39.2833	41.2592	33.9738	34.498	70.8887	31.0282	73.9468	46.652	46.4412	-0.725952	0.563549	1.57782	0.209076	Non
ENSMUSG00000020978.10	Klhdc2	protein_coding	191.049	206.296	199.859	207.429	82.7034	147.384	213.624	202.159	181.313	-0.725759	0.330901	4.65836	0.0309026	Non
ENSMUSG00000027932.14	Slc27a3	protein_coding	40.0153	39.2588	43.1115	45.3888	43.3208	38.7852	98.5958	31.1013	47.4472	-0.724755	0.50947	1.93295	0.164437	Non
ENSMUSG00000028292.14	Rars2	protein_coding	234.968	261.809	247.423	232.925	161.469	133.809	156.11	357.665	223.272	-0.724749	0.33003	4.61883	0.0316229	Non
ENSMUSG00000036983.6	Tfb1m	protein_coding	44.1632	51.0114	47.7976	51.0545	19.6913	67.8741	115.028	31.1013	53.4652	-0.72469	0.709516	1.05856	0.303544	Non
ENSMUSG00000057229.11	Atp5sl	protein_coding	68.8068	60.5135	62.7929	63.8339	63.0121	42.6637	82.1631	77.7533	65.1924	-0.724411	0.483122	2.12536	0.144879	Non
ENSMUSG00000034320.14	Slc26a2	protein_coding	59.779	61.7638	72.6336	68.996	31.5061	34.9067	49.2979	93.304	59.0234	-0.724315	0.533858	1.74006	0.187131	Non
ENSMUSG00000021678.9	F2rl1	protein_coding	159.329	139.281	146.673	122.38	326.875	230.772	402.599	404.317	241.528	-0.724302	0.322329	4.97067	0.0257806	Non
ENSMUSG00000038696.14	Mapkap1	protein_coding	150.789	164.537	177.835	168.902	70.8887	48.4815	115.028	77.7533	121.777	-0.72403	0.427541	2.71699	0.0992849	Non
ENSMUSG00000023973.13	Cnpy3	protein_coding	59.535	67.015	59.5127	63.5821	137.839	182.29	295.787	217.709	135.409	-0.723913	0.309853	5.32775	0.0209884	Non
ENSMUSG00000075528.13	Aarsd1	protein_coding	14.6397	13.253	13.3552	13.6607	110.271	139.627	139.677	311.013	94.4372	-0.723666	0.421148	2.88209	0.0895699	Non
ENSMUSG00000061119.7	Prcp	protein_coding	46.3592	45.2601	49.9063	46.2702	23.6296	44.603	73.9468	46.652	47.0784	-0.723381	0.541016	1.70039	0.192237	Non
ENSMUSG00000003573.15	Homer3	protein_coding	48.3112	46.7605	45.9232	44.8852	31.5061	25.2104	41.0816	46.652	41.2913	-0.722883	0.631144	1.22664	0.268061	Non
ENSMUSG00000055485.6	Soga1	protein_coding	79.0546	78.7676	75.6795	77.4317	55.1356	58.1778	73.9468	124.405	77.8249	-0.722463	0.43981	2.53245	0.111527	Non
ENSMUSG00000019039.13	Dalrd3	protein_coding	125.17	116.526	100.984	95.3732	27.5678	40.7245	49.2979	46.652	75.2869	-0.721652	0.577881	1.44582	0.229199	Non
ENSMUSG00000010663.4	Fads1	protein_coding	77.3467	62.764	72.6336	59.3643	153.592	112.477	197.192	202.159	117.191	-0.721385	0.397003	3.22283	0.0726181	Non
ENSMUSG00000002105.15	Slc39a13	protein_coding	7.56387	9.00201	9.60638	9.6947	7.87652	17.4533	16.4326	46.652	15.5352	-0.721297	0.874285	0.650137	0.420064	Non
ENSMUSG00000031922.12	Cep57	protein_coding	203.005	208.047	217.432	215.172	145.716	129.93	304.004	108.855	191.52	-0.720374	0.288292	5.96511	0.0145917	Non
ENSMUSG00000030615.12	Tmem126a	protein_coding	162.013	154.535	154.874	139.251	70.8887	102.781	156.11	108.855	131.163	-0.720343	0.374284	3.53184	0.060201	Non
ENSMUSG00000020737.12	Jpt1	protein_coding	154.449	144.032	173.852	148.379	161.469	170.655	295.787	295.463	193.011	-0.719921	0.295408	5.77416	0.0162635	Non
ENSMUSG00000057497.8	Fam136a	protein_coding	81.9826	83.7687	74.508	70.6328	102.395	65.9348	98.5958	139.956	89.7217	-0.719842	0.405406	2.96514	0.0850772	Non
ENSMUSG00000064326.13	Siva1	protein_coding	340.374	319.572	299.203	286.938	78.7652	116.356	139.677	171.057	218.993	-0.719421	0.342608	4.14164	0.0418406	Non
ENSMUSG00000034158.9	Lrrc58	protein_coding	59.535	58.263	50.8435	47.844	39.3826	38.7852	73.9468	15.5507	48.0188	-0.719006	0.562586	1.52944	0.216197	Non
ENSMUSG00000026836.15	Acvr1	protein_coding	17.3237	10.2523	12.418	16.8083	39.3826	27.1496	82.1631	15.5507	27.631	-0.718849	0.784266	0.838262	0.359894	Non
ENSMUSG00000020105.9	Lrig3	protein_coding	58.071	61.0137	49.4377	45.2629	86.6417	38.7852	90.3794	46.652	59.5304	-0.718624	0.550214	1.6382	0.200572	Non
ENSMUSG00000002458.13	Rgs19	protein_coding	18.2997	20.2545	20.8529	19.5153	39.3826	56.2385	90.3794	77.7533	42.8345	-0.718084	0.500702	1.97818	0.159582	Non
ENSMUSG00000059363.10	Fxn	protein_coding	27.0835	27.7562	33.9738	32.5465	15.753	54.2993	98.5958	46.652	42.0825	-0.717854	0.575414	1.53898	0.214769	Non
ENSMUSG00000028164.15	Manba	protein_coding	309.875	283.063	299.672	294.114	271.74	223.015	476.546	264.361	302.798	-0.71769	0.255838	7.68468	0.00556916	Non
ENSMUSG00000031918.16	Mtmr2	protein_coding	252.536	238.553	270.853	242.493	102.395	60.1171	131.461	124.405	177.852	-0.717013	0.395974	3.12153	0.0772643	Non
ENSMUSG00000036285.10	Noa1	protein_coding	66.3669	83.5187	71.6964	84.7342	106.333	96.963	246.489	62.2027	102.288	-0.716697	0.487885	2.16638	0.141058	Non
ENSMUSG00000031556.6	Tm2d2	protein_coding	52.7031	47.7607	48.9691	40.4785	31.5061	23.2711	24.6489	62.2027	41.4425	-0.716693	0.690387	1.008	0.315383	Non
ENSMUSG00000019189.13	Rnf145	protein_coding	303.043	306.068	258.904	250.488	169.345	223.015	271.138	295.463	259.683	-0.716366	0.255912	7.38985	0.0065593	Non
ENSMUSG00000020747.17	Tmem94	protein_coding	66.6109	58.263	62.7929	58.2311	51.1974	29.0889	82.1631	15.5507	52.9872	-0.716164	0.571201	1.49655	0.221203	Non
ENSMUSG00000003062.13	Stard3nl	protein_coding	212.764	222.3	226.101	222.663	102.395	81.4489	180.759	93.304	167.717	-0.715833	0.345438	4.05368	0.0440751	Non
ENSMUSG00000054662.8	Ano9	protein_coding	84.6665	69.2655	62.3243	66.8556	90.5799	58.1778	90.3794	108.855	78.888	-0.715473	0.469326	2.2144	0.136728	Non
ENSMUSG00000032579.14	Hemk1	protein_coding	54.6551	48.7609	50.3749	50.0473	11.8148	34.9067	49.2979	31.1013	41.3699	-0.714915	0.645226	1.16095	0.281268	Non
ENSMUSG00000047767.17	Atg16l2	protein_coding	23.6676	27.006	23.4302	22.9147	51.1974	5.81778	32.8653	46.652	29.1939	-0.714502	1.1105	0.400596	0.526781	Non
ENSMUSG00000026389.16	Steap3	protein_coding	33.1834	23.5053	36.3168	36.1348	63.0121	56.2385	131.461	108.855	61.0883	-0.714387	0.473944	2.22307	0.135963	Non
ENSMUSG00000009647.13	Mcu	protein_coding	21.9596	23.7553	24.3674	22.9777	47.2591	62.0563	123.245	46.652	46.534	-0.714284	0.477009	2.16849	0.140865	Non
ENSMUSG00000034709.8	Ppp1r21	protein_coding	130.05	127.529	122.071	121.813	90.5799	89.206	172.543	77.7533	116.443	-0.713887	0.357265	3.76588	0.0523083	Non
ENSMUSG00000019845.8	Tube1	protein_coding	54.8991	59.5133	45.9232	49.2919	43.3208	42.6637	73.9468	31.1013	50.0825	-0.713666	0.542608	1.62487	0.202414	Non
ENSMUSG00000028398.8	Tmem261	protein_coding	38.5513	40.009	38.1912	39.0306	23.6296	48.4815	73.9468	46.652	43.5615	-0.713654	0.540086	1.6608	0.197495	Non
ENSMUSG00000040818.10	Dennd6a	protein_coding	159.573	148.033	160.497	150.457	55.1356	40.7245	65.7305	93.304	109.182	-0.712441	0.482027	2.04932	0.152274	Non
ENSMUSG00000017144.8	Rnd3	protein_coding	38.5513	45.7602	29.2877	37.7086	23.6296	25.2104	24.6489	46.652	33.9311	-0.712403	0.753163	0.840755	0.359181	Non
ENSMUSG00000025858.12	Get4	protein_coding	362.09	366.332	347.235	361.537	133.901	155.141	262.922	186.608	271.971	-0.712343	0.275806	6.29856	0.0120836	Non
ENSMUSG00000024241.6	Sos1	protein_coding	108.09	99.2722	101.687	109.915	66.9504	58.1778	73.9468	155.507	96.6933	-0.712268	0.42956	2.59661	0.107093	Non
ENSMUSG00000038593.18	Tctn1	protein_coding	15.3717	14.5032	14.9953	14.4161	31.5061	19.3926	24.6489	62.2027	24.6296	-0.711615	0.711217	0.943797	0.331303	Non
ENSMUSG00000034773.16	BC030867	protein_coding	32.4514	23.7553	18.5098	26.503	98.4565	95.0238	131.461	124.405	68.8208	-0.711203	0.504418	1.95594	0.161948	Non
ENSMUSG00000030929.17	Eri2	protein_coding	104.186	105.024	100.281	101.794	43.3208	44.603	73.9468	62.2027	79.4198	-0.709488	0.491797	1.94782	0.162822	Non
ENSMUSG00000017188.3	Coa3	protein_coding	75.8827	66.2648	69.5876	70.7587	47.2591	77.5704	98.5958	124.405	78.7906	-0.709017	0.43196	2.57242	0.108741	Non
ENSMUSG00000039715.8	Wdr34	protein_coding	84.4225	79.5178	78.7254	84.4194	31.5061	63.9956	90.3794	77.7533	73.84	-0.708847	0.468405	2.17859	0.139943	Non
ENSMUSG00000024905.15	Tesmin	protein_coding	10.9798	9.75218	10.5436	11.7721	7.87652	9.6963	16.4326	15.5507	11.5755	-0.708768	1.07021	0.415851	0.519014	Non
ENSMUSG00000041328.16	Pcf11	protein_coding	287.183	288.815	294.752	296.507	78.7652	124.113	230.057	93.304	211.687	-0.708491	0.317109	4.74176	0.0294389	Non
ENSMUSG00000017715.11	Pgs1	protein_coding	258.88	262.559	263.824	258.483	102.395	147.384	197.192	248.811	217.441	-0.708049	0.291473	5.57759	0.0181918	Non
ENSMUSG00000098112.7	Bin2	protein_coding	57.827	59.5133	69.119	68.3036	43.3208	62.0563	156.11	15.5507	66.4751	-0.707891	0.445626	2.44803	0.117672	Non
ENSMUSG00000051455.13	Meioc	protein_coding	139.078	143.532	197.048	178.219	43.3208	63.9956	156.11	62.2027	122.938	-0.70766	0.410493	2.87262	0.0900982	Non
ENSMUSG00000006456.10	Rbm14	protein_coding	110.042	90.0201	88.3318	92.918	204.789	205.562	262.922	373.216	178.475	-0.706697	0.302078	5.31371	0.0211583	Non
ENSMUSG00000052752.15	Traf7	protein_coding	386.977	376.834	354.03	343.973	185.098	199.744	320.436	233.26	300.044	-0.706064	0.248786	7.59895	0.00584022	Non
ENSMUSG00000033105.12	Lss	protein_coding	153.473	152.784	140.815	144.854	165.407	164.837	295.787	171.057	173.627	-0.705612	0.274583	6.27826	0.0122228	Non
ENSMUSG00000042010.16	Acacb	protein_coding	67.0988	68.5153	61.8557	60.5604	114.209	54.2993	98.5958	139.956	83.1364	-0.703405	0.473582	2.11764	0.145611	Non
ENSMUSG00000031959.15	Wdr59	protein_coding	118.338	105.024	98.8754	110.419	161.469	178.412	254.706	279.912	163.394	-0.703237	0.299564	5.32703	0.0209971	Non
ENSMUSG00000028149.12	Rap1gds1	protein_coding	71.2468	70.2657	65.8388	65.4077	78.7652	95.0238	115.028	171.057	91.5792	-0.70296	0.370746	3.39567	0.065368	Non
ENSMUSG00000031442.20	Mcf2l	protein_coding	88.5705	102.023	83.6458	78.1242	39.3826	69.8134	65.7305	108.855	79.518	-0.702564	0.484401	1.99124	0.158212	Non
ENSMUSG00000029916.11	Agk	protein_coding	66.1229	60.0134	76.3824	56.0278	35.4443	29.0889	65.7305	31.1013	52.4889	-0.702147	0.639177	1.16473	0.280487	Non
ENSMUSG00000028782.14	Adgrb2	protein_coding	37.0874	36.2581	37.254	36.3866	47.2591	25.2104	65.7305	31.1013	39.5359	-0.701801	0.586744	1.35439	0.244513	Non
ENSMUSG00000031821.11	Gins2	protein_coding	111.994	126.028	125.351	127.164	27.5678	106.659	156.11	77.7533	107.329	-0.701716	0.705361	1.00358	0.316446	Non
ENSMUSG00000051335.6	Gfod1	protein_coding	21.7156	20.7546	23.4302	20.5225	3.93826	7.75704	8.21631	15.5507	15.2357	-0.70024	1.25016	0.293709	0.587854	Non
ENSMUSG00000069520.6	Tmem19	protein_coding	38.3073	35.2579	25.5389	31.6022	47.2591	52.36	57.5142	77.7533	45.6991	-0.700035	0.548718	1.54395	0.214031	Non
ENSMUSG00000074754.4	Smim26	protein_coding	33.4274	35.5079	41.2371	37.0161	55.1356	27.1496	98.5958	15.5507	42.9525	-0.700011	0.578387	1.42231	0.233023	Non
ENSMUSG00000049686.14	Orai1	protein_coding	21.7156	18.004	10.5436	13.22	55.1356	36.8459	32.8653	62.2027	31.3166	-0.699802	0.671441	1.02318	0.311767	Non
ENSMUSG00000042364.11	Snx18	protein_coding	135.418	146.533	117.385	128.423	110.271	79.5097	139.677	108.855	120.759	-0.699734	0.384182	3.14486	0.0761665	Non
ENSMUSG00000026942.13	Traf2	protein_coding	42.4553	40.7591	45.9232	43.5632	86.6417	96.963	139.677	202.159	87.2677	-0.699269	0.361917	3.57553	0.0586366	Non
ENSMUSG00000061898.10	Rbak	protein_coding	49.7751	56.5126	58.8098	59.742	23.6296	32.9674	41.0816	77.7533	50.0339	-0.699149	0.584895	1.35273	0.244802	Non
ENSMUSG00000024002.16	Brd4	protein_coding	53.4351	37.2583	33.2709	42.9337	220.542	182.29	238.273	326.564	141.821	-0.69896	0.42153	2.71146	0.0996301	Non
ENSMUSG00000005907.14	Pex1	protein_coding	89.7905	91.5205	81.537	84.4824	35.4443	69.8134	73.9468	108.855	79.4237	-0.698842	0.454198	2.22989	0.135363	Non
ENSMUSG00000005510.9	Ndufs3	protein_coding	153.229	142.782	145.97	131.76	106.333	106.659	156.11	171.057	139.238	-0.698815	0.347235	3.84896	0.0497768	Non
ENSMUSG00000052962.3	Mrpl35	protein_coding	223.5	225.3	222.118	221.467	236.296	250.165	361.518	450.969	273.917	-0.698078	0.221684	9.42088	0.00214529	Non
ENSMUSG00000068798.10	Rap1a	protein_coding	59.047	56.7627	68.6504	71.0735	110.271	120.234	164.326	342.115	124.06	-0.696637	0.323384	4.47418	0.0344106	Non
ENSMUSG00000035212.14	Leprot	protein_coding	33.4274	24.7555	29.2877	29.273	63.0121	75.6311	156.11	46.652	57.2686	-0.696021	0.496567	1.94505	0.163121	Non
ENSMUSG00000068184.7	Ndufaf2	protein_coding	62.9509	70.5158	72.3993	72.3955	43.3208	81.4489	98.5958	155.507	82.1417	-0.695627	0.42461	2.57905	0.108286	Non
ENSMUSG00000016510.11	Mtif3	protein_coding	35.8674	33.7576	38.4255	40.4785	31.5061	23.2711	65.7305	15.5507	35.5734	-0.695452	0.624203	1.18327	0.276691	Non
ENSMUSG00000027076.10	Timm10	protein_coding	108.334	115.026	111.762	104.501	240.234	255.982	328.653	497.621	220.264	-0.695297	0.247919	7.58034	0.00590082	Non
ENSMUSG00000021271.5	Zfp839	protein_coding	46.6032	44.76	42.6429	42.43	39.3826	44.603	65.7305	62.2027	48.5444	-0.695172	0.522955	1.66393	0.197073	Non
ENSMUSG00000050390.12	C77080	protein_coding	35.3794	30.7569	32.8023	32.0429	66.9504	73.6919	115.028	108.855	61.9383	-0.695132	0.426332	2.54415	0.110704	Non
ENSMUSG00000023755.9	Rhebl1	protein_coding	91.2544	102.523	100.515	98.5208	39.3826	67.8741	123.245	46.652	83.7459	-0.694795	0.45017	2.28483	0.130644	Non
ENSMUSG00000017718.15	Afmid	protein_coding	3.17195	2.2505	3.51453	3.39944	7.87652	3.87852	8.21631	15.5507	5.9823	-0.694719	1.39862	0.23589	0.627191	Non
ENSMUSG00000027550.14	Lrrcc1	protein_coding	86.1305	114.526	96.7667	101.92	35.4443	38.7852	32.8653	108.855	76.9116	-0.693862	0.592573	1.30173	0.253898	Non
ENSMUSG00000073676.4	Hspe1	protein_coding	1037.71	1069.24	1042.64	1073.47	338.69	360.702	640.872	450.969	751.787	-0.692581	0.185837	13.2834	0.000267769	Non
ENSMUSG00000026966.6	Ssna1	protein_coding	72.2228	71.7661	87.6289	79.698	51.1974	65.9348	90.3794	155.507	84.2918	-0.692527	0.419347	2.60238	0.106704	Non
ENSMUSG00000039108.14	Lsm14b	protein_coding	194.221	220.049	193.299	172.427	114.209	124.113	188.975	139.956	168.406	-0.692449	0.349083	3.77688	0.0519654	Non
ENSMUSG00000039046.15	Usp6nl	protein_coding	46.8472	48.7609	51.3121	57.4128	23.6296	23.2711	24.6489	77.7533	44.2045	-0.692302	0.652022	1.06509	0.302057	Non
ENSMUSG00000079553.10	Kifc1	protein_coding	126.634	96.5216	96.7667	96.3175	102.395	89.206	90.3794	202.159	112.547	-0.69199	0.44138	2.35919	0.124547	Non
ENSMUSG00000020514.8	Mrpl22	protein_coding	142.982	155.785	154.639	150.016	196.913	232.711	279.355	497.621	226.253	-0.690888	0.269546	6.35849	0.0116821	Non
ENSMUSG00000017858.12	Ift52	protein_coding	59.535	59.7634	50.8435	62.3231	35.4443	73.6919	90.3794	93.304	65.6606	-0.69077	0.505556	1.81325	0.178119	Non
ENSMUSG00000040771.13	Oard1	protein_coding	114.922	146.533	143.158	141.454	51.1974	56.2385	123.245	46.652	102.925	-0.690533	0.480854	2.00284	0.157005	Non
ENSMUSG00000024197.9	Plin3	protein_coding	253.756	241.804	245.548	241.675	484.406	385.913	681.954	653.128	398.523	-0.688991	0.197731	11.7999	0.000592329	Non
ENSMUSG00000022604.18	Cep97	protein_coding	68.5628	56.5126	57.8726	53.9504	59.0739	67.8741	57.5142	155.507	72.1084	-0.688825	0.476061	1.989	0.158445	Non
ENSMUSG00000035637.14	Grhpr	protein_coding	77.5907	68.0152	72.6336	75.1024	185.098	176.473	320.436	248.811	153.02	-0.688392	0.282548	5.75245	0.0164656	Non
ENSMUSG00000033909.17	Usp36	protein_coding	109.798	89.7701	92.7835	93.3587	94.5182	114.416	172.543	139.956	113.393	-0.68745	0.373551	3.27369	0.0703993	Non
ENSMUSG00000078515.4	Ddi2	protein_coding	135.418	118.026	127.226	117.029	102.395	166.776	238.273	186.608	148.969	-0.68714	0.358099	3.62189	0.0570241	Non
ENSMUSG00000037029.8	Zfp146	protein_coding	77.1027	87.0195	81.7713	87.567	19.6913	29.0889	32.8653	62.2027	59.6636	-0.687064	0.636839	1.0955	0.295255	Non
ENSMUSG00000022554.6	Hgh1	protein_coding	42.6993	40.009	30.9278	38.7788	74.8269	67.8741	90.3794	108.855	61.7938	-0.686625	0.470963	2.0368	0.153532	Non
ENSMUSG00000024240.13	Epc1	protein_coding	92.9624	89.7701	87.6289	89.8963	39.3826	36.8459	65.7305	46.652	68.6086	-0.686578	0.534206	1.5492	0.213253	Non
ENSMUSG00000031007.2	Atp6ap2	protein_coding	116.63	108.024	115.979	110.104	110.271	110.538	147.894	233.26	131.588	-0.686417	0.331576	4.07306	0.0435723	Non
ENSMUSG00000027575.19	Arfgap1	protein_coding	76.1267	65.7647	73.1022	74.7877	137.839	110.538	238.273	139.956	114.548	-0.686365	0.340286	3.94754	0.0469401	Non
ENSMUSG00000038535.17	Zfp280d	protein_coding	115.166	114.526	113.402	117.092	82.7034	52.36	131.461	46.652	96.6703	-0.685595	0.421094	2.51027	0.113107	Non
ENSMUSG00000004591.16	Pkn2	protein_coding	471.888	462.103	492.034	477.873	86.6417	96.963	156.11	155.507	299.89	-0.685531	0.330654	4.03938	0.0444503	Non
ENSMUSG00000038301.15	Snx10	protein_coding	150.301	151.534	163.074	155.871	137.839	145.445	246.489	233.26	172.977	-0.685305	0.282032	5.62459	0.0177102	Non
ENSMUSG00000004895.9	Prcc	protein_coding	106.87	112.525	113.636	110.671	192.975	236.59	320.436	435.419	203.64	-0.685163	0.250197	7.22544	0.00718776	Non
ENSMUSG00000010362.9	Rdm1	protein_coding	154.205	160.536	138.238	145.987	110.271	104.72	180.759	108.855	137.946	-0.684948	0.339818	3.84135	0.0500031	Non
ENSMUSG00000020100.15	Slc29a3	protein_coding	13.4198	8.5019	11.0122	10.639	19.6913	32.9674	24.6489	77.7533	24.8292	-0.683818	0.759532	0.780468	0.376998	Non
ENSMUSG00000005354.15	Txn2	protein_coding	153.229	145.533	141.518	147.813	189.036	199.744	336.869	248.811	195.319	-0.68263	0.257452	6.73708	0.0094429	Non
ENSMUSG00000003500.13	Impdh1	protein_coding	86.6185	92.0206	89.9719	89.7704	133.901	133.809	295.787	77.7533	124.954	-0.682432	0.333697	4.09367	0.0430441	Non
ENSMUSG00000021222.9	Dcaf4	protein_coding	159.573	150.534	158.622	145.924	122.086	112.477	213.624	124.405	148.406	-0.682107	0.328593	4.11928	0.042397	Non
ENSMUSG00000018537.16	Pcgf2	protein_coding	22.9356	23.2552	18.2755	24.1738	59.0739	81.4489	41.0816	202.159	59.0504	-0.682032	0.680623	0.975869	0.323221	Non
ENSMUSG00000030203.17	Dusp16	protein_coding	30.2555	23.2552	26.7104	25.7476	70.8887	44.603	98.5958	62.2027	47.7823	-0.681626	0.52729	1.61779	0.2034	Non
ENSMUSG00000043510.12	Hscb	protein_coding	51.9711	51.7616	58.5755	53.8874	55.1356	32.9674	49.2979	108.855	57.8064	-0.681427	0.520128	1.62331	0.202631	Non
ENSMUSG00000031749.12	St3gal2	protein_coding	22.6916	29.0065	23.1959	25.9994	15.753	7.75704	16.4326	15.5507	19.5483	-0.679425	1.03921	0.401604	0.526262	Non
ENSMUSG00000039055.4	Eme1	protein_coding	159.817	167.788	182.755	167.076	114.209	124.113	172.543	264.361	169.083	-0.679002	0.315263	4.43107	0.0352905	Non
ENSMUSG00000071180.5	Smim15	protein_coding	56.607	69.2655	84.1144	77.9353	47.2591	38.7852	90.3794	77.7533	67.7624	-0.678695	0.500617	1.7726	0.18306	Non
ENSMUSG00000019877.10	Serinc1	protein_coding	186.413	202.045	190.956	178.785	141.777	129.93	221.84	171.057	177.851	-0.678434	0.308792	4.60221	0.0319308	Non
ENSMUSG00000040414.7	Slc25a28	protein_coding	85.8865	93.5209	77.7882	78.6907	74.8269	71.7526	123.245	62.2027	83.4892	-0.678263	0.4168	2.50092	0.11378	Non
ENSMUSG00000039191.12	Rbpj	protein_coding	291.087	235.803	303.655	298.836	315.061	335.492	673.738	482.071	366.968	-0.677945	0.262502	6.63735	0.00998626	Non
ENSMUSG00000026972.15	Arrdc1	protein_coding	16.1037	13.253	15.6982	11.8351	23.6296	21.3319	24.6489	46.652	21.644	-0.677602	0.79122	0.696807	0.403859	Non
ENSMUSG00000024180.13	Tmem8	protein_coding	36.5994	27.7562	28.1162	26.503	3.93826	32.9674	8.21631	62.2027	28.2874	-0.67741	1.01302	0.430668	0.511662	Non
ENSMUSG00000032641.18	Gpr19	protein_coding	36.5994	31.7571	39.8313	28.9582	27.5678	21.3319	41.0816	31.1013	32.2786	-0.677368	0.742131	0.798205	0.371631	Non
ENSMUSG00000013155.10	Enkd1	protein_coding	42.6993	40.259	38.8941	41.9264	66.9504	31.0282	90.3794	31.1013	47.9048	-0.677004	0.556664	1.42395	0.232754	Non
ENSMUSG00000071645.5	Tut1	protein_coding	206.664	188.542	201.734	173.497	173.283	178.412	304.004	202.159	203.537	-0.675413	0.305413	4.76793	0.0289946	Non
ENSMUSG00000055560.8	Zfp459	protein_coding	55.631	58.5131	53.4208	53.8874	23.6296	36.8459	32.8653	77.7533	49.0683	-0.675148	0.592361	1.21766	0.26982	Non
ENSMUSG00000048349.9	Pou4f1	protein_coding	6.0999	5.00112	3.51453	3.7142	7.87652	11.6356	8.21631	15.5507	7.7011	-0.674969	1.25349	0.27077	0.602816	Non
ENSMUSG00000057666.18	Gapdh	protein_coding	831.538	656.397	728.444	702.11	1165.72	1828.72	2612.79	1974.93	1312.58	-0.674794	0.361082	3.49416	0.0615858	Non
ENSMUSG00000071072.12	Ptges3	protein_coding	761.755	741.916	795.689	789.425	1500.48	1904.35	2752.46	3063.48	1538.7	-0.674643	0.180693	13.9016	0.000192634	Non
ENSMUSG00000042348.10	Arl15	protein_coding	52.2151	45.7602	42.1743	45.5777	47.2591	91.1452	115.028	93.304	66.558	-0.674625	0.461489	2.07566	0.149665	Non
ENSMUSG00000026944.18	Abca2	protein_coding	50.9951	38.7587	40.0656	41.2969	47.2591	44.603	32.8653	124.405	52.5311	-0.674452	0.576065	1.30126	0.253984	Non
ENSMUSG00000092416.2	Zfp141	protein_coding	103.942	104.523	106.842	102.927	15.753	42.6637	57.5142	46.652	72.6022	-0.674322	0.561422	1.35776	0.243927	Non
ENSMUSG00000035199.6	Arl6ip5	protein_coding	43.1873	36.5082	40.0656	44.3816	153.592	100.842	238.273	155.507	101.544	-0.673942	0.39217	2.90574	0.0882648	Non
ENSMUSG00000021178.9	Psmc1	protein_coding	577.538	573.878	653.234	626.945	295.369	403.366	796.982	404.317	541.454	-0.673875	0.347458	3.78846	0.051607	Non
ENSMUSG00000041245.13	Wnk3	protein_coding	132.002	127.779	152.062	162.355	47.2591	63.9956	115.028	108.855	113.667	-0.673733	0.408308	2.59826	0.106981	Non
ENSMUSG00000063931.14	Pepd	protein_coding	179.337	192.793	183.224	184.955	259.925	246.286	427.248	342.115	251.985	-0.673536	0.229725	8.25873	0.00405566	Non
ENSMUSG00000022533.13	Atp13a3	protein_coding	672.452	615.638	633.084	663.017	165.407	176.473	345.085	155.507	428.333	-0.673001	0.275823	5.75257	0.0164645	Non
ENSMUSG00000025006.16	Sorbs1	protein_coding	16.1037	11.5026	15.2296	11.8351	39.3826	38.7852	49.2979	77.7533	32.4863	-0.67282	0.641367	1.0609	0.30301	Non
ENSMUSG00000047220.5	Ccdc36	protein_coding	17.5677	20.2545	22.0244	18.8858	19.6913	13.5748	32.8653	15.5507	20.0518	-0.67275	0.837533	0.614319	0.433166	Non
ENSMUSG00000004846.10	Plod3	protein_coding	80.0306	71.2659	78.9597	69.9403	74.8269	112.477	197.192	77.7533	95.3057	-0.672457	0.411601	2.62973	0.10488	Non
ENSMUSG00000061048.8	Cdh3	protein_coding	125.17	110.775	74.7423	87.4411	224.481	170.655	180.759	264.361	154.798	-0.671594	0.349547	3.56161	0.0591304	Non
ENSMUSG00000023044.1	Csad	protein_coding	119.07	105.274	100.515	94.6807	165.407	151.262	197.192	248.811	147.776	-0.670053	0.310773	4.44201	0.0350649	Non
ENSMUSG00000031641.14	Cbr4	protein_coding	44.8952	53.512	46.1575	47.2144	35.4443	77.5704	32.8653	171.057	63.5896	-0.670011	0.74895	0.779284	0.37736	Non
ENSMUSG00000026799.15	Med27	protein_coding	64.6589	55.0123	58.8098	56.2167	78.7652	120.234	230.057	46.652	88.8007	-0.669691	0.541896	1.54658	0.213641	Non
ENSMUSG00000030659.14	Nucb2	protein_coding	24.6436	25.0056	22.7273	25.8106	35.4443	5.81778	32.8653	15.5507	23.4831	-0.669571	0.943457	0.483863	0.486678	Non
ENSMUSG00000028479.18	Gne	protein_coding	71.7348	73.7665	68.8847	71.5141	63.0121	67.8741	115.028	77.7533	76.196	-0.669273	0.419904	2.4066	0.120825	Non
ENSMUSG00000071074.9	Yipf3	protein_coding	37.3314	37.7585	35.8482	36.8902	141.777	93.0845	180.759	155.507	89.8694	-0.669255	0.368116	3.19083	0.0740526	Non
ENSMUSG00000015243.4	Abca1	protein_coding	80.7626	68.2653	69.822	76.1097	70.8887	77.5704	139.677	77.7533	82.6062	-0.668693	0.422587	2.41531	0.120154	Non
ENSMUSG00000025724.12	Sec11a	protein_coding	148.105	150.034	147.376	141.706	153.592	127.991	172.543	279.912	165.157	-0.66838	0.299401	4.71992	0.0298151	Non
ENSMUSG00000009566.12	Fpgs	protein_coding	157.621	154.285	127.929	135.789	267.802	240.468	361.518	295.463	217.609	-0.667578	0.243925	7.1614	0.00744891	Non
ENSMUSG00000040033.16	Stat2	protein_coding	55.875	53.2619	50.1406	55.5242	90.5799	79.5097	115.028	155.507	81.9283	-0.667334	0.393205	2.74725	0.0974218	Non
ENSMUSG00000036707.16	Cab39	protein_coding	234.48	221.8	236.879	222.411	133.901	98.9023	180.759	171.057	187.524	-0.667023	0.326618	3.96295	0.0465121	Non
ENSMUSG00000056228.10	Cars2	protein_coding	285.719	284.064	276.242	267.423	126.024	176.473	312.22	108.855	229.627	-0.66577	0.30053	4.76756	0.0290009	Non
ENSMUSG00000068245.14	Phf11d	protein_coding	108.09	116.776	109.888	106.327	47.2591	62.0563	49.2979	155.507	94.4001	-0.665511	0.452825	2.03156	0.154063	Non
ENSMUSG00000021124.13	Vti1b	protein_coding	159.817	183.291	182.053	181.996	19.6913	38.7852	24.6489	108.855	112.392	-0.665288	0.572742	1.27127	0.259529	Non
ENSMUSG00000020086.6	H2afy2	protein_coding	86.1305	94.5212	99.1097	91.9108	145.716	135.748	197.192	295.463	143.224	-0.66515	0.308234	4.47275	0.0344395	Non
ENSMUSG00000034135.15	Sik3	protein_coding	44.4072	42.5095	61.3871	51.6841	63.0121	54.2993	139.677	77.7533	66.8412	-0.664739	0.446674	2.15571	0.142041	Non
ENSMUSG00000026019.15	Wdr12	protein_coding	375.022	386.336	391.05	388.166	204.789	221.076	353.301	342.115	332.732	-0.664675	0.22937	7.97211	0.00475036	Non
ENSMUSG00000026466.16	Tor1aip1	protein_coding	28.0595	28.0063	26.2418	28.0139	43.3208	40.7245	73.9468	46.652	39.3707	-0.664645	0.53994	1.44262	0.229717	Non
ENSMUSG00000028653.16	Trit1	protein_coding	101.014	100.522	92.3149	92.7292	59.0739	69.8134	131.461	31.1013	84.7538	-0.664609	0.423979	2.32288	0.127484	Non
ENSMUSG00000016624.15	Phf21b	protein_coding	5.12391	5.25118	4.68604	4.34373	11.8148	5.81778	8.21631	15.5507	7.60055	-0.664035	1.28278	0.251487	0.61603	Non
ENSMUSG00000020937.14	Plcd3	protein_coding	58.315	45.7602	42.4086	46.0183	59.0739	36.8459	24.6489	124.405	54.6845	-0.6639	0.619462	1.08625	0.297304	Non
ENSMUSG00000038456.9	Dennd2a	protein_coding	101.014	90.0201	92.5492	85.8673	43.3208	77.5704	115.028	62.2027	83.4467	-0.663377	0.45265	2.06369	0.150845	Non
ENSMUSG00000019861.15	Gopc	protein_coding	64.6589	77.7674	74.508	80.8311	102.395	116.356	205.408	171.057	111.623	-0.66329	0.354413	3.41067	0.0647761	Non
ENSMUSG00000024735.13	Prpf19	protein_coding	500.435	447.1	429.241	437.332	586.801	537.175	805.199	808.635	568.99	-0.662528	0.18605	12.3781	0.000434397	Non
ENSMUSG00000038371.15	Sbf2	protein_coding	225.452	205.546	224.93	219.516	82.7034	106.659	205.408	77.7533	168.496	-0.662052	0.347816	3.47782	0.0621965	Non
ENSMUSG00000025241.16	Fyco1	protein_coding	59.535	58.7632	63.0272	66.415	39.3826	50.4208	57.5142	124.405	64.9329	-0.662031	0.478258	1.81762	0.177596	Non
ENSMUSG00000046753.10	Ccdc66	protein_coding	66.3669	81.2682	79.4283	81.5866	51.1974	34.9067	57.5142	93.304	68.1965	-0.661328	0.532379	1.46945	0.225432	Non
ENSMUSG00000000594.7	Gm2a	protein_coding	13.4198	14.0031	14.2924	15.7381	7.87652	19.3926	24.6489	31.1013	17.5591	-0.660848	0.840345	0.59064	0.442172	Non
ENSMUSG00000029722.15	Agfg2	protein_coding	32.2074	25.5057	31.1621	24.7404	59.0739	32.9674	57.5142	77.7533	42.6156	-0.659326	0.613012	1.1123	0.291582	Non
ENSMUSG00000062098.11	Btbd3	protein_coding	23.1796	17.2539	19.6814	20.4596	59.0739	31.0282	49.2979	93.304	39.1598	-0.659309	0.616996	1.09589	0.29517	Non
ENSMUSG00000033883.11	D3Ertd254e	protein_coding	66.1229	51.7616	60.6842	58.9866	19.6913	46.5422	65.7305	46.652	52.0214	-0.659243	0.598692	1.17393	0.278594	Non
ENSMUSG00000032959.12	Pebp1	protein_coding	343.546	283.063	322.165	297.073	259.925	325.796	534.06	357.665	340.412	-0.658715	0.295965	4.93912	0.0262554	Non
ENSMUSG00000001127.12	Araf	protein_coding	100.038	89.7701	95.8295	92.981	86.6417	127.991	188.975	155.507	117.217	-0.65804	0.345796	3.49368	0.0616034	Non
ENSMUSG00000026499.5	Acbd3	protein_coding	94.1824	98.0219	107.779	105.886	114.209	65.9348	131.461	171.057	111.067	-0.657892	0.374249	2.95101	0.0858239	Non
ENSMUSG00000040282.13	BC052040	protein_coding	27.3275	21.7549	26.0075	22.537	66.9504	48.4815	98.5958	62.2027	46.7322	-0.657809	0.521316	1.54167	0.21437	Non
ENSMUSG00000032715.9	Trib3	protein_coding	82.4706	81.5182	85.7545	83.5381	55.1356	62.0563	82.1631	124.405	82.1302	-0.657777	0.428536	2.22693	0.135623	Non
ENSMUSG00000038384.16	Setd1b	protein_coding	21.4716	16.7537	18.0412	20.2078	118.148	104.72	205.408	124.405	78.6444	-0.65768	0.403265	2.61334	0.105969	Non
ENSMUSG00000034278.3	Dnajc17	protein_coding	37.3314	39.7589	47.329	44.6963	23.6296	44.603	65.7305	77.7533	47.604	-0.657328	0.528992	1.47982	0.223803	Non
ENSMUSG00000028252.20	Ccnc	protein_coding	162.745	155.285	165.417	156.878	63.0121	85.3275	123.245	124.405	129.539	-0.657057	0.380186	2.82953	0.0925452	Non
ENSMUSG00000031482.9	Slc25a15	protein_coding	117.606	126.528	129.1	125.024	110.271	91.1452	197.192	93.304	123.771	-0.656917	0.346827	3.43239	0.0639294	Non
ENSMUSG00000002010.17	Idh3g	protein_coding	283.523	271.561	305.061	277.999	393.826	506.147	739.468	793.084	446.334	-0.65655	0.214751	9.22609	0.00238591	Non
ENSMUSG00000003199.16	Mpnd	protein_coding	258.148	237.803	229.147	237.52	110.271	147.384	188.975	217.709	203.37	-0.656031	0.308927	4.29466	0.0382323	Non
ENSMUSG00000008305.18	Tle1	protein_coding	86.1305	100.022	84.3487	84.7971	59.0739	48.4815	98.5958	31.1013	74.0689	-0.655092	0.492524	1.68174	0.194694	Non
ENSMUSG00000028436.8	Dcaf12	protein_coding	148.593	126.778	149.016	146.113	74.8269	100.842	197.192	77.7533	127.639	-0.65488	0.383668	2.84356	0.0917408	Non
ENSMUSG00000041199.2	Rpusd1	protein_coding	8.05186	9.50213	9.13777	9.75765	15.753	34.9067	65.7305	15.5507	21.0488	-0.654503	0.70947	0.836994	0.360258	Non
ENSMUSG00000054452.10	Aes	protein_coding	255.464	218.299	280.225	257.476	366.258	269.557	558.709	544.273	343.783	-0.654454	0.27241	5.69536	0.0170098	Non
ENSMUSG00000006360.11	Crip1	protein_coding	68.5628	77.0172	72.8679	76.991	114.209	98.9023	246.489	46.652	100.212	-0.654317	0.4295	2.31356	0.12825	Non
ENSMUSG00000040097.15	Flywch1	protein_coding	77.5907	88.0197	81.0684	82.2161	19.6913	91.1452	41.0816	155.507	79.54	-0.653026	0.928563	0.48817	0.484745	Non
ENSMUSG00000027993.16	Trim2	protein_coding	142.738	126.278	110.59	117.407	78.7652	98.9023	164.326	46.652	110.707	-0.652326	0.399688	2.56208	0.109455	Non
ENSMUSG00000051343.11	Rab11fip5	protein_coding	22.9356	25.5057	25.7732	28.1398	51.1974	32.9674	82.1631	46.652	39.4168	-0.652271	0.547249	1.36754	0.242235	Non
ENSMUSG00000050565.16	Tor1aip2	protein_coding	164.209	137.031	154.874	153.541	122.086	131.87	262.922	108.855	154.423	-0.652061	0.350253	3.40397	0.0650399	Non
ENSMUSG00000021273.10	Fdft1	protein_coding	109.31	109.775	137.535	119.358	161.469	104.72	221.84	248.811	151.602	-0.651723	0.342533	3.51884	0.060675	Non
ENSMUSG00000052428.10	Tmco1	protein_coding	180.801	173.789	196.579	184.703	98.4565	98.9023	188.975	124.405	155.826	-0.651162	0.334905	3.60471	0.057616	Non
ENSMUSG00000025857.10	Dnaaf5	protein_coding	96.1343	98.7721	101.218	93.7364	248.11	186.169	336.869	311.013	184.003	-0.650856	0.272596	5.52382	0.0187592	Non
ENSMUSG00000020630.9	Rnaseh1	protein_coding	67.0988	86.0193	95.8295	84.7342	27.5678	38.7852	73.9468	46.652	65.0792	-0.650299	0.577894	1.22754	0.267886	Non
ENSMUSG00000042043.6	Tbca	protein_coding	301.579	275.062	309.981	290.715	165.407	304.464	435.465	342.115	303.098	-0.649875	0.37845	2.95765	0.0854719	Non
ENSMUSG00000042770.8	Hebp1	protein_coding	42.6993	51.5115	58.8098	58.7977	43.3208	48.4815	90.3794	93.304	60.913	-0.649516	0.477867	1.78047	0.182091	Non
ENSMUSG00000001482.15	Def8	protein_coding	192.025	181.291	170.337	182.437	153.592	160.959	271.138	171.057	185.354	-0.6493	0.288948	4.84007	0.0278057	Non
ENSMUSG00000041278.10	Ttc1	protein_coding	169.333	181.791	207.826	192.257	122.086	139.627	213.624	279.912	188.307	-0.648168	0.297775	4.55547	0.0328138	Non
ENSMUSG00000114456.1	Hist1h2bh	protein_coding	251.072	274.311	265.698	163.425	224.481	333.553	328.653	404.317	280.689	-0.647871	0.457287	1.99743	0.157566	Non
ENSMUSG00000034371.8	Tkfc	protein_coding	28.3035	26.5059	25.0703	24.0479	59.0739	79.5097	139.677	31.1013	51.6612	-0.647414	0.463747	1.8948	0.168662	Non
ENSMUSG00000029291.11	Rufy3	protein_coding	68.3188	61.5138	63.0272	63.771	59.0739	32.9674	73.9468	46.652	58.6589	-0.646407	0.530245	1.40864	0.235283	Non
ENSMUSG00000028719.8	Cmpk1	protein_coding	93.9384	90.2702	107.545	96.2545	35.4443	29.0889	49.2979	62.2027	70.5052	-0.646005	0.574068	1.19849	0.273625	Non
ENSMUSG00000033429.10	Mcee	protein_coding	21.2276	23.7553	22.0244	20.8373	35.4443	36.8459	49.2979	62.2027	33.9544	-0.645069	0.589496	1.13757	0.286166	Non
ENSMUSG00000020167.14	Tcf3	protein_coding	177.141	168.788	137.535	151.464	263.863	223.015	287.571	357.665	220.88	-0.645027	0.264135	5.72522	0.0167229	Non
ENSMUSG00000031799.9	Tpm4	protein_coding	167.625	188.292	197.751	194.398	114.209	126.052	205.408	217.709	176.431	-0.645013	0.311189	4.1246	0.0422639	Non
ENSMUSG00000030612.6	Mrpl46	protein_coding	156.157	167.788	177.601	170.476	185.098	96.963	188.975	279.912	177.871	-0.644979	0.417031	2.33361	0.126608	Non
ENSMUSG00000061887.14	Ssbp3	protein_coding	39.2833	38.0085	35.6139	35.1275	114.209	106.659	147.894	171.057	85.9816	-0.644259	0.358123	3.09235	0.0786612	Non
ENSMUSG00000033128.8	Gga1	protein_coding	43.1873	40.009	37.9569	42.493	141.777	139.627	221.84	202.159	108.631	-0.644058	0.32732	3.7501	0.0528043	Non
ENSMUSG00000041453.12	Rpl21	protein_coding	1119.45	978.219	1249.06	1082.34	374.135	506.147	723.036	855.287	860.96	-0.644029	0.269172	5.693	0.0170327	Non
ENSMUSG00000033837.4	Foxh1	protein_coding	26.8395	29.5066	28.5848	24.1738	23.6296	32.9674	49.2979	31.1013	30.7626	-0.643873	0.659472	0.909112	0.34035	Non
ENSMUSG00000059060.15	Rad51b	protein_coding	23.4236	23.7553	19.2128	20.6484	3.93826	29.0889	32.8653	15.5507	21.0604	-0.643837	0.825402	0.581872	0.44558	Non
ENSMUSG00000049940.7	Pgrmc2	protein_coding	54.8991	74.2666	54.8266	65.7855	161.469	122.173	213.624	186.608	116.706	-0.643679	0.415021	2.37027	0.123666	Non
ENSMUSG00000048612.16	Myof	protein_coding	212.764	197.544	155.108	171.483	216.604	160.959	197.192	279.912	198.946	-0.643608	0.312501	4.06459	0.0437913	Non
ENSMUSG00000072419.4	Dppa2	protein_coding	94.6704	79.5178	94.6579	82.279	165.407	77.5704	213.624	139.956	118.46	-0.643556	0.520329	1.51586	0.218247	Non
ENSMUSG00000027997.9	Casp6	protein_coding	10.2478	12.2527	15.4639	18.2562	19.6913	13.5748	49.2979	15.5507	19.2919	-0.643138	0.782352	0.659837	0.416618	Non
ENSMUSG00000027230.9	Creb3l1	protein_coding	3.65994	2.00045	2.57732	3.96601	7.87652	32.9674	49.2979	31.1013	16.6809	-0.641505	1.0085	0.408735	0.522612	Non
ENSMUSG00000007867.9	Ift43	protein_coding	27.8155	32.0072	27.6476	29.7136	47.2591	29.0889	65.7305	31.1013	36.2955	-0.641485	0.598618	1.09689	0.294949	Non
ENSMUSG00000039988.14	Ankrd13c	protein_coding	151.277	157.785	157.217	162.921	51.1974	38.7852	98.5958	15.5507	104.166	-0.641086	0.493548	1.59425	0.20672	Non
ENSMUSG00000025362.6	Rps26	protein_coding	1077.73	1072.99	1084.82	1051.12	1311.44	1712.37	2530.62	2145.99	1498.39	-0.640829	0.205778	9.70614	0.00183653	Non
ENSMUSG00000048271.14	Rbm33	protein_coding	109.798	116.526	118.088	121.373	161.469	226.893	410.816	202.159	183.39	-0.640512	0.319557	4.007	0.0453116	Non
ENSMUSG00000033565.16	Rbfox2	protein_coding	160.061	146.283	143.861	155.619	86.6417	159.019	262.922	93.304	150.964	-0.640074	0.487056	1.74545	0.186449	Non
ENSMUSG00000001053.15	N4bp3	protein_coding	191.537	226.551	194.471	185.899	51.1974	112.477	106.812	155.507	153.056	-0.639875	0.461766	1.87538	0.17086	Non
ENSMUSG00000001785.13	Pwp1	protein_coding	527.031	522.117	519.447	516.778	397.764	360.702	583.358	559.824	498.378	-0.639701	0.181239	11.8684	0.000570935	Non
ENSMUSG00000022429.10	Dmc1	protein_coding	31.7195	31.7571	29.522	27.0067	19.6913	13.5748	16.4326	31.1013	25.1007	-0.639543	0.87097	0.503712	0.477874	Non
ENSMUSG00000030168.13	Adipor2	protein_coding	156.889	148.533	130.038	137.74	102.395	100.842	180.759	62.2027	127.425	-0.639002	0.359583	3.00359	0.0830801	Non
ENSMUSG00000039640.7	Mrpl12	protein_coding	247.9	274.561	273.899	248.537	338.69	300.585	377.95	668.679	341.35	-0.638889	0.281798	5.02808	0.0249395	Non
ENSMUSG00000028969.10	Cdk5	protein_coding	57.827	59.0132	54.358	60.2456	51.1974	36.8459	73.9468	46.652	55.0107	-0.638546	0.529297	1.38163	0.239824	Non
ENSMUSG00000030611.10	Mrps11	protein_coding	64.6589	70.7658	79.6626	69.8144	27.5678	42.6637	90.3794	15.5507	57.6329	-0.638318	0.552526	1.28805	0.256408	Non
ENSMUSG00000041375.18	Ccdc9	protein_coding	127.122	135.03	141.753	143.406	110.271	124.113	271.138	77.7533	141.323	-0.638276	0.322716	3.79573	0.0513835	Non
ENSMUSG00000025856.15	Pdgfa	protein_coding	30.4995	34.5077	26.4761	28.8952	31.5061	32.9674	24.6489	77.7533	35.9068	-0.638145	0.639051	0.937672	0.332877	Non
ENSMUSG00000022313.10	Utp23	protein_coding	75.8827	87.7696	87.1603	86.1821	63.0121	81.4489	131.461	108.855	90.2214	-0.638092	0.402274	2.4175	0.119986	Non
ENSMUSG00000058446.14	Znrf2	protein_coding	54.4111	67.5151	66.0731	66.9186	27.5678	9.6963	24.6489	31.1013	43.4915	-0.63797	0.816506	0.577025	0.447481	Non
ENSMUSG00000039936.18	Pik3cd	protein_coding	41.4793	41.2592	36.5511	43.3114	51.1974	38.7852	32.8653	124.405	51.2318	-0.637921	0.555905	1.24836	0.263867	Non
ENSMUSG00000036764.12	Dnajc12	protein_coding	12.4438	13.0029	14.0581	10.8278	11.8148	21.3319	32.8653	15.5507	16.4869	-0.637523	0.856587	0.532536	0.465543	Non
ENSMUSG00000006651.8	Aplp1	protein_coding	48.7992	48.0107	50.8435	49.6066	208.728	279.253	369.734	466.52	190.187	-0.637448	0.268043	5.5379	0.0186088	Non
ENSMUSG00000029344.14	Tpst2	protein_coding	66.1229	74.0166	72.165	74.4729	31.5061	38.7852	57.5142	62.2027	59.5982	-0.636482	0.547229	1.28249	0.257437	Non
ENSMUSG00000037400.17	Atp11b	protein_coding	505.315	501.362	557.873	587.977	153.592	159.019	328.653	186.608	372.55	-0.636387	0.260874	5.6999	0.0169659	Non
ENSMUSG00000026924.17	Sec16a	protein_coding	239.116	212.047	218.838	209.443	389.888	290.889	566.926	373.216	312.545	-0.636346	0.281572	5.06302	0.0244416	Non
ENSMUSG00000022983.15	Scaf4	protein_coding	82.4706	67.015	61.3871	79.635	129.963	217.197	230.057	311.013	147.342	-0.636099	0.443804	2.04115	0.153094	Non
ENSMUSG00000027775.9	Mfsd1	protein_coding	121.022	131.529	124.649	117.784	70.8887	56.2385	106.812	62.2027	98.8908	-0.634723	0.439509	1.97544	0.159871	Non
ENSMUSG00000008140.17	Emc10	protein_coding	93.2064	79.2677	70.2906	77.3687	177.222	116.356	238.273	108.855	120.105	-0.634604	0.414293	2.32069	0.127663	Non
ENSMUSG00000067455.5	Hist1h4j	protein_coding	367.946	379.085	341.143	344.414	291.431	354.885	476.546	466.52	377.746	-0.633726	0.203667	9.2664	0.00233395	Non
ENSMUSG00000032714.6	Syde1	protein_coding	4.14793	4.25095	5.38894	4.46963	7.87652	9.6963	16.4326	15.5507	8.4767	-0.633393	1.12328	0.305674	0.580347	Non
ENSMUSG00000002190.13	Clgn	protein_coding	47.5792	48.2608	51.5464	62.8896	39.3826	58.1778	115.028	62.2027	60.6334	-0.633235	0.488226	1.64393	0.199787	Non
ENSMUSG00000038658.15	Ric1	protein_coding	209.348	207.797	243.674	228.959	74.8269	100.842	180.759	124.405	171.326	-0.632938	0.339969	3.31357	0.06871	Non
ENSMUSG00000036430.8	Tbcc	protein_coding	79.0546	80.518	72.8679	74.9136	78.7652	89.206	147.894	77.7533	87.6215	-0.632769	0.382357	2.60472	0.106546	Non
ENSMUSG00000026688.5	Mgst3	protein_coding	54.8991	48.7609	48.0319	45.0741	110.271	83.3882	131.461	124.405	80.7865	-0.632487	0.395644	2.44489	0.117908	Non
ENSMUSG00000028967.10	Errfi1	protein_coding	21.2276	18.7542	18.7441	18.8228	15.753	31.0282	49.2979	15.5507	23.6473	-0.632232	0.704759	0.770825	0.379962	Non
ENSMUSG00000042419.8	Nfkbil1	protein_coding	23.1796	23.0051	17.3383	24.4886	27.5678	19.3926	41.0816	15.5507	23.9505	-0.632144	0.793584	0.610783	0.434493	Non
ENSMUSG00000038014.7	Fam120a	protein_coding	253.512	223.05	257.263	233.995	165.407	176.473	271.138	279.912	232.594	-0.63073	0.290803	4.55947	0.0327372	Non
ENSMUSG00000004945.15	Tmem242	protein_coding	88.3265	87.2695	82.9429	82.5308	47.2591	42.6637	65.7305	62.2027	69.8657	-0.630662	0.507753	1.45022	0.228493	Non
ENSMUSG00000060180.12	Myh13	protein_coding	14.8837	15.5035	16.4011	19.956	11.8148	15.5141	32.8653	15.5507	17.8111	-0.630365	0.855455	0.52313	0.46951	Non
ENSMUSG00000051627.3	Hist1h1e	protein_coding	907.176	986.471	1068.89	992.951	1614.69	2346.5	3656.26	3016.83	1823.72	-0.630027	0.279598	5.07965	0.0242083	Non
ENSMUSG00000022883.10	Robo1	protein_coding	51.2391	46.0103	42.8772	41.2339	47.2591	42.6637	65.7305	46.652	47.9582	-0.630022	0.541923	1.27675	0.258504	Non
ENSMUSG00000063445.14	Nmral1	protein_coding	113.458	120.027	107.31	103.746	133.901	184.23	221.84	248.811	154.165	-0.629498	0.295719	4.34714	0.0370712	Non
ENSMUSG00000025971.6	Maip1	protein_coding	73.6867	75.0168	82.4743	71.9548	63.0121	29.0889	24.6489	139.956	69.9798	-0.629348	0.672426	0.8328	0.361464	Non
ENSMUSG00000037266.18	Rsrp1	protein_coding	311.583	356.83	260.309	284.42	291.431	224.954	369.734	233.26	291.565	-0.629314	0.299009	4.34946	0.0370206	Non
ENSMUSG00000025949.16	Pikfyve	protein_coding	283.035	269.31	273.665	257.665	137.839	153.202	262.922	139.956	222.199	-0.629146	0.293173	4.40606	0.0358114	Non
ENSMUSG00000054312.6	Mrps21	protein_coding	68.0748	69.7656	66.5417	65.2818	70.8887	114.416	123.245	186.608	95.6027	-0.628857	0.370621	2.75704	0.0968275	Non
ENSMUSG00000025745.11	Hadha	protein_coding	322.562	339.076	331.303	322.569	236.296	351.006	550.493	326.564	347.484	-0.628811	0.313497	4.03407	0.0445903	Non
ENSMUSG00000068079.5	Tcf15	protein_coding	265.223	315.321	272.259	311.867	153.592	174.533	312.22	171.057	247.009	-0.628353	0.335843	3.46237	0.0627803	Non
ENSMUSG00000029600.10	Rita1	protein_coding	26.8395	32.7573	27.4133	26.3142	3.93826	9.6963	8.21631	15.5507	18.8407	-0.628213	1.22019	0.247945	0.618526	Non
ENSMUSG00000021252.11	Erg28	protein_coding	36.8434	31.5071	34.4424	34.3092	59.0739	42.6637	73.9468	77.7533	48.8175	-0.628162	0.508961	1.45446	0.227813	Non
ENSMUSG00000033068.16	Entpd6	protein_coding	64.9029	60.2635	61.6214	56.4055	66.9504	60.1171	123.245	31.1013	65.5758	-0.627982	0.456496	1.81292	0.178158	Non
ENSMUSG00000074282.10	Zfp94	protein_coding	16.5917	20.0045	23.1959	19.893	19.6913	7.75704	24.6489	15.5507	18.4166	-0.62738	0.941426	0.423812	0.515041	Non
ENSMUSG00000021665.9	Hexb	protein_coding	307.435	331.074	330.131	322.695	287.493	223.015	328.653	497.621	328.515	-0.627324	0.2494	6.10671	0.0134669	Non
ENSMUSG00000025264.12	Tsr2	protein_coding	57.583	67.5151	63.4958	66.6038	66.9504	56.2385	98.5958	93.304	71.2858	-0.626612	0.450655	1.85079	0.173692	Non
ENSMUSG00000021707.5	Dhfr	protein_coding	129.562	134.78	135.661	123.261	90.5799	122.173	164.326	171.057	133.925	-0.625781	0.343313	3.18331	0.0743938	Non
ENSMUSG00000020674.17	Pxdn	protein_coding	38.0633	38.7587	44.0487	41.2969	74.8269	36.8459	82.1631	93.304	56.1635	-0.625601	0.495288	1.52953	0.216183	Non
ENSMUSG00000037316.9	Bag4	protein_coding	188.365	206.046	195.876	196.727	421.394	484.815	747.684	637.577	384.811	-0.625092	0.194516	10.1165	0.00146948	Non
ENSMUSG00000044201.9	Cdc25c	protein_coding	69.5388	75.2668	79.6626	72.8361	70.8887	79.5097	131.461	108.855	86.0023	-0.62504	0.397795	2.36686	0.123936	Non
ENSMUSG00000039637.14	Coro7	protein_coding	31.4755	32.2572	28.5848	24.4256	43.3208	104.72	49.2979	171.057	60.6424	-0.625037	0.711345	0.755839	0.384634	Non
ENSMUSG00000049643.15	2310022A10Rik	protein_coding	31.9635	45.5102	33.2709	45.7665	133.901	180.351	279.355	217.709	120.978	-0.624847	0.457025	1.87179	0.17127	Non
ENSMUSG00000033706.13	Smyd5	protein_coding	244.484	231.802	239.222	212.339	303.246	261.8	492.979	264.361	281.279	-0.624332	0.273821	5.13492	0.0234492	Non
ENSMUSG00000021556.12	Golm1	protein_coding	185.193	208.047	226.101	221.656	153.592	157.08	295.787	233.26	210.09	-0.624275	0.280367	4.79614	0.0285236	Non
ENSMUSG00000042167.6	Papd4	protein_coding	49.5311	47.2606	51.0778	44.4445	35.4443	40.7245	82.1631	15.5507	45.7746	-0.624102	0.563857	1.17443	0.278492	Non
ENSMUSG00000032342.13	Mto1	protein_coding	180.801	180.04	182.99	182.248	86.6417	85.3275	180.759	46.652	140.682	-0.623838	0.360305	2.84595	0.0916047	Non
ENSMUSG00000041837.4	Pdcd7	protein_coding	103.698	128.029	117.151	116.21	78.7652	118.295	180.759	124.405	120.914	-0.623081	0.39464	2.44423	0.117958	Non
ENSMUSG00000069305.3	Hist1h4n	protein_coding	526.055	409.842	472.587	446.963	1335.07	1646.43	2579.92	1897.18	1164.26	-0.622746	0.286644	4.72582	0.029713	Non
ENSMUSG00000020271.17	Fbxw11	protein_coding	164.453	149.283	170.103	160.592	283.555	319.978	484.762	513.172	280.737	-0.62238	0.224653	7.47526	0.00625524	Non
ENSMUSG00000035671.6	Zswim4	protein_coding	172.017	166.787	170.806	160.151	74.8269	112.477	65.7305	264.361	148.395	-0.621853	0.536195	1.30706	0.252927	Non
ENSMUSG00000035150.15	Eif2s3x	protein_coding	315.243	264.059	321.931	300.032	244.172	242.408	427.248	357.665	309.095	-0.621763	0.268041	5.28669	0.021489	Non
ENSMUSG00000049971.17	Glt1d1	protein_coding	80.5186	89.27	76.851	75.1654	74.8269	96.963	164.326	46.652	88.0716	-0.620948	0.398585	2.33787	0.126262	Non
ENSMUSG00000032504.15	Pdcd6ip	protein_coding	161.525	148.783	157.451	161.977	287.493	255.982	435.465	404.317	251.624	-0.62071	0.229058	7.10076	0.00770514	Non
ENSMUSG00000061474.11	Mrps36	protein_coding	15.6157	17.754	15.9325	18.1933	39.3826	40.7245	73.9468	46.652	33.5252	-0.620333	0.570249	1.14299	0.285021	Non
ENSMUSG00000058833.11	2810428I15Rik	protein_coding	148.349	142.282	138.472	132.767	259.925	213.319	394.383	217.709	205.901	-0.620193	0.261034	5.47739	0.019264	Non
ENSMUSG00000028212.16	Ccne2	protein_coding	73.1987	89.0199	87.1603	72.962	55.1356	46.5422	82.1631	62.2027	71.0481	-0.62008	0.526555	1.33509	0.247902	Non
ENSMUSG00000034486.8	Gbx2	protein_coding	46.6032	49.011	40.2999	39.4083	177.222	228.833	295.787	217.709	136.859	-0.619715	0.296684	4.24506	0.0393646	Non
ENSMUSG00000001441.13	Npepps	protein_coding	403.325	368.082	342.549	376.519	559.233	541.054	821.631	730.881	517.909	-0.619548	0.194477	9.97168	0.00158967	Non
ENSMUSG00000039704.6	Lmbrd2	protein_coding	62.9509	44.76	42.8772	50.8027	55.1356	15.5141	49.2979	31.1013	44.055	-0.619316	0.833773	0.537397	0.463514	Non
ENSMUSG00000040703.11	Cyp2s1	protein_coding	6.83188	6.75151	8.43487	10.7649	19.6913	15.5141	32.8653	46.652	18.4382	-0.619294	0.791713	0.594562	0.440661	Non
ENSMUSG00000024446.13	Rpp21	protein_coding	45.6272	45.5102	45.2203	39.786	114.209	83.3882	139.677	124.405	79.728	-0.61912	0.397591	2.33096	0.126824	Non
ENSMUSG00000008855.17	Hdac5	protein_coding	122.73	110.525	124.883	115.644	55.1356	54.2993	82.1631	93.304	94.8354	-0.61845	0.458375	1.72966	0.188455	Non
ENSMUSG00000020832.14	Eral1	protein_coding	77.8347	65.5147	72.165	64.4634	102.395	85.3275	156.11	93.304	89.6392	-0.617864	0.407641	2.22584	0.135719	Non
ENSMUSG00000029642.11	Polr1d	protein_coding	219.108	210.547	242.971	227.825	157.53	226.893	287.571	419.868	249.039	-0.617488	0.275604	4.88883	0.027031	Non
ENSMUSG00000027510.17	Rbm38	protein_coding	29.7675	21.0047	21.3215	22.9777	106.333	143.505	221.84	93.304	82.5068	-0.617217	0.478988	1.66488	0.196945	Non
ENSMUSG00000004446.12	Bid	protein_coding	81.2506	76.5171	72.165	69.059	86.6417	104.72	131.461	139.956	95.2213	-0.617089	0.368896	2.66074	0.102853	Non
ENSMUSG00000021065.16	Fut8	protein_coding	36.5994	33.2574	32.0994	37.6456	19.6913	21.3319	41.0816	15.5507	29.6572	-0.616801	0.746033	0.651553	0.419558	Non
ENSMUSG00000019795.17	Pcmt1	protein_coding	118.582	115.526	117.62	128.109	66.9504	102.781	131.461	171.057	119.011	-0.616636	0.367573	2.69892	0.100416	Non
ENSMUSG00000078584.9	AU022252	protein_coding	55.387	48.2608	54.358	50.5509	66.9504	71.7526	90.3794	139.956	72.1994	-0.616269	0.429602	1.9683	0.160629	Non
ENSMUSG00000024298.14	Zfp871	protein_coding	142.738	124.278	127.695	140.762	86.6417	48.4815	106.812	77.7533	106.895	-0.616081	0.463678	1.69628	0.192775	Non
ENSMUSG00000031480.15	Thsd1	protein_coding	23.6676	20.2545	23.4302	22.0964	19.6913	15.5141	32.8653	15.5507	21.6337	-0.6159	0.815588	0.542371	0.461452	Non
ENSMUSG00000034880.7	Mrpl34	protein_coding	138.834	151.284	149.719	132.075	311.122	228.833	369.734	419.868	237.684	-0.615301	0.28559	4.54068	0.0330984	Non
ENSMUSG00000018167.10	Stard3	protein_coding	40.2593	40.7591	41.94	41.4858	47.2591	27.1496	57.5142	46.652	42.8774	-0.615258	0.576671	1.08009	0.298678	Non
ENSMUSG00000055900.14	Tmem69	protein_coding	25.1316	15.5035	20.8529	15.99	55.1356	32.9674	73.9468	31.1013	33.8286	-0.614941	0.724463	0.709995	0.399446	Non
ENSMUSG00000064023.4	Klk8	protein_coding	45.6272	37.5084	42.8772	45.8924	47.2591	34.9067	65.7305	62.2027	47.7505	-0.614915	0.553161	1.18398	0.276548	Non
ENSMUSG00000060227.15	Casc4	protein_coding	96.6223	96.7717	108.95	108.719	74.8269	56.2385	82.1631	155.507	97.4748	-0.614833	0.409605	2.13876	0.143618	Non
ENSMUSG00000036026.15	Tmem63b	protein_coding	142.982	137.781	125.82	124.583	169.345	120.234	197.192	171.057	148.624	-0.614511	0.31479	3.62627	0.0568743	Non
ENSMUSG00000035407.8	Kank4	protein_coding	44.1632	45.0101	44.283	42.9966	90.5799	87.2667	188.975	31.1013	71.797	-0.614216	0.402512	2.26551	0.132283	Non
ENSMUSG00000029640.17	Usp12	protein_coding	79.7866	74.2666	101.921	95.7509	43.3208	19.3926	41.0816	77.7533	66.6592	-0.61393	0.586071	1.04457	0.306761	Non
ENSMUSG00000022178.10	Ajuba	protein_coding	382.829	353.329	318.182	340.322	192.975	182.29	320.436	139.956	278.79	-0.613895	0.284634	4.49804	0.0339337	Non
ENSMUSG00000030199.16	Etv6	protein_coding	19.2757	12.5028	15.4639	13.7237	43.3208	85.3275	115.028	62.2027	45.8557	-0.613417	0.625479	0.962307	0.326606	Non
ENSMUSG00000040274.11	Cdk6	protein_coding	72.4668	73.7665	59.747	58.357	122.086	65.9348	115.028	93.304	82.5863	-0.613064	0.437595	1.87932	0.170411	Non
ENSMUSG00000028760.16	Eif4g3	protein_coding	108.578	102.273	84.8173	88.3854	39.3826	127.991	32.8653	202.159	98.3064	-0.612775	0.974107	0.388967	0.532843	Non
ENSMUSG00000036211.4	Hist1h1t	protein_coding	51.2391	52.5118	73.8051	73.9693	82.7034	106.659	246.489	155.507	105.361	-0.612717	0.326589	3.43686	0.0637566	Non
ENSMUSG00000028391.16	Wdr31	protein_coding	47.5792	50.2612	51.0778	50.6139	43.3208	29.0889	41.0816	77.7533	48.8471	-0.61228	0.57092	1.08742	0.297045	Non
ENSMUSG00000068523.12	Gng5	protein_coding	107.358	103.773	97.2353	90.1481	122.086	155.141	205.408	171.057	131.526	-0.612113	0.317588	3.56077	0.0591604	Non
ENSMUSG00000072235.5	Tuba1a	protein_coding	162.745	124.028	122.774	106.075	118.148	149.323	172.543	155.507	138.893	-0.611739	0.407119	2.21407	0.136758	Non
ENSMUSG00000047604.3	Frat2	protein_coding	19.5197	18.5041	14.9953	15.927	11.8148	13.5748	8.21631	31.1013	16.7067	-0.610948	0.998515	0.349698	0.554284	Non
ENSMUSG00000027079.15	Clp1	protein_coding	215.936	227.301	218.838	207.303	126.024	164.837	197.192	264.361	202.724	-0.610447	0.294044	4.11585	0.0424831	Non
ENSMUSG00000063506.13	Arhgap22	protein_coding	12.9318	14.7533	14.2924	13.4089	19.6913	5.81778	16.4326	15.5507	14.1098	-0.610274	1.04746	0.320837	0.571105	Non
ENSMUSG00000027324.1	Rpusd2	protein_coding	109.066	97.5218	92.5492	96.6952	189.036	124.113	221.84	186.608	139.679	-0.610077	0.342355	3.08283	0.0791229	Non
ENSMUSG00000060671.12	Atp8b2	protein_coding	144.202	128.029	145.267	137.803	19.6913	31.0282	41.0816	46.652	86.7192	-0.609884	0.626196	0.896597	0.343696	Non
ENSMUSG00000035310.15	Lin54	protein_coding	74.6627	74.2666	87.3946	77.054	39.3826	23.2711	57.5142	31.1013	58.0809	-0.609443	0.608696	0.953737	0.32877	Non
ENSMUSG00000062762.16	Ei24	protein_coding	274.983	262.809	296.626	285.427	114.209	89.206	164.326	155.507	205.387	-0.60943	0.332687	3.18877	0.0741456	Non
ENSMUSG00000025409.14	Mbd6	protein_coding	7.80787	5.00112	5.62324	7.93203	27.5678	34.9067	57.5142	46.652	24.1256	-0.609127	0.726739	0.692612	0.405277	Non
ENSMUSG00000034345.14	Gtf2h5	protein_coding	54.6551	57.0128	58.8098	52.5654	55.1356	58.1778	82.1631	93.304	63.9779	-0.608527	0.465236	1.63076	0.201598	Non
ENSMUSG00000026311.16	Asb1	protein_coding	15.6157	15.7535	18.5098	17.249	11.8148	17.4533	32.8653	15.5507	18.1015	-0.608524	0.829492	0.515367	0.472825	Non
ENSMUSG00000031974.8	Abcb10	protein_coding	154.449	145.032	147.142	117.784	78.7652	93.0845	131.461	93.304	120.128	-0.608148	0.427636	1.95801	0.161727	Non
ENSMUSG00000052040.10	Klf13	protein_coding	12.9318	10.5024	8.20056	9.44289	27.5678	58.1778	49.2979	62.2027	29.7905	-0.607612	0.656729	0.831755	0.361766	Non
ENSMUSG00000025532.13	Crcp	protein_coding	50.7511	47.7607	53.8894	56.7832	31.5061	31.0282	65.7305	31.1013	46.0688	-0.607241	0.5788	1.05033	0.305432	Non
ENSMUSG00000017831.7	Rab5a	protein_coding	150.301	146.033	165.651	163.488	98.4565	118.295	180.759	202.159	153.143	-0.606727	0.313034	3.58593	0.0582708	Non
ENSMUSG00000001707.8	Eef1e1	protein_coding	244.24	266.81	288.191	261.253	86.6417	112.477	123.245	248.811	203.959	-0.606693	0.353747	2.82392	0.0928696	Non
ENSMUSG00000009035.13	Tmem184b	protein_coding	21.9596	18.004	20.8529	22.4111	66.9504	87.2667	172.543	62.2027	59.0237	-0.606683	0.455102	1.75856	0.184805	Non
ENSMUSG00000007817.14	Zmiz1	protein_coding	7.56387	5.50123	4.45174	7.17659	43.3208	54.2993	57.5142	93.304	34.1415	-0.60572	0.669538	0.80451	0.369748	Non
ENSMUSG00000069806.5	Cacng7	protein_coding	29.5235	28.2563	26.4761	28.7693	70.8887	67.8741	131.461	46.652	53.7376	-0.605712	0.450006	1.75165	0.18567	Non
ENSMUSG00000026767.12	Mindy3	protein_coding	89.5465	91.0204	82.4743	86.1821	118.148	87.2667	131.461	155.507	105.201	-0.605401	0.362369	2.65263	0.103378	Non
ENSMUSG00000036534.6	Slc38a7	protein_coding	46.6032	42.7596	41.94	43.5002	59.0739	63.9956	115.028	46.652	57.4441	-0.605177	0.454776	1.69758	0.192605	Non
ENSMUSG00000051232.13	Tmem199	protein_coding	92.9624	107.524	96.7667	94.6807	94.5182	91.1452	147.894	108.855	104.293	-0.604919	0.380188	2.42701	0.11926	Non
ENSMUSG00000042367.12	Gjb3	protein_coding	75.1507	75.767	67.7132	64.9671	59.0739	87.2667	65.7305	171.057	83.3408	-0.604793	0.420796	1.9566	0.161877	Non
ENSMUSG00000038000.10	Acd	protein_coding	21.2276	19.0043	14.9953	16.8713	74.8269	81.4489	98.5958	93.304	52.5343	-0.604609	0.462005	1.64768	0.199274	Non
ENSMUSG00000023066.9	Rttn	protein_coding	159.329	157.535	148.079	151.023	78.7652	95.0238	164.326	62.2027	127.036	-0.604477	0.365442	2.59661	0.107093	Non
ENSMUSG00000032462.14	Pik3cb	protein_coding	89.7905	97.7719	99.1097	112.622	63.0121	81.4489	65.7305	233.26	105.343	-0.603441	0.455235	1.69538	0.192893	Non
ENSMUSG00000055720.10	Ubl7	protein_coding	46.1152	32.7573	32.8023	36.9532	192.975	195.865	361.518	124.405	127.924	-0.603397	0.491161	1.52243	0.217252	Non
ENSMUSG00000028456.18	Unc13b	protein_coding	106.382	110.525	107.076	114.196	51.1974	31.0282	73.9468	31.1013	78.1816	-0.602952	0.537755	1.19063	0.275202	Non
ENSMUSG00000017417.14	Plxdc1	protein_coding	9.27184	7.50168	8.43487	8.4986	15.753	29.0889	49.2979	15.5507	17.9247	-0.602687	0.756711	0.61758	0.431948	Non
ENSMUSG00000059495.14	Arhgef12	protein_coding	179.337	186.292	203.843	208.625	118.148	81.4489	156.11	171.057	163.108	-0.601889	0.337498	3.03123	0.0816759	Non
ENSMUSG00000048960.13	Prex2	protein_coding	93.6944	90.5203	87.3946	82.5308	11.8148	34.9067	24.6489	62.2027	60.9641	-0.601874	0.655698	0.79119	0.37374	Non
ENSMUSG00000030329.11	Pianp	protein_coding	7.56387	4.25095	5.62324	4.7844	23.6296	38.7852	41.0816	46.652	21.5463	-0.601642	0.780005	0.580956	0.445938	Non
ENSMUSG00000063160.12	Numbl	protein_coding	41.4793	28.2563	29.2877	30.9097	35.4443	44.603	49.2979	62.2027	40.1851	-0.600937	0.635299	0.863399	0.352789	Non
ENSMUSG00000002608.8	Ccdc97	protein_coding	31.7195	27.5062	26.4761	29.3359	102.395	73.6919	156.11	62.2027	63.6796	-0.600851	0.446082	1.77389	0.182902	Non
ENSMUSG00000033319.5	Fem1c	protein_coding	122.974	137.281	128.397	141.895	66.9504	89.206	147.894	93.304	115.988	-0.600781	0.395771	2.22547	0.135752	Non
ENSMUSG00000060093.6	Hist1h4a	protein_coding	874.725	858.192	828.257	904.629	484.406	519.722	698.387	886.388	756.838	-0.600738	0.184273	10.3548	0.0012914	Non
ENSMUSG00000067194.6	Eif1ax	protein_coding	569.73	609.886	642.221	642.809	697.072	731.101	1216.01	1135.2	780.504	-0.600416	0.147411	16.2195	5.64e-05	Non
ENSMUSG00000010660.3	Plcd1	protein_coding	101.258	106.274	119.025	115.644	94.5182	153.202	230.057	217.709	142.211	-0.600177	0.314213	3.54704	0.0596518	Non
ENSMUSG00000001229.8	Dpp9	protein_coding	89.7905	81.7683	72.6336	76.8651	153.592	195.865	304.004	124.405	137.365	-0.600136	0.331604	3.23257	0.0721873	Non
ENSMUSG00000031391.18	L1cam	protein_coding	16.8357	15.7535	17.3383	20.5855	31.5061	15.5141	32.8653	46.652	24.6313	-0.59898	0.735003	0.636558	0.42496	Non
ENSMUSG00000026960.6	Arl6ip6	protein_coding	73.4427	83.7687	78.0225	79.3832	212.666	201.683	295.787	342.115	170.859	-0.598809	0.270915	4.72976	0.029645	Non
ENSMUSG00000035493.10	Tgfbi	protein_coding	37.5754	36.7582	25.3046	25.3069	31.5061	23.2711	24.6489	31.1013	29.4341	-0.598276	0.757672	0.580187	0.446239	Non
ENSMUSG00000022565.15	Plec	protein_coding	286.207	250.556	229.85	272.774	133.901	164.837	188.975	264.361	223.933	-0.598175	0.344509	2.93462	0.0866989	Non
ENSMUSG00000043252.8	Tmem64	protein_coding	121.266	101.273	111.762	114.007	66.9504	32.9674	82.1631	46.652	84.6301	-0.598173	0.535164	1.19887	0.273547	Non
ENSMUSG00000042272.17	Sestd1	protein_coding	44.1632	43.7598	40.0656	38.7788	19.6913	44.603	32.8653	77.7533	42.71	-0.597947	0.597288	0.947573	0.330338	Non
ENSMUSG00000021549.14	Rasa1	protein_coding	179.581	188.542	201.5	205.414	51.1974	65.9348	115.028	77.7533	135.619	-0.597235	0.411776	1.99973	0.157327	Non
ENSMUSG00000067365.10	Tmem128	protein_coding	51.7271	54.2621	51.7807	49.9214	35.4443	85.3275	98.5958	93.304	65.0454	-0.596758	0.4778	1.51731	0.218027	Non
ENSMUSG00000025485.13	Ric8a	protein_coding	122.974	128.779	119.26	117.218	98.4565	71.7526	41.0816	233.26	116.598	-0.596699	0.616995	0.900115	0.342751	Non
ENSMUSG00000073702.11	Rpl31	protein_coding	1668.2	1467.58	1660.26	1511.24	1000.32	1289.61	1930.83	1555.07	1510.39	-0.596648	0.239472	6.21739	0.0126502	Non
ENSMUSG00000078681.10	Tm2d3	protein_coding	91.9864	81.7683	85.2859	83.0974	43.3208	85.3275	90.3794	124.405	85.6964	-0.596255	0.442535	1.74573	0.186414	Non
ENSMUSG00000025579.14	Gaa	protein_coding	81.9826	79.2677	77.5539	74.41	118.148	186.169	123.245	357.665	137.305	-0.596088	0.52566	1.26329	0.261028	Non
ENSMUSG00000073435.10	Nme3	protein_coding	59.291	65.0146	57.1697	62.5119	74.8269	100.842	147.894	108.855	84.5505	-0.595934	0.389655	2.25823	0.132906	Non
ENSMUSG00000039234.11	Sec24d	protein_coding	89.0585	80.518	82.2399	79.698	27.5678	60.1171	57.5142	93.304	71.2522	-0.595834	0.507057	1.31393	0.251685	Non
ENSMUSG00000030847.8	Bag3	protein_coding	23.4236	16.0036	23.4302	16.8713	47.2591	89.206	139.677	62.2027	52.2592	-0.595002	0.646786	0.851944	0.356003	Non
ENSMUSG00000015711.8	Prune1	protein_coding	101.502	95.2713	95.5952	94.7436	153.592	126.052	221.84	155.507	130.513	-0.594728	0.312187	3.47907	0.0621498	Non
ENSMUSG00000022436.15	Sh3bp1	protein_coding	57.583	50.7614	53.1865	52.0618	51.1974	116.356	164.326	77.7533	77.9032	-0.594715	0.526687	1.28091	0.25773	Non
ENSMUSG00000024668.7	Sdhaf2	protein_coding	42.9433	43.2597	45.4546	45.0741	78.7652	62.0563	106.812	108.855	66.6525	-0.594088	0.420828	1.90576	0.167435	Non
ENSMUSG00000003865.16	Gys1	protein_coding	70.0268	76.2671	69.3533	67.9258	114.209	131.87	172.543	186.608	111.1	-0.593968	0.330615	3.09173	0.0786909	Non
ENSMUSG00000006191.17	Cdkal1	protein_coding	78.0787	84.5189	89.269	89.6445	98.4565	91.1452	164.326	139.956	104.424	-0.593942	0.351344	2.74081	0.0978153	Non
ENSMUSG00000046032.16	Snx12	protein_coding	49.5311	46.5104	49.9063	50.2362	149.654	149.323	271.138	171.057	117.17	-0.593744	0.304953	3.67738	0.0551555	Non
ENSMUSG00000027649.15	Ctnnbl1	protein_coding	409.669	435.097	438.379	439.535	645.874	632.199	739.468	1337.36	634.697	-0.593449	0.301601	3.83083	0.0503179	Non
ENSMUSG00000054753.9	AU018091	protein_coding	205.444	159.786	171.04	159.27	606.492	746.615	821.631	1073	492.909	-0.59344	0.284582	4.32215	0.0376194	Non
ENSMUSG00000027404.15	Snrpb	protein_coding	395.517	372.333	371.603	324.521	716.763	750.494	969.525	1057.45	619.775	-0.593369	0.189344	9.68368	0.00185912	Non
ENSMUSG00000013997.10	Nit1	protein_coding	63.1949	58.013	63.7301	54.9576	74.8269	29.0889	82.1631	46.652	59.0783	-0.593102	0.607696	0.926257	0.335837	Non
ENSMUSG00000066571.13	4931406P16Rik	protein_coding	123.95	129.029	134.958	124.52	126.024	93.0845	156.11	171.057	132.342	-0.592889	0.346272	2.80349	0.0940593	Non
ENSMUSG00000013921.15	Clip3	protein_coding	8.05186	5.50123	4.92034	5.53983	70.8887	73.6919	82.1631	93.304	43.0076	-0.592653	0.547702	1.14057	0.285532	Non
ENSMUSG00000022684.14	Bfar	protein_coding	79.7866	72.5162	84.1144	77.9353	11.8148	19.3926	24.6489	31.1013	50.1638	-0.592637	0.786006	0.537262	0.46357	Non
ENSMUSG00000025353.5	Ormdl2	protein_coding	53.6791	46.0103	56.2324	42.0523	47.2591	40.7245	82.1631	31.1013	49.9028	-0.592485	0.595083	0.966239	0.32562	Non
ENSMUSG00000078496.9	Zfp982	protein_coding	108.578	109.024	102.859	98.0172	23.6296	40.7245	41.0816	62.2027	73.2646	-0.592091	0.576996	0.989686	0.319819	Non
ENSMUSG00000020484.18	Xbp1	protein_coding	131.026	129.529	153.702	137.929	82.7034	98.9023	139.677	186.608	132.51	-0.591976	0.356004	2.6549	0.103231	Non
ENSMUSG00000038406.17	Scaf1	protein_coding	87.5945	79.0177	77.7882	77.7464	145.716	248.225	304.004	264.361	160.557	-0.591673	0.355653	2.75274	0.0970881	Non
ENSMUSG00000039841.14	Zfp800	protein_coding	29.5235	34.5077	32.8023	30.8468	19.6913	11.6356	24.6489	15.5507	24.9008	-0.591534	0.887401	0.420225	0.516825	Non
ENSMUSG00000032549.7	Rab6b	protein_coding	5.36791	5.75129	3.74883	3.14763	15.753	9.6963	8.21631	15.5507	8.404	-0.591487	1.24057	0.212666	0.644686	Non
ENSMUSG00000016252.7	Atp5e	protein_coding	247.656	302.568	263.824	307.838	287.493	511.965	599.791	684.229	400.67	-0.591265	0.400256	2.18129	0.139697	Non
ENSMUSG00000007659.18	Bcl2l1	protein_coding	19.0317	23.5053	22.493	22.6	27.5678	36.8459	57.5142	46.652	32.0262	-0.591207	0.607614	0.911774	0.339644	Non
ENSMUSG00000025135.12	Anapc11	protein_coding	125.658	118.527	102.859	102.109	114.209	127.991	172.543	124.405	123.538	-0.590932	0.335354	2.94853	0.0859557	Non
ENSMUSG00000026627.7	Tmem206	protein_coding	18.5437	20.0045	15.9325	20.0819	31.5061	34.9067	49.2979	46.652	29.6156	-0.590688	0.643122	0.811669	0.367627	Non
ENSMUSG00000025103.8	Btbd1	protein_coding	121.754	119.777	117.62	114.763	23.6296	32.9674	24.6489	77.7533	79.114	-0.590313	0.609282	0.880725	0.348003	Non
ENSMUSG00000050199.13	Lgr4	protein_coding	274.251	278.562	264.292	269.248	204.789	133.809	213.624	264.361	237.867	-0.589998	0.290588	3.93763	0.0472172	Non
ENSMUSG00000113949.1	Scamp4	protein_coding	16.8357	12.2527	14.761	14.4791	59.0739	44.603	73.9468	77.7533	39.2132	-0.589518	0.55348	1.09816	0.294671	Non
ENSMUSG00000062352.13	Itgb1bp1	protein_coding	48.3112	46.2604	51.0778	48.6623	31.5061	50.4208	98.5958	15.5507	48.7981	-0.589341	0.519942	1.23786	0.265885	Non
ENSMUSG00000015468.14	Notch4	protein_coding	53.6791	54.5122	50.8435	54.8947	59.0739	52.36	65.7305	108.855	62.4936	-0.588386	0.472336	1.47415	0.224693	Non
ENSMUSG00000025041.16	Nt5c2	protein_coding	198.369	194.794	194.939	195.09	129.963	174.533	221.84	264.361	196.736	-0.587532	0.278677	4.24274	0.0394184	Non
ENSMUSG00000026670.15	Uap1	protein_coding	90.2784	101.523	91.3777	88.7002	19.6913	54.2993	49.2979	77.7533	71.6151	-0.587329	0.549866	1.08652	0.297245	Non
ENSMUSG00000025162.17	Csnk1d	protein_coding	122.73	121.277	122.071	123.198	177.222	242.408	254.706	450.969	201.823	-0.587128	0.286735	4.08349	0.0433041	Non
ENSMUSG00000037531.8	Mrpl47	protein_coding	149.569	145.533	168.463	160.718	165.407	153.202	279.355	233.26	181.938	-0.586905	0.273154	4.43804	0.0351466	Non
ENSMUSG00000068747.14	Sort1	protein_coding	64.1709	64.0143	47.7976	61.3158	55.1356	46.5422	73.9468	46.652	57.4469	-0.586747	0.551833	1.08631	0.29729	Non
ENSMUSG00000022517.16	Mgrn1	protein_coding	67.0988	64.5144	64.1987	62.8267	102.395	60.1171	156.11	31.1013	76.0452	-0.585901	0.463364	1.56531	0.210889	Non
ENSMUSG00000042377.8	Fam83g	protein_coding	17.5677	14.5032	18.9784	17.312	15.753	21.3319	16.4326	62.2027	23.0102	-0.585096	0.771214	0.549207	0.458642	Non
ENSMUSG00000041241.12	Mul1	protein_coding	78.5666	75.0168	70.9935	80.2016	39.3826	56.2385	98.5958	31.1013	66.2621	-0.584493	0.49788	1.32493	0.249709	Non
ENSMUSG00000006736.9	Tspan31	protein_coding	118.826	99.0222	104.499	102.235	82.7034	89.206	131.461	108.855	104.601	-0.583762	0.401725	2.03213	0.154004	Non
ENSMUSG00000042595.7	Fam199x	protein_coding	18.7877	17.0038	16.4011	17.0602	3.93826	21.3319	24.6489	15.5507	16.8403	-0.582114	0.906005	0.394472	0.529958	Non
ENSMUSG00000018417.14	Myo1b	protein_coding	268.639	285.064	275.773	285.364	252.049	219.136	304.004	435.419	290.681	-0.582006	0.240678	5.61059	0.0178523	Non
ENSMUSG00000028556.15	Dock7	protein_coding	172.261	144.532	134.255	145.358	149.654	85.3275	180.759	93.304	138.181	-0.581501	0.447714	1.66058	0.197525	Non
ENSMUSG00000013629.16	Cad	protein_coding	1112.38	969.467	817.713	855.84	1646.19	1679.4	2054.08	1928.28	1382.92	-0.581115	0.15658	13.6929	0.000215267	Non
ENSMUSG00000015652.9	Steap1	protein_coding	72.9547	68.0152	81.3027	77.2428	55.1356	63.9956	106.812	93.304	77.3454	-0.58058	0.427161	1.76994	0.18339	Non
ENSMUSG00000040586.8	Ofd1	protein_coding	149.081	161.036	182.755	182.688	55.1356	63.9956	115.028	93.304	125.378	-0.580041	0.408467	1.92705	0.165082	Non
ENSMUSG00000036968.15	Cnpy4	protein_coding	51.2391	56.2626	55.9981	53.7615	78.7652	71.7526	115.028	108.855	73.9578	-0.579574	0.409987	1.91332	0.166595	Non
ENSMUSG00000087651.3	1500009L16Rik	protein_coding	39.0393	50.2612	50.1406	47.844	27.5678	25.2104	57.5142	15.5507	39.141	-0.579373	0.671705	0.717602	0.396932	Non
ENSMUSG00000028018.15	Gstcd	protein_coding	108.822	111.275	117.151	113.063	31.5061	62.0563	98.5958	46.652	86.1401	-0.578698	0.465699	1.4736	0.224779	Non
ENSMUSG00000029103.16	Lrpap1	protein_coding	133.466	165.287	213.215	206.988	157.53	221.076	443.681	357.665	237.363	-0.578621	0.310901	3.45626	0.0630128	Non
ENSMUSG00000005251.14	Ripk4	protein_coding	50.0191	45.0101	41.94	45.7036	86.6417	65.9348	115.028	77.7533	66.0039	-0.578558	0.438396	1.67292	0.195868	Non
ENSMUSG00000031913.9	Vps4a	protein_coding	125.414	123.028	132.381	130.501	110.271	44.603	123.245	93.304	110.343	-0.578289	0.515339	1.23	0.267406	Non
ENSMUSG00000020232.17	Hmg20b	protein_coding	54.4111	61.5138	51.7807	57.6016	63.0121	100.842	139.677	93.304	77.7678	-0.578164	0.424401	1.80949	0.178569	Non
ENSMUSG00000024742.15	Fen1	protein_coding	282.059	292.565	280.225	286.12	311.122	389.791	566.926	466.52	359.416	-0.577277	0.205756	7.65791	0.0056524	Non
ENSMUSG00000070394.10	Tmem256	protein_coding	67.5868	66.5149	66.3074	62.7008	102.395	100.842	164.326	108.855	92.4409	-0.577012	0.360122	2.45962	0.116807	Non
ENSMUSG00000021552.7	Gkap1	protein_coding	62.9509	57.7629	78.4911	81.9643	19.6913	34.9067	65.7305	46.652	56.0187	-0.576295	0.563073	1.0086	0.315239	Non
ENSMUSG00000078813.3	Leng1	protein_coding	18.2997	23.2552	24.6017	24.9292	51.1974	32.9674	57.5142	93.304	40.7586	-0.576089	0.561915	1.01327	0.31412	Non
ENSMUSG00000056531.11	Ccdc18	protein_coding	101.746	119.277	123.008	123.954	31.5061	52.36	82.1631	62.2027	87.0271	-0.576055	0.499981	1.27613	0.258621	Non
ENSMUSG00000060032.6	H2afj	protein_coding	131.758	142.032	108.482	119.736	63.0121	71.7526	98.5958	62.2027	99.6963	-0.576027	0.446996	1.57683	0.209218	Non
ENSMUSG00000029205.12	Chrna9	protein_coding	29.2795	30.5068	27.179	22.9777	19.6913	23.2711	8.21631	62.2027	27.9156	-0.575866	0.789567	0.499133	0.479881	Non
ENSMUSG00000026179.14	Pnkd	protein_coding	52.2151	54.0121	56.4667	55.3353	55.1356	95.0238	180.759	31.1013	72.5061	-0.575782	0.504089	1.31235	0.25197	Non
ENSMUSG00000032966.14	Fkbp1a	protein_coding	36.3554	42.7596	39.3627	44.1298	736.454	1033.63	1404.99	1430.66	596.042	-0.575702	0.285794	4.05897	0.0439374	Non
ENSMUSG00000044134.9	Fam109a	protein_coding	16.1037	15.7535	16.8697	13.1571	11.8148	11.6356	16.4326	15.5507	14.6647	-0.575575	1.03658	0.29251	0.588617	Non
ENSMUSG00000007815.13	Rhoa	protein_coding	219.84	211.047	240.394	247.152	279.616	389.791	550.493	637.577	346.989	-0.575331	0.23148	6.09101	0.0135871	Non
ENSMUSG00000035329.7	Fbxo33	protein_coding	90.2784	80.268	74.2737	75.6061	35.4443	75.6311	106.812	31.1013	71.1769	-0.574239	0.501404	1.27572	0.258697	Non
ENSMUSG00000039568.6	Ubald1	protein_coding	3.17195	4.75106	3.98313	5.16211	15.753	52.36	57.5142	77.7533	27.5561	-0.57387	0.815605	0.494263	0.482032	Non
ENSMUSG00000012422.14	Tmem167	protein_coding	136.394	117.276	101.687	106.956	31.5061	36.8459	49.2979	31.1013	76.3831	-0.573538	0.615124	0.820098	0.365151	Non
ENSMUSG00000021485.14	Mxd3	protein_coding	31.4755	32.5073	34.6767	28.1398	31.5061	40.7245	49.2979	62.2027	38.8163	-0.573108	0.59978	0.875255	0.349505	Non
ENSMUSG00000022094.15	Slc39a14	protein_coding	109.066	90.7703	93.0178	78.7537	252.049	157.08	254.706	248.811	160.532	-0.572982	0.396302	2.0592	0.151289	Non
ENSMUSG00000028675.12	Pnrc2	protein_coding	150.301	164.787	156.045	162.544	177.222	168.716	230.057	311.013	190.086	-0.572938	0.279851	4.02755	0.0447629	Non
ENSMUSG00000046711.15	Hmga1	protein_coding	80.7626	58.5131	72.6336	74.6618	165.407	211.379	336.869	248.811	156.13	-0.572861	0.366159	2.44144	0.118167	Non
ENSMUSG00000028688.13	Toe1	protein_coding	160.061	158.035	162.371	157.067	51.1974	129.93	139.677	155.507	139.231	-0.57276	0.472582	1.45691	0.227422	Non
ENSMUSG00000059923.13	Grb2	protein_coding	46.6032	35.5079	35.3796	47.0885	55.1356	89.206	106.812	124.405	67.5173	-0.572667	0.528266	1.16095	0.281269	Non
ENSMUSG00000028861.13	Mrps15	protein_coding	93.2064	118.276	119.025	109.663	70.8887	151.262	188.975	186.608	129.738	-0.572559	0.475486	1.4478	0.228881	Non
ENSMUSG00000032177.17	Pde4a	protein_coding	15.1277	15.5035	13.8238	15.6122	23.6296	38.7852	49.2979	46.652	27.304	-0.572023	0.637731	0.775061	0.378656	Non
ENSMUSG00000095253.4	Zfp799	protein_coding	86.8625	90.2702	95.1266	83.0345	27.5678	46.5422	49.2979	77.7533	69.5569	-0.571753	0.54855	1.03459	0.309083	Non
ENSMUSG00000022351.14	Sqle	protein_coding	157.377	168.288	166.12	162.166	86.6417	129.93	197.192	124.405	149.015	-0.571009	0.333785	2.81813	0.0932049	Non
ENSMUSG00000022681.14	Ntan1	protein_coding	145.665	147.283	166.354	143.658	161.469	114.416	156.11	295.463	166.302	-0.570797	0.358533	2.45176	0.117393	Non
ENSMUSG00000028068.14	Iqgap3	protein_coding	222.524	201.295	199.391	205.162	299.308	244.347	377.95	373.216	265.399	-0.570763	0.245701	5.2287	0.0222171	Non
ENSMUSG00000017707.9	Serinc3	protein_coding	159.329	168.288	165.886	156.185	169.345	153.202	230.057	233.26	179.444	-0.570362	0.287522	3.76952	0.0521946	Non
ENSMUSG00000026856.14	Dolpp1	protein_coding	27.8155	29.0065	27.6476	23.1666	27.5678	29.0889	49.2979	15.5507	28.6427	-0.57032	0.690523	0.651959	0.419413	Non
ENSMUSG00000000378.15	Ccm2	protein_coding	96.8663	104.523	114.574	117.721	23.6296	11.6356	32.8653	15.5507	64.6707	-0.57006	0.786199	0.498349	0.480227	Non
ENSMUSG00000044502.16	Bod1	protein_coding	91.9864	104.773	104.03	101.731	23.6296	34.9067	65.7305	15.5507	67.7923	-0.569955	0.597609	0.86792	0.351532	Non
ENSMUSG00000024644.16	Cndp2	protein_coding	237.408	243.054	251.172	274.284	275.678	215.258	451.897	279.912	278.583	-0.569717	0.260375	4.69942	0.0301728	Non
ENSMUSG00000022412.12	Mief1	protein_coding	68.0748	71.2659	64.1987	69.9403	55.1356	62.0563	98.5958	62.2027	68.9338	-0.569705	0.456948	1.48511	0.222976	Non
ENSMUSG00000036986.16	Pml	protein_coding	183.485	157.535	133.552	149.449	582.862	498.39	550.493	824.185	384.994	-0.569188	0.271919	4.31912	0.0376864	Non
ENSMUSG00000024101.14	Washc1	protein_coding	57.095	53.512	53.6551	52.6913	118.148	116.356	172.543	155.507	97.4383	-0.569043	0.341311	2.66848	0.102354	Non
ENSMUSG00000049680.17	Urgcp	protein_coding	32.6954	30.2568	32.568	33.9314	7.87652	27.1496	32.8653	31.1013	28.5555	-0.56896	0.740049	0.56485	0.452313	Non
ENSMUSG00000006301.17	Tmbim1	protein_coding	22.9356	24.5055	23.6645	20.9632	19.6913	19.3926	24.6489	31.1013	23.3629	-0.568956	0.797298	0.482417	0.48733	Non
ENSMUSG00000030584.14	Dpf1	protein_coding	29.5235	32.7573	27.6476	26.8178	70.8887	23.2711	82.1631	15.5507	38.5775	-0.568926	0.789913	0.515209	0.472892	Non
ENSMUSG00000030760.14	Acer3	protein_coding	21.9596	21.0047	20.8529	18.2562	43.3208	11.6356	41.0816	15.5507	24.2078	-0.568391	0.841426	0.441026	0.506628	Non
ENSMUSG00000023004.8	Tuba1b	protein_coding	309.631	239.304	290.3	254.58	555.294	766.008	1018.82	933.04	545.872	-0.568024	0.308676	3.38759	0.0656888	Non
ENSMUSG00000017843.14	Ppp2r5c	protein_coding	522.151	561.626	588.332	546.617	259.925	232.711	377.95	373.216	432.816	-0.567714	0.238846	5.46275	0.019426	Non
ENSMUSG00000026134.11	Prim2	protein_coding	167.625	158.285	165.183	163.488	114.209	98.9023	172.543	124.405	145.58	-0.567445	0.337318	2.6977	0.100493	Non
ENSMUSG00000049969.3	Plekhf2	protein_coding	195.685	177.79	191.425	186.529	90.5799	67.8741	82.1631	171.057	145.388	-0.566976	0.397916	1.92732	0.165052	Non
ENSMUSG00000038991.17	Txndc5	protein_coding	238.628	235.303	242.971	238.024	200.851	178.412	279.355	279.912	236.682	-0.56668	0.254678	4.72485	0.0297298	Non
ENSMUSG00000068015.6	Lrch1	protein_coding	38.3073	31.0069	37.0197	36.0089	59.0739	52.36	106.812	46.652	50.9051	-0.566464	0.494866	1.27107	0.259565	Non
ENSMUSG00000031557.16	Plekha2	protein_coding	76.6147	89.52	106.842	104.187	31.5061	44.603	73.9468	77.7533	75.6215	-0.56635	0.505595	1.20874	0.271582	Non
ENSMUSG00000033629.6	Hacd3	protein_coding	104.674	104.773	112.933	111.678	114.209	100.842	131.461	233.26	126.729	-0.566236	0.332806	2.76203	0.0965257	Non
ENSMUSG00000042298.18	Ttc19	protein_coding	49.2872	51.7616	53.6551	49.2919	31.5061	27.1496	49.2979	31.1013	42.8813	-0.565951	0.631565	0.763155	0.382343	Non
ENSMUSG00000066441.14	Rdh11	protein_coding	43.6752	52.5118	52.015	53.7615	59.0739	71.7526	24.6489	217.709	71.8935	-0.565754	0.83583	0.44538	0.504537	Non
ENSMUSG00000002984.17	Tomm40	protein_coding	465.788	471.105	465.558	462.072	401.702	537.175	731.252	668.679	525.416	-0.565646	0.20172	7.74925	0.0053735	Non
ENSMUSG00000048142.9	Nat8l	protein_coding	5.12391	7.25162	4.21743	3.84011	3.93826	36.8459	16.4326	31.1013	13.5939	-0.565208	1.16513	0.231284	0.630574	Non
ENSMUSG00000020056.16	Washc3	protein_coding	70.5148	80.7681	77.0853	77.3058	63.0121	69.8134	115.028	77.7533	78.9101	-0.565032	0.428867	1.66641	0.19674	Non
ENSMUSG00000056204.8	Pgpep1	protein_coding	77.1027	79.2677	75.4452	78.2501	94.5182	145.445	147.894	248.811	118.342	-0.563294	0.343436	2.59966	0.106887	Non
ENSMUSG00000036036.15	Zfp57	protein_coding	596.082	582.63	543.58	529.494	559.233	826.125	887.362	1026.34	693.856	-0.562919	0.266981	4.43101	0.0352917	Non
ENSMUSG00000018921.11	Pelp1	protein_coding	411.377	362.331	345.127	385.27	760.084	715.587	985.958	1088.55	631.785	-0.562698	0.197632	8.01345	0.00464311	Non
ENSMUSG00000035242.15	Oaz1	protein_coding	561.434	510.364	546.158	482.909	129.963	159.019	205.408	217.709	351.621	-0.562688	0.31724	3.04216	0.0811279	Non
ENSMUSG00000030741.15	Spns1	protein_coding	206.42	173.039	166.354	157.381	141.777	176.473	188.975	233.26	180.46	-0.562465	0.332705	2.77045	0.0960192	Non
ENSMUSG00000026718.17	Stam	protein_coding	136.882	130.529	140.347	130.815	114.209	77.5704	106.812	186.608	127.972	-0.56177	0.375077	2.13924	0.143573	Non
ENSMUSG00000011257.19	Pabpc4	protein_coding	213.74	204.796	172.915	164.936	78.7652	102.781	156.11	31.1013	140.643	-0.561609	0.385669	2.01567	0.155682	Non
ENSMUSG00000038121.6	Fam210a	protein_coding	42.4553	51.0114	48.7348	52.7543	31.5061	54.2993	106.812	15.5507	50.3905	-0.561395	0.550691	1.02401	0.311569	Non
ENSMUSG00000051169.14	Rpusd3	protein_coding	59.535	54.2621	54.1237	49.4178	55.1356	129.93	156.11	93.304	81.4773	-0.561323	0.530688	1.12198	0.289493	Non
ENSMUSG00000059316.2	Slc27a4	protein_coding	40.5033	38.2586	35.6139	41.171	43.3208	79.5097	123.245	46.652	56.0342	-0.560304	0.497147	1.25192	0.263185	Non
ENSMUSG00000026159.13	Agfg1	protein_coding	342.57	322.572	334.817	324.521	177.222	188.108	262.922	279.912	279.081	-0.56022	0.261114	4.40024	0.035934	Non
ENSMUSG00000017781.17	Pitpna	protein_coding	124.194	137.281	152.999	182.562	70.8887	180.351	213.624	295.463	169.67	-0.559866	0.537388	1.08515	0.297548	Non
ENSMUSG00000027496.15	Aurka	protein_coding	375.754	377.835	417.526	399.434	362.32	459.605	640.872	730.881	470.528	-0.559687	0.193558	8.1725	0.00425302	Non
ENSMUSG00000014873.15	Surf2	protein_coding	99.5503	98.272	107.545	97.6395	47.2591	83.3882	115.028	93.304	92.7482	-0.558902	0.421652	1.69217	0.193316	Non
ENSMUSG00000004931.11	Apba3	protein_coding	84.6665	75.767	69.119	67.4222	19.6913	48.4815	65.7305	15.5507	55.8036	-0.558886	0.595184	0.842047	0.358812	Non
ENSMUSG00000027164.8	Traf6	protein_coding	34.4034	33.7576	32.8023	31.7911	11.8148	34.9067	49.2979	15.5507	30.5405	-0.558792	0.683026	0.640883	0.423391	Non
ENSMUSG00000036023.5	Parp2	protein_coding	332.322	346.578	359.419	326.598	173.283	207.501	312.22	248.811	288.341	-0.558602	0.2686	4.19041	0.0406531	Non
ENSMUSG00000031691.14	Tnpo2	protein_coding	582.418	570.878	530.694	530.69	437.147	535.236	616.223	777.533	572.602	-0.557963	0.181267	9.17586	0.00245228	Non
ENSMUSG00000014470.4	Rnf166	protein_coding	21.4716	20.7546	18.0412	17.1861	15.753	25.2104	32.8653	15.5507	20.8541	-0.557915	0.789871	0.473628	0.491323	Non
ENSMUSG00000002803.14	Btbd6	protein_coding	18.7877	16.2536	15.2296	12.5276	23.6296	23.2711	32.8653	15.5507	19.7644	-0.556681	0.810008	0.450151	0.502263	Non
ENSMUSG00000041642.18	Kif21b	protein_coding	36.8434	35.5079	36.5511	41.6746	35.4443	27.1496	57.5142	31.1013	37.7233	-0.556596	0.618302	0.777368	0.377947	Non
ENSMUSG00000062312.5	Erbb2	protein_coding	36.1114	23.0051	27.8819	31.6022	43.3208	25.2104	57.5142	31.1013	34.4684	-0.556114	0.722524	0.579222	0.446617	Non
ENSMUSG00000025503.5	Taldo1	protein_coding	639.269	649.895	627.226	571.421	996.379	862.971	1240.66	1275.15	857.872	-0.55603	0.166974	10.9277	0.000947362	Non
ENSMUSG00000028266.17	Lmo4	protein_coding	13.6638	18.5041	14.5267	16.4306	15.753	27.1496	16.4326	62.2027	23.0829	-0.555771	0.788691	0.475441	0.490495	Non
ENSMUSG00000057234.9	Mettl15	protein_coding	12.4438	12.5028	12.8866	10.576	15.753	40.7245	49.2979	31.1013	23.1607	-0.555495	0.715076	0.588987	0.442811	Non
ENSMUSG00000069565.12	Dazap1	protein_coding	385.269	409.092	378.397	396.098	342.628	432.455	649.089	435.419	428.556	-0.555419	0.227186	5.91678	0.0149974	Non
ENSMUSG00000041961.14	Znrf3	protein_coding	24.6436	17.754	19.6814	19.1376	35.4443	17.4533	32.8653	31.1013	24.7601	-0.555235	0.784186	0.480243	0.488312	Non
ENSMUSG00000026918.16	Brd3	protein_coding	100.526	116.526	117.854	119.673	185.098	223.015	427.248	186.608	184.569	-0.555053	0.334524	2.75802	0.0967677	Non
ENSMUSG00000031429.14	Psmd10	protein_coding	65.6349	75.0168	78.0225	74.0952	43.3208	69.8134	131.461	31.1013	71.0582	-0.554512	0.467351	1.37562	0.240849	Non
ENSMUSG00000030538.15	Cib1	protein_coding	71.2468	87.0195	87.8632	80.0127	129.963	143.505	221.84	202.159	127.951	-0.554254	0.341818	2.57184	0.108781	Non
ENSMUSG00000001910.4	Nacc1	protein_coding	302.067	227.801	246.486	258.546	295.369	370.399	476.546	466.52	330.467	-0.553431	0.308956	3.19237	0.0739827	Non
ENSMUSG00000002395.14	Use1	protein_coding	346.474	334.825	306.467	314.826	70.8887	190.048	180.759	186.608	241.362	-0.553325	0.529776	1.09189	0.296052	Non
ENSMUSG00000073460.4	Pnldc1	protein_coding	95.1584	85.7692	75.6795	74.5988	70.8887	91.1452	98.5958	108.855	87.5863	-0.553031	0.413353	1.70276	0.191928	Non
ENSMUSG00000026096.14	Osgepl1	protein_coding	51.7271	53.762	39.597	38.7158	19.6913	34.9067	32.8653	31.1013	37.7958	-0.551868	0.693992	0.593827	0.440943	Non
ENSMUSG00000058638.14	Zfp110	protein_coding	283.523	300.317	323.337	311.867	228.419	224.954	361.518	357.665	298.95	-0.55178	0.233708	5.36754	0.0205149	Non
ENSMUSG00000052337.15	Immt	protein_coding	601.206	610.387	667.057	627.7	578.924	643.834	961.309	979.692	708.764	-0.551753	0.159834	11.6407	0.000645237	Non
ENSMUSG00000057522.15	Spop	protein_coding	92.4744	96.7717	100.75	112.559	35.4443	40.7245	57.5142	77.7533	76.7489	-0.551464	0.52596	1.05028	0.305443	Non
ENSMUSG00000063450.14	Syne2	protein_coding	144.202	139.031	145.736	138.999	102.395	85.3275	156.11	93.304	125.638	-0.55133	0.363097	2.20129	0.137895	Non
ENSMUSG00000026974.11	Zmynd19	protein_coding	182.753	188.542	186.036	187.976	149.654	114.416	230.057	108.855	168.536	-0.551296	0.311903	2.99386	0.0835806	Non
ENSMUSG00000020020.8	Usp44	protein_coding	108.334	109.274	104.03	102.424	39.3826	62.0563	65.7305	93.304	85.567	-0.550421	0.468688	1.30596	0.253128	Non
ENSMUSG00000000439.9	Mkrn2	protein_coding	112.726	114.776	113.402	114.07	74.8269	56.2385	65.7305	139.956	98.9657	-0.550333	0.430422	1.54809	0.213418	Non
ENSMUSG00000049339.16	Retreg2	protein_coding	36.1114	38.0085	36.7854	36.0089	39.3826	42.6637	32.8653	108.855	46.3351	-0.550162	0.547242	0.959687	0.327266	Non
ENSMUSG00000022812.13	Gsk3b	protein_coding	50.0191	43.5097	43.3458	47.781	59.0739	56.2385	41.0816	155.507	62.0696	-0.550001	0.500113	1.15478	0.28255	Non
ENSMUSG00000020455.16	Trim11	protein_coding	82.2266	86.2693	75.4452	74.0952	35.4443	44.603	49.2979	62.2027	63.698	-0.54949	0.547682	0.949897	0.329746	Non
ENSMUSG00000081683.5	Fzd10	protein_coding	43.1873	33.5075	36.3168	37.4568	7.87652	25.2104	24.6489	31.1013	29.9132	-0.549451	0.817019	0.432978	0.510531	Non
ENSMUSG00000005667.8	Mthfd2	protein_coding	344.278	358.83	410.731	405.226	448.961	382.034	747.684	590.925	461.084	-0.549411	0.184006	8.69312	0.00319414	Non
ENSMUSG00000001054.9	Rmnd5b	protein_coding	207.152	209.047	189.784	191.879	177.222	145.445	180.759	264.361	195.706	-0.548941	0.28813	3.44664	0.0633806	Non
ENSMUSG00000032330.7	Cox7a2	protein_coding	369.166	394.088	384.255	348.128	389.888	422.759	657.305	435.419	425.126	-0.548786	0.222618	5.99954	0.0143096	Non
ENSMUSG00000020087.5	Tysnd1	protein_coding	109.31	104.773	91.8463	90.4629	78.7652	96.963	123.245	93.304	98.5837	-0.548622	0.38693	1.90921	0.167051	Non
ENSMUSG00000079469.10	Pigb	protein_coding	19.7637	15.7535	14.9953	19.8301	47.2591	29.0889	73.9468	15.5507	29.5235	-0.548616	0.690131	0.622495	0.430122	Non
ENSMUSG00000026921.18	Egfl7	protein_coding	80.7626	79.0177	82.2399	79.8868	11.8148	21.3319	32.8653	15.5507	50.4337	-0.547748	0.771655	0.476545	0.489991	Non
ENSMUSG00000000326.12	Comt	protein_coding	33.6714	37.7585	37.4883	39.9119	51.1974	34.9067	57.5142	77.7533	46.2752	-0.547653	0.541304	0.980124	0.322168	Non
ENSMUSG00000060152.14	Pop5	protein_coding	214.472	214.798	203.374	205.351	192.975	234.65	312.22	295.463	234.163	-0.547651	0.245058	4.78434	0.0287197	Non
ENSMUSG00000039100.9	March6	protein_coding	138.346	128.529	118.791	137.111	185.098	287.011	402.599	248.811	205.787	-0.547591	0.360937	2.30974	0.128565	Non
ENSMUSG00000020182.16	Ddc	protein_coding	90.2784	90.7703	89.0347	84.5453	74.8269	42.6637	82.1631	62.2027	77.0607	-0.547563	0.478994	1.24187	0.265111	Non
ENSMUSG00000035781.14	R3hdm4	protein_coding	22.9356	17.0038	17.5726	18.2562	43.3208	52.36	65.7305	62.2027	37.4228	-0.54745	0.569967	0.892797	0.344721	Non
ENSMUSG00000074884.12	Serf2	protein_coding	141.03	141.532	143.158	117.595	299.308	331.614	566.926	233.26	246.803	-0.547151	0.389822	1.98478	0.158888	Non
ENSMUSG00000036733.16	Rbm42	protein_coding	149.569	156.035	146.439	143.028	326.875	308.342	443.681	419.868	261.73	-0.547131	0.215999	6.18687	0.0128701	Non
ENSMUSG00000062619.5	2310039H08Rik	protein_coding	11.9558	14.7533	10.075	11.6462	3.93826	11.6356	8.21631	15.5507	10.9714	-0.547118	1.23451	0.185737	0.666489	Non
ENSMUSG00000040220.10	Gas8	protein_coding	38.5513	45.7602	48.2662	46.8997	27.5678	15.5141	24.6489	46.652	36.7325	-0.547089	0.740448	0.519466	0.471069	Non
ENSMUSG00000039910.10	Cited2	protein_coding	11.2238	10.7524	7.73196	7.93203	43.3208	63.9956	65.7305	46.652	32.1674	-0.546602	0.585897	0.841033	0.359101	Non
ENSMUSG00000022816.11	Fstl1	protein_coding	123.462	132.78	135.192	117.595	185.098	170.655	262.922	233.26	170.121	-0.546111	0.301401	3.19178	0.0740093	Non
ENSMUSG00000023118.15	Sympk	protein_coding	319.635	303.318	296.158	284.294	523.788	504.208	772.333	559.824	445.445	-0.546085	0.183174	8.66913	0.00323646	Non
ENSMUSG00000029047.13	Pex10	protein_coding	43.4313	43.2597	39.597	42.5559	98.4565	38.7852	115.028	46.652	58.4707	-0.546047	0.632852	0.736959	0.390637	Non
ENSMUSG00000031548.7	Sfrp1	protein_coding	121.266	111.275	85.0516	96.947	165.407	178.412	180.759	233.26	146.547	-0.546026	0.322407	2.7638	0.0964189	Non
ENSMUSG00000068856.3	Sf3b4	protein_coding	43.9192	22.7551	24.3674	29.147	90.5799	110.538	147.894	77.7533	68.3692	-0.545688	0.623549	0.768911	0.380554	Non
ENSMUSG00000035621.13	Midn	protein_coding	51.9711	39.2588	45.2203	47.844	224.481	213.319	353.301	279.912	156.913	-0.545565	0.318364	2.90482	0.0883152	Non
ENSMUSG00000001467.5	Cyp51	protein_coding	144.69	146.283	146.907	138.37	145.716	129.93	213.624	155.507	152.628	-0.545369	0.308494	2.99424	0.0835613	Non
ENSMUSG00000032418.15	Me1	protein_coding	20.7396	21.0047	21.0872	23.2925	27.5678	27.1496	57.5142	15.5507	26.7383	-0.543921	0.661362	0.651997	0.4194	Non
ENSMUSG00000023079.14	Gtf2ird1	protein_coding	135.418	119.277	126.992	133.208	153.592	143.505	238.273	186.608	154.609	-0.543815	0.308611	3.00791	0.0828592	Non
ENSMUSG00000063439.7	B9d2	protein_coding	5.8559	6.2514	5.38894	6.92478	31.5061	15.5141	24.6489	46.652	17.8428	-0.543705	0.834577	0.408894	0.522532	Non
ENSMUSG00000038784.13	Cnot4	protein_coding	32.9394	27.2561	25.3046	27.0067	43.3208	48.4815	49.2979	77.7533	41.42	-0.543509	0.560238	0.899453	0.342928	Non
ENSMUSG00000034525.7	Ice1	protein_coding	535.327	529.619	540.3	560.026	200.851	176.473	320.436	202.159	383.149	-0.543072	0.251988	4.44077	0.0350905	Non
ENSMUSG00000039678.12	Tbc1d13	protein_coding	160.061	150.034	129.569	129.493	173.283	143.505	213.624	139.956	154.941	-0.542956	0.308671	2.95505	0.0856098	Non
ENSMUSG00000048277.15	Syngr2	protein_coding	49.2872	49.011	52.015	42.6819	110.271	75.6311	131.461	108.855	77.4016	-0.542564	0.43391	1.51797	0.217926	Non
ENSMUSG00000026578.6	Ccdc181	protein_coding	38.0633	37.7585	42.8772	44.1927	3.93826	17.4533	8.21631	46.652	29.894	-0.542543	0.884744	0.357329	0.549994	Non
ENSMUSG00000028249.15	Sdcbp	protein_coding	98.8183	95.5214	94.8922	95.3102	55.1356	79.5097	147.894	15.5507	85.329	-0.542537	0.423021	1.58526	0.208005	Non
ENSMUSG00000023940.14	Sgo1	protein_coding	220.084	199.045	242.268	216.557	145.716	124.113	205.408	217.709	196.362	-0.542146	0.321351	2.75565	0.0969113	Non
ENSMUSG00000031697.12	Orc6	protein_coding	370.386	430.846	455.248	430.47	582.862	535.236	805.199	1026.34	579.574	-0.541097	0.21344	6.34034	0.0118022	Non
ENSMUSG00000049739.10	Zfp646	protein_coding	225.208	219.049	235.005	230.721	27.5678	44.603	41.0816	93.304	139.567	-0.541053	0.521787	1.01662	0.313321	Non
ENSMUSG00000041084.8	Ostc	protein_coding	255.464	249.556	260.778	243.941	252.049	213.319	279.355	419.868	271.791	-0.540844	0.250316	4.49021	0.0340894	Non
ENSMUSG00000020485.14	Supt4a	protein_coding	144.69	134.28	156.514	148.946	118.148	102.781	180.759	155.507	142.703	-0.540839	0.331864	2.55222	0.110139	Non
ENSMUSG00000026064.15	Ptp4a1	protein_coding	76.3707	77.0172	77.3196	73.1509	86.6417	75.6311	115.028	108.855	86.2518	-0.540793	0.397506	1.76688	0.183769	Non
ENSMUSG00000073412.6	Lst1	protein_coding	0.487992	0.500112	0.937207	1.07019	11.8148	1.93926	8.21631	31.1013	7.0084	-0.540207	1.54869	0.117678	0.731567	Non
ENSMUSG00000060081.1	Hist1h2aa	protein_coding	85.6425	86.7694	100.515	98.9615	216.604	224.954	320.436	466.52	200.05	-0.54019	0.243784	4.75776	0.0291664	Non
ENSMUSG00000028382.15	Ptbp3	protein_coding	58.315	51.0114	63.9644	55.9019	118.148	46.5422	131.461	108.855	79.2748	-0.539979	0.584452	0.840267	0.35932	Non
ENSMUSG00000078485.3	Plekhn1	protein_coding	38.0633	39.0087	33.5052	30.4691	47.2591	23.2711	16.4326	77.7533	38.2203	-0.539464	0.675354	0.600302	0.438463	Non
ENSMUSG00000035842.10	Ddx11	protein_coding	212.032	211.797	200.797	209.884	161.469	141.566	205.408	217.709	195.083	-0.53938	0.290579	3.28652	0.0698508	Non
ENSMUSG00000034327.17	Kctd9	protein_coding	46.6032	48.0107	43.8144	45.3259	55.1356	31.0282	32.8653	93.304	49.5109	-0.539345	0.568372	0.852499	0.355846	Non
ENSMUSG00000063354.6	Slc39a4	protein_coding	55.875	47.5106	50.6092	47.0885	98.4565	85.3275	139.677	93.304	77.2311	-0.539267	0.408034	1.68913	0.193716	Non
ENSMUSG00000038542.14	Pcid2	protein_coding	222.28	211.297	202.905	208.625	354.443	333.553	517.628	388.767	304.937	-0.538947	0.209359	6.41391	0.011323	Non
ENSMUSG00000051934.4	Spats2	protein_coding	172.017	168.288	163.777	178.848	145.716	124.113	188.975	202.159	167.987	-0.538944	0.313655	2.8338	0.0922996	Non
ENSMUSG00000021114.9	Atp6v1d	protein_coding	137.37	144.032	152.765	159.333	141.777	133.809	205.408	248.811	165.413	-0.538867	0.294187	3.2236	0.072584	Non
ENSMUSG00000030704.14	Rab6a	protein_coding	96.1343	84.5189	97.7039	98.7726	94.5182	110.538	197.192	108.855	111.029	-0.538743	0.352322	2.27129	0.13179	Non
ENSMUSG00000033157.16	Abhd10	protein_coding	74.1747	86.7694	72.3993	81.4606	59.0739	38.7852	73.9468	46.652	66.6577	-0.538733	0.540676	0.952975	0.328963	Non
ENSMUSG00000072980.3	Oip5	protein_coding	103.698	115.276	108.716	100.913	169.345	93.0845	172.543	171.057	129.329	-0.538653	0.410677	1.68012	0.194909	Non
ENSMUSG00000004937.6	Sgta	protein_coding	105.894	110.275	101.687	94.1771	240.234	298.646	427.248	248.811	203.371	-0.537768	0.269489	3.92515	0.047569	Non
ENSMUSG00000023020.2	Cox14	protein_coding	46.3592	45.0101	42.4086	47.844	70.8887	87.2667	131.461	93.304	70.5678	-0.537515	0.413229	1.6383	0.200559	Non
ENSMUSG00000028293.14	Slc35a1	protein_coding	91.7424	104.523	99.344	97.7024	47.2591	65.9348	65.7305	124.405	87.0803	-0.537462	0.458518	1.31224	0.251989	Non
ENSMUSG00000062691.10	Cebpzos	protein_coding	68.3188	60.2635	71.6964	69.3108	27.5678	36.8459	73.9468	15.5507	52.9376	-0.537245	0.577215	0.832625	0.361515	Non
ENSMUSG00000028917.14	Plekhm2	protein_coding	29.0355	28.0063	27.179	33.4278	66.9504	25.2104	65.7305	62.2027	42.2178	-0.53673	0.650475	0.662255	0.415765	Non
ENSMUSG00000056666.13	Retsat	protein_coding	55.631	62.2639	62.3243	60.6863	63.0121	54.2993	57.5142	139.956	69.4609	-0.536432	0.463496	1.27808	0.258257	Non
ENSMUSG00000030763.7	Lcmt1	protein_coding	133.954	122.527	128.163	121.373	47.2591	56.2385	106.812	15.5507	91.4847	-0.536143	0.479783	1.19532	0.274258	Non
ENSMUSG00000032897.17	Nfyc	protein_coding	38.5513	38.7587	37.4883	33.176	118.148	151.262	205.408	139.956	95.3435	-0.535927	0.355097	2.2231	0.13596	Non
ENSMUSG00000053119.11	Chmp3	protein_coding	132.002	128.029	162.137	152.975	86.6417	75.6311	172.543	77.7533	123.464	-0.535694	0.367393	2.04981	0.152226	Non
ENSMUSG00000022863.14	Btg3	protein_coding	32.2074	23.2552	21.3215	24.4886	3.93826	11.6356	8.21631	15.5507	17.5767	-0.535318	1.23127	0.178864	0.672352	Non
ENSMUSG00000020460.15	Rps27a	protein_coding	2150.82	2179.99	2053.89	2224.62	1098.77	1016.17	1708.99	1212.95	1705.78	-0.535213	0.179132	8.9087	0.00283816	Non
ENSMUSG00000000171.5	Sdhd	protein_coding	143.226	150.034	161.668	141.58	267.802	221.076	402.599	279.912	220.987	-0.534455	0.275352	3.70134	0.0543687	Non
ENSMUSG00000030753.15	Thap12	protein_coding	186.657	210.047	248.36	217.375	23.6296	40.7245	65.7305	46.652	129.897	-0.534036	0.557622	0.883196	0.347328	Non
ENSMUSG00000026754.16	Golga1	protein_coding	35.3794	40.259	36.3168	33.4908	55.1356	38.7852	57.5142	62.2027	44.8855	-0.533845	0.554353	0.885258	0.346766	Non
ENSMUSG00000040824.3	Snrpd2	protein_coding	424.797	376.334	403.468	350.331	157.53	199.744	221.84	295.463	303.688	-0.533676	0.31655	2.77165	0.0959469	Non
ENSMUSG00000060090.16	Rp2	protein_coding	48.0672	44.76	48.7348	54.0133	15.753	27.1496	49.2979	15.5507	37.9158	-0.533626	0.68575	0.581517	0.445718	Non
ENSMUSG00000045294.11	Insig1	protein_coding	110.53	91.5205	96.5324	88.6372	74.8269	65.9348	90.3794	93.304	88.9582	-0.533491	0.45903	1.29699	0.254763	Non
ENSMUSG00000053198.13	Prx	protein_coding	94.9144	86.7694	98.4068	100.787	78.7652	93.0845	131.461	155.507	104.962	-0.533451	0.367069	2.02977	0.154244	Non
ENSMUSG00000024736.14	Tmem132a	protein_coding	67.3428	63.0141	50.8435	54.6428	55.1356	27.1496	16.4326	93.304	53.4831	-0.533178	0.627126	0.679184	0.409868	Non
ENSMUSG00000035376.9	Hacd2	protein_coding	65.8789	59.0132	61.3871	64.7153	169.345	126.052	304.004	77.7533	116.019	-0.533022	0.481709	1.23281	0.266861	Non
ENSMUSG00000019854.17	Reps1	protein_coding	97.1103	93.5209	94.4236	85.3008	122.086	127.991	213.624	93.304	115.92	-0.532928	0.342921	2.34121	0.125991	Non
ENSMUSG00000052056.14	Zfp217	protein_coding	250.584	238.803	231.959	238.213	263.863	244.347	336.869	373.216	272.232	-0.532418	0.232664	5.02448	0.0249914	Non
ENSMUSG00000001435.15	Col18a1	protein_coding	938.408	972.218	881.209	892.164	1291.75	1419.54	1922.62	1695.02	1251.62	-0.532157	0.123779	18.1917	2e-05	Non
ENSMUSG00000031808.7	Slc27a1	protein_coding	55.875	51.0114	44.283	48.3476	70.8887	87.2667	82.1631	139.956	72.474	-0.531898	0.428269	1.47652	0.224319	Non
ENSMUSG00000039159.16	Ube2h	protein_coding	9.02784	9.75218	6.79475	7.17659	27.5678	15.5141	24.6489	15.5507	14.5041	-0.531454	0.903937	0.32913	0.566172	Non
ENSMUSG00000037224.15	Zfyve28	protein_coding	71.0028	66.7649	69.3533	67.3593	23.6296	56.2385	82.1631	31.1013	58.4516	-0.530903	0.528023	0.972928	0.323951	Non
ENSMUSG00000010914.10	Pdhx	protein_coding	147.617	155.785	170.572	169.972	153.592	135.748	271.138	155.507	169.991	-0.530014	0.289152	3.24295	0.0717313	Non
ENSMUSG00000030879.10	Mrpl17	protein_coding	138.59	151.784	156.982	150.079	232.357	238.529	369.734	342.115	222.521	-0.530006	0.244984	4.54319	0.0330499	Non
ENSMUSG00000047539.9	Fbxo28	protein_coding	106.382	116.276	119.025	100.472	129.963	96.963	172.543	124.405	120.754	-0.529924	0.384268	1.85087	0.173683	Non
ENSMUSG00000025340.14	Rabgef1	protein_coding	39.0393	40.259	44.986	49.4178	70.8887	85.3275	164.326	93.304	73.4436	-0.529883	0.393777	1.76663	0.183799	Non
ENSMUSG00000026848.14	Tor1b	protein_coding	102.722	103.773	104.967	95.3732	63.0121	116.356	57.5142	233.26	109.622	-0.528638	0.631668	0.684633	0.407996	Non
ENSMUSG00000022228.14	Zscan26	protein_coding	94.9144	94.5212	99.8126	98.6467	70.8887	65.9348	106.812	93.304	90.6043	-0.528224	0.411484	1.57236	0.209865	Non
ENSMUSG00000020922.11	Lsm12	protein_coding	80.5186	87.7696	76.851	96.3804	15.753	69.8134	65.7305	77.7533	71.3212	-0.527998	0.701321	0.565165	0.452187	Non
ENSMUSG00000024085.13	Man2a1	protein_coding	86.3745	75.0168	83.4115	79.3203	74.8269	50.4208	98.5958	62.2027	76.2711	-0.527769	0.468862	1.21774	0.269804	Non
ENSMUSG00000039253.7	Fn3krp	protein_coding	28.5475	24.0054	28.8191	28.5175	55.1356	32.9674	73.9468	46.652	39.8239	-0.527447	0.561327	0.8531	0.355677	Non
ENSMUSG00000022552.15	Sharpin	protein_coding	45.1392	40.7591	43.5801	35.5682	90.5799	32.9674	73.9468	77.7533	55.0368	-0.527185	0.663116	0.616565	0.432327	Non
ENSMUSG00000039001.12	Rps21	protein_coding	2145.94	2245.25	2340.21	2174.45	3891	4144.2	6318.34	5504.94	3595.54	-0.526784	0.126352	17.3775	3.06e-05	Non
ENSMUSG00000063605.5	Ccdc102a	protein_coding	62.7069	80.7681	71.6964	64.4634	70.8887	62.0563	41.0816	171.057	78.0898	-0.526628	0.537616	0.920543	0.337333	Non
ENSMUSG00000030722.7	Nfatc2ip	protein_coding	174.945	193.543	181.35	200.63	240.234	159.019	320.436	233.26	212.927	-0.526512	0.329609	2.51503	0.112766	Non
ENSMUSG00000026024.14	Als2	protein_coding	277.667	264.309	265.698	287.442	122.086	114.416	147.894	217.709	212.153	-0.526058	0.32563	2.4963	0.114114	Non
ENSMUSG00000016344.14	Ppdpf	protein_coding	36.3554	33.2574	28.8191	22.8518	11.8148	32.9674	32.8653	15.5507	26.8102	-0.526025	0.8112	0.403778	0.525144	Non
ENSMUSG00000071172.12	Srsf3	protein_coding	740.527	587.381	664.48	577.401	760.084	630.26	1043.47	777.533	722.642	-0.525745	0.287285	3.34718	0.0673202	Non
ENSMUSG00000035297.14	Cops4	protein_coding	421.381	454.602	514.995	479.573	196.913	219.136	336.869	357.665	372.642	-0.525519	0.2488	4.32897	0.0374689	Non
ENSMUSG00000030327.8	Necap1	protein_coding	76.3707	73.7665	73.8051	78.5019	129.963	149.323	230.057	171.057	122.855	-0.525432	0.310271	2.7769	0.0956333	Non
ENSMUSG00000041763.14	Tpp2	protein_coding	600.23	574.128	595.83	565.818	350.505	385.913	583.358	435.419	511.4	-0.52526	0.199464	6.73662	0.00944534	Non
ENSMUSG00000033862.7	Cdk10	protein_coding	57.339	46.5104	47.5633	44.7593	27.5678	69.8134	98.5958	15.5507	50.9624	-0.525098	0.662208	0.633639	0.426024	Non
ENSMUSG00000029713.15	Gnb2	protein_coding	290.111	289.065	280.459	267.926	389.888	339.371	419.032	606.476	360.291	-0.524436	0.209228	6.05973	0.0138299	Non
ENSMUSG00000019826.11	Zbtb24	protein_coding	60.755	77.5173	65.6045	70.6958	55.1356	79.5097	139.677	31.1013	72.4996	-0.524356	0.504858	1.07219	0.300451	Non
ENSMUSG00000027346.15	Gpcpd1	protein_coding	69.0508	78.5176	77.0853	74.9136	11.8148	27.1496	16.4326	62.2027	52.1459	-0.524244	0.717451	0.506567	0.476629	Non
ENSMUSG00000034751.16	Mast4	protein_coding	18.2997	13.7531	14.5267	15.3604	31.5061	13.5748	24.6489	31.1013	20.3464	-0.523697	0.84561	0.366728	0.544793	Non
ENSMUSG00000018999.14	Slc35b4	protein_coding	28.0595	34.7578	31.3964	29.5877	11.8148	17.4533	16.4326	31.1013	25.0754	-0.523591	0.885484	0.332279	0.56432	Non
ENSMUSG00000068742.11	Cry2	protein_coding	31.2315	26.2559	28.5848	32.6724	59.0739	58.1778	115.028	46.652	49.7096	-0.522287	0.49278	1.09847	0.294602	Non
ENSMUSG00000024335.19	Brd2	protein_coding	399.421	384.586	383.552	379.163	397.764	327.735	525.844	435.419	404.186	-0.521913	0.203102	6.38211	0.0115277	Non
ENSMUSG00000028291.7	Akirin2	protein_coding	120.778	113.775	120.431	106.831	86.6417	96.963	131.461	124.405	112.661	-0.521772	0.382789	1.78677	0.181321	Non
ENSMUSG00000008604.11	Ubqln4	protein_coding	179.337	145.283	166.12	152.597	322.937	337.431	484.762	435.419	277.986	-0.521211	0.266916	3.77045	0.0521657	Non
ENSMUSG00000043895.6	S1pr2	protein_coding	53.9231	48.5109	46.6261	48.5364	55.1356	75.6311	90.3794	93.304	64.0058	-0.52073	0.448856	1.29213	0.255656	Non
ENSMUSG00000030036.8	Mogs	protein_coding	141.518	147.783	129.569	134.467	59.0739	89.206	57.5142	186.608	118.217	-0.519365	0.411723	1.51199	0.218836	Non
ENSMUSG00000004897.16	Hdgf	protein_coding	497.995	566.127	619.494	622.223	641.936	711.709	1076.34	1244.05	747.484	-0.519202	0.181946	8.05727	0.00453214	Non
ENSMUSG00000035757.16	Selenoo	protein_coding	23.1796	29.7567	28.3505	30.0284	19.6913	21.3319	8.21631	77.7533	29.7885	-0.519176	0.766132	0.437353	0.508403	Non
ENSMUSG00000074238.6	Ap1ar	protein_coding	123.95	129.029	129.569	128.109	43.3208	50.4208	57.5142	93.304	94.402	-0.518478	0.48478	1.08567	0.297433	Non
ENSMUSG00000025366.8	Esyt1	protein_coding	214.96	214.298	200.328	190.557	240.234	178.412	304.004	186.608	216.175	-0.517995	0.277659	3.36574	0.0665655	Non
ENSMUSG00000028982.9	Slc25a33	protein_coding	135.662	132.28	104.03	117.532	90.5799	48.4815	57.5142	108.855	99.3668	-0.517915	0.492141	1.05258	0.304914	Non
ENSMUSG00000027167.11	Elp4	protein_coding	68.5628	49.261	60.4499	55.5871	74.8269	91.1452	106.812	139.956	80.8251	-0.517704	0.467825	1.19727	0.273868	Non
ENSMUSG00000057322.12	Rpl38	protein_coding	1407.37	1250.78	1365.75	1190.06	496.221	440.212	657.305	606.476	926.77	-0.517277	0.230759	4.9629	0.0258967	Non
ENSMUSG00000028702.15	Rad54l	protein_coding	239.604	240.304	224.695	228.329	98.4565	124.113	156.11	155.507	183.39	-0.516861	0.326484	2.38339	0.122631	Non
ENSMUSG00000040472.14	Rabggta	protein_coding	214.716	208.297	198.219	181.366	220.542	168.716	115.028	419.868	215.844	-0.51641	0.582617	0.768996	0.380528	Non
ENSMUSG00000002233.13	Rhoc	protein_coding	93.2064	88.5198	96.7667	101.794	212.666	263.739	345.085	450.969	206.593	-0.51638	0.251136	4.12653	0.0422157	Non
ENSMUSG00000021242.9	Npc2	protein_coding	92.2304	89.52	96.2981	91.4072	74.8269	116.356	188.975	77.7533	103.421	-0.515877	0.369842	1.89679	0.168438	Non
ENSMUSG00000033938.5	Ndufb7	protein_coding	326.71	336.825	334.349	336.482	374.135	420.819	640.872	482.071	406.533	-0.515778	0.187589	7.33527	0.00676147	Non
ENSMUSG00000031822.20	Gse1	protein_coding	81.9826	80.0179	67.2446	76.8651	255.987	261.8	262.922	450.969	192.224	-0.515613	0.283381	3.22585	0.0724842	Non
ENSMUSG00000016503.16	Gtf3a	protein_coding	249.608	283.063	271.79	275.292	133.901	203.622	180.759	373.216	246.406	-0.514483	0.376118	1.83721	0.175278	Non
ENSMUSG00000060121.15	Gemin2	protein_coding	105.894	128.529	127.46	128.171	133.901	221.076	312.22	248.811	175.758	-0.514103	0.3656	1.97506	0.159911	Non
ENSMUSG00000021036.10	Sptlc2	protein_coding	266.931	290.565	302.249	283.098	102.395	139.627	164.326	233.26	222.806	-0.514053	0.322322	2.45207	0.11737	Non
ENSMUSG00000044005.13	Gls2	protein_coding	132.734	120.527	119.728	115.518	70.8887	93.0845	115.028	108.855	109.545	-0.513832	0.395159	1.61802	0.203368	Non
ENSMUSG00000086316.8	2210013O21Rik	protein_coding	20.0077	22.255	17.104	16.3677	15.753	13.5748	16.4326	15.5507	17.1307	-0.513494	0.988242	0.2548	0.613716	Non
ENSMUSG00000021012.16	Zc3h14	protein_coding	343.302	362.081	371.368	352.912	94.5182	129.93	172.543	171.057	249.714	-0.513371	0.321382	2.4456	0.117855	Non
ENSMUSG00000031834.15	Pik3r2	protein_coding	99.7943	100.272	91.8463	98.269	51.1974	71.7526	32.8653	186.608	91.5757	-0.512703	0.462934	1.16765	0.279885	Non
ENSMUSG00000037344.13	Slc12a9	protein_coding	52.7031	44.76	40.0656	39.786	15.753	56.2385	16.4326	93.304	44.8804	-0.512598	0.823397	0.375498	0.540022	Non
ENSMUSG00000021286.8	Zfyve21	protein_coding	80.5186	79.0177	86.6917	77.3687	66.9504	65.9348	106.812	77.7533	80.1309	-0.512525	0.435645	1.33008	0.24879	Non
ENSMUSG00000051378.10	Kif18b	protein_coding	75.6387	70.5158	65.3702	71.3253	287.493	188.108	345.085	248.811	169.043	-0.512178	0.342159	2.21784	0.136424	Non
ENSMUSG00000061024.8	Rrs1	protein_coding	125.902	140.281	138.004	132.893	149.654	199.744	287.571	217.709	173.97	-0.511845	0.293253	2.97813	0.0843969	Non
ENSMUSG00000030802.14	Bckdk	protein_coding	123.706	114.026	123.477	112.182	66.9504	81.4489	115.028	93.304	103.765	-0.511613	0.412216	1.48024	0.223737	Non
ENSMUSG00000030353.15	Tead4	protein_coding	11.4678	11.5026	15.6982	13.9755	43.3208	21.3319	65.7305	31.1013	26.7661	-0.511484	0.654418	0.595506	0.440298	Non
ENSMUSG00000036565.7	Ttyh3	protein_coding	18.5437	10.5024	13.3552	14.4791	15.753	15.5141	24.6489	15.5507	16.0434	-0.511372	0.985986	0.261402	0.609158	Non
ENSMUSG00000003283.14	Hck	protein_coding	272.299	270.31	242.502	220.397	177.222	178.412	197.192	248.811	225.893	-0.511341	0.29119	2.95044	0.0858542	Non
ENSMUSG00000039041.15	Adrm1	protein_coding	84.4225	69.7656	71.9307	57.9793	224.481	190.048	230.057	264.361	149.131	-0.510751	0.355211	2.02701	0.154524	Non
ENSMUSG00000030347.6	D6Wsu163e	protein_coding	85.8865	99.0222	90.9091	92.0996	43.3208	40.7245	82.1631	15.5507	68.7096	-0.510504	0.54334	0.846994	0.357404	Non
ENSMUSG00000020525.17	Ppm1d	protein_coding	79.5426	87.2695	85.0516	89.015	122.086	95.0238	147.894	171.057	109.617	-0.510434	0.3541	2.00085	0.157211	Non
ENSMUSG00000031297.14	Slc7a3	protein_coding	460.908	431.597	430.412	366.888	508.035	508.086	649.089	637.577	499.074	-0.510354	0.220756	5.26802	0.0217207	Non
ENSMUSG00000096472.2	Cdkn2d	protein_coding	22.4476	24.2554	24.1331	25.5587	19.6913	32.9674	32.8653	62.2027	30.5152	-0.510197	0.6515	0.58834	0.443062	Non
ENSMUSG00000027490.17	E2f1	protein_coding	46.1152	46.0103	49.4377	46.7108	86.6417	48.4815	65.7305	139.956	66.1355	-0.510166	0.471441	1.12249	0.289384	Non
ENSMUSG00000041974.9	Spidr	protein_coding	214.228	222.3	209.934	210.388	102.395	65.9348	106.812	108.855	155.106	-0.509571	0.391975	1.60472	0.205235	Non
ENSMUSG00000030022.14	Adamts9	protein_coding	24.3996	24.5055	24.836	27.6362	19.6913	5.81778	8.21631	31.1013	20.7755	-0.5093	1.02091	0.235834	0.627232	Non
ENSMUSG00000073294.4	AU022751	protein_coding	5.8559	8.5019	6.79475	7.17659	19.6913	19.3926	16.4326	46.652	16.3122	-0.509076	0.864278	0.333116	0.56383	Non
ENSMUSG00000019055.15	Plod1	protein_coding	102.478	96.7717	89.5033	89.0779	98.4565	122.173	147.894	139.956	110.789	-0.508994	0.349112	2.0347	0.153744	Non
ENSMUSG00000006057.15	Atp5g1	protein_coding	179.337	142.282	170.572	126.157	354.443	568.203	755.901	435.419	341.539	-0.508823	0.474321	1.15671	0.282148	Non
ENSMUSG00000021819.11	Zswim8	protein_coding	44.1632	44.0098	41.94	41.108	59.0739	60.1171	115.028	15.5507	52.6239	-0.508765	0.475703	1.10278	0.293657	Non
ENSMUSG00000040699.13	Limd2	protein_coding	17.5677	10.5024	11.4808	12.4646	35.4443	27.1496	49.2979	15.5507	22.4322	-0.508641	0.788669	0.407992	0.522991	Non
ENSMUSG00000022757.18	Tfg	protein_coding	56.363	51.0114	58.8098	54.5169	74.8269	91.1452	172.543	46.652	75.7335	-0.508407	0.41042	1.50305	0.220203	Non
ENSMUSG00000061207.11	Stk19	protein_coding	29.5235	27.006	23.4302	24.8663	55.1356	31.0282	49.2979	46.652	35.8675	-0.508081	0.609407	0.663966	0.415163	Non
ENSMUSG00000005981.11	Trap1	protein_coding	748.335	768.922	700.563	730.817	744.331	833.882	1100.99	1026.34	831.772	-0.507843	0.149169	11.3319	0.000761849	Non
ENSMUSG00000049421.13	Zfp260	protein_coding	59.047	53.762	66.5417	62.0712	35.4443	27.1496	49.2979	46.652	49.9957	-0.507223	0.602517	0.678377	0.410146	Non
ENSMUSG00000026489.13	Coq8a	protein_coding	48.3112	44.76	49.672	50.425	55.1356	62.0563	98.5958	77.7533	60.8387	-0.506652	0.449804	1.2214	0.269086	Non
ENSMUSG00000027254.13	Map1a	protein_coding	86.8625	73.7665	89.9719	87.5041	279.616	205.562	427.248	279.912	191.305	-0.506245	0.312645	2.60086	0.106805	Non
ENSMUSG00000048701.13	Ccdc6	protein_coding	44.4072	47.5106	45.2203	50.9916	70.8887	77.5704	115.028	108.855	70.059	-0.505443	0.420681	1.39712	0.237206	Non
ENSMUSG00000074781.5	Ube2n	protein_coding	61.9749	58.5131	65.8388	57.6646	78.7652	102.781	106.812	186.608	89.8697	-0.505078	0.396172	1.57145	0.209997	Non
ENSMUSG00000032932.14	Hspa13	protein_coding	62.4629	64.5144	70.9935	61.2529	82.7034	54.2993	131.461	31.1013	69.8486	-0.504172	0.476395	1.09418	0.295547	Non
ENSMUSG00000052926.16	Rnaseh2a	protein_coding	451.636	424.845	437.442	421.342	350.505	415.002	640.872	373.216	439.357	-0.504032	0.225148	4.96014	0.0259381	Non
ENSMUSG00000062627.9	Mysm1	protein_coding	146.153	141.782	156.045	154.675	78.7652	65.9348	106.812	108.855	119.878	-0.503959	0.397735	1.53231	0.215765	Non
ENSMUSG00000036327.18	Qsox2	protein_coding	105.162	110.275	107.779	105.949	82.7034	67.8741	73.9468	155.507	101.149	-0.503818	0.409596	1.43991	0.230154	Non
ENSMUSG00000020170.4	Frs2	protein_coding	67.0988	63.7643	76.1481	74.2841	27.5678	31.0282	32.8653	77.7533	56.3137	-0.503082	0.593347	0.685882	0.407569	Non
ENSMUSG00000021248.9	Tmed10	protein_coding	26.1076	20.5046	29.2877	31.0356	35.4443	69.8134	147.894	31.1013	48.8985	-0.502941	0.614287	0.679919	0.409615	Non
ENSMUSG00000050148.9	Ubqln2	protein_coding	44.8952	43.7598	36.3168	38.5899	433.208	430.516	517.628	528.723	259.205	-0.502733	0.223766	4.94085	0.0262291	Non
ENSMUSG00000000600.15	Krit1	protein_coding	133.71	140.031	145.736	129.179	126.024	89.206	139.677	155.507	132.384	-0.502662	0.370909	1.76943	0.183452	Non
ENSMUSG00000001576.14	Ergic1	protein_coding	57.583	52.5118	48.9691	45.9554	74.8269	95.0238	139.677	46.652	70.1499	-0.502554	0.42285	1.3684	0.242087	Non
ENSMUSG00000042472.11	Zfp410	protein_coding	107.846	100.773	103.561	98.3949	74.8269	50.4208	90.3794	62.2027	86.0506	-0.502181	0.461538	1.13017	0.287739	Non
ENSMUSG00000048087.6	Gm4737	protein_coding	47.8232	33.5075	39.597	36.4495	51.1974	87.2667	24.6489	186.608	63.3873	-0.502043	0.860817	0.331353	0.564863	Non
ENSMUSG00000024127.14	Prepl	protein_coding	157.133	159.536	145.033	151.842	129.963	85.3275	131.461	139.956	137.531	-0.502024	0.361881	1.83766	0.175225	Non
ENSMUSG00000006705.12	Pknox1	protein_coding	45.6272	48.2608	45.6889	47.9069	47.2591	50.4208	65.7305	77.7533	53.5809	-0.501949	0.501524	0.958498	0.327566	Non
ENSMUSG00000027668.13	Mfn1	protein_coding	206.664	213.298	236.411	226	153.592	151.262	238.273	233.26	207.345	-0.501891	0.279094	3.10976	0.0778245	Non
ENSMUSG00000059288.14	Cdyl	protein_coding	101.746	99.0222	94.6579	101.165	31.5061	31.0282	16.4326	93.304	71.1078	-0.501843	0.611915	0.636135	0.425114	Non
ENSMUSG00000024188.15	Luc7l	protein_coding	379.169	400.34	396.439	389.425	433.208	248.225	525.844	404.317	397.121	-0.501843	0.370899	1.82247	0.177019	Non
ENSMUSG00000031360.14	Ctps2	protein_coding	121.998	116.276	130.74	126.157	78.7652	65.9348	131.461	62.2027	104.192	-0.50172	0.404435	1.47626	0.22436	Non
ENSMUSG00000034275.18	Igsf9b	protein_coding	87.5945	70.7658	66.5417	69.2478	70.8887	63.9956	73.9468	93.304	74.5356	-0.501286	0.482755	1.03458	0.309084	Non
ENSMUSG00000037890.13	Wdr19	protein_coding	42.2113	33.0074	44.986	41.171	47.2591	31.0282	49.2979	77.7533	45.8393	-0.500437	0.590376	0.692502	0.405315	Non
ENSMUSG00000025159.8	Mms19	protein_coding	253.512	258.558	222.587	223.167	397.764	374.277	525.844	373.216	328.616	-0.500384	0.200996	5.97602	0.0145017	Non
ENSMUSG00000002844.8	Adprh	protein_coding	129.318	139.281	128.163	148.442	291.431	331.614	460.114	466.52	261.86	-0.500087	0.250773	3.92026	0.0477075	Non
ENSMUSG00000028443.6	Nudt2	protein_coding	59.291	52.5118	56.4667	54.8947	122.086	191.987	131.461	357.665	128.295	-0.500041	0.517677	0.918352	0.337908	Non
ENSMUSG00000058881.12	Zfp516	protein_coding	64.6589	65.5147	76.851	79.9498	82.7034	71.7526	123.245	139.956	88.0789	-0.499825	0.383455	1.6378	0.200628	Non
ENSMUSG00000058886.9	Deaf1	protein_coding	56.607	50.0112	49.9063	52.2506	86.6417	81.4489	98.5958	139.956	76.9272	-0.499721	0.409526	1.43057	0.231672	Non
ENSMUSG00000024194.15	Cuta	protein_coding	50.0191	43.2597	35.8482	37.5827	145.716	133.809	188.975	93.304	91.0642	-0.499615	0.366608	1.80603	0.178986	Non
ENSMUSG00000029175.17	Slc35f6	protein_coding	13.1758	19.2543	15.6982	17.0602	39.3826	36.8459	41.0816	77.7533	32.5315	-0.499512	0.642292	0.585196	0.444283	Non
ENSMUSG00000029328.15	Hnrnpdl	protein_coding	682.456	723.662	711.34	650.867	283.555	302.525	386.167	435.419	521.999	-0.499494	0.229726	4.58467	0.0322592	Non
ENSMUSG00000009207.15	Lnpk	protein_coding	103.454	112.275	94.6579	103.368	66.9504	46.5422	65.7305	77.7533	83.8415	-0.499403	0.494356	0.972037	0.324173	Non
ENSMUSG00000032782.19	Cntrob	protein_coding	85.3985	94.2711	97.7039	86.6228	74.8269	104.72	115.028	171.057	103.704	-0.499032	0.393548	1.55681	0.212133	Non
ENSMUSG00000044949.4	Ubtd2	protein_coding	29.0355	35.2579	35.1453	35.0646	47.2591	32.9674	73.9468	31.1013	39.9722	-0.499022	0.576124	0.726321	0.394078	Non
ENSMUSG00000031788.14	Kifc3	protein_coding	294.991	312.32	309.747	311.112	192.975	211.379	279.355	326.564	279.805	-0.498744	0.248938	3.85557	0.049581	Non
ENSMUSG00000072872.3	Rybp	protein_coding	44.1632	31.0069	48.5005	41.8005	200.851	224.954	312.22	435.419	167.364	-0.498664	0.366883	1.82817	0.176343	Non
ENSMUSG00000056201.7	Cfl1	protein_coding	578.758	443.349	489.457	478.88	563.171	766.008	920.227	870.837	638.836	-0.498335	0.295297	2.84802	0.0914865	Non
ENSMUSG00000050708.16	Ftl1	protein_coding	1830.94	1443.07	1380.98	1214.17	271.74	236.59	262.922	311.013	868.928	-0.49826	0.324689	2.30845	0.128673	Non
ENSMUSG00000030491.16	Tdrd12	protein_coding	102.478	101.023	97.4696	96.6322	82.7034	65.9348	115.028	62.2027	90.434	-0.497912	0.417588	1.35693	0.24407	Non
ENSMUSG00000023089.12	Ndufa5	protein_coding	119.802	151.034	142.924	146.742	165.407	153.202	279.355	171.057	166.19	-0.497669	0.340386	2.1115	0.146196	Non
ENSMUSG00000038206.13	Fbxo8	protein_coding	100.77	111.525	118.791	109.223	47.2591	29.0889	73.9468	15.5507	75.7693	-0.496873	0.570994	0.72676	0.393935	Non
ENSMUSG00000039943.16	Plcb4	protein_coding	140.542	138.531	145.736	151.086	94.5182	108.599	147.894	171.057	137.245	-0.496405	0.336913	2.08124	0.149119	Non
ENSMUSG00000028954.11	Nub1	protein_coding	293.771	333.825	333.412	348.065	267.802	290.889	394.383	497.621	344.971	-0.496278	0.240189	4.17184	0.0411012	Non
ENSMUSG00000045205.16	Dpy19l4	protein_coding	77.5907	81.0181	89.269	90.3999	27.5678	36.8459	41.0816	77.7533	65.1908	-0.495714	0.560562	0.746638	0.387543	Non
ENSMUSG00000020808.3	Pimreg	protein_coding	45.1392	54.2621	50.6092	54.1392	82.7034	69.8134	147.894	46.652	68.9015	-0.495709	0.445703	1.2122	0.270898	Non
ENSMUSG00000019774.8	Mtrf1l	protein_coding	21.2276	29.0065	26.7104	28.6434	11.8148	9.6963	8.21631	31.1013	20.8021	-0.495495	1.04263	0.215273	0.642665	Non
ENSMUSG00000008384.8	Sertad1	protein_coding	31.7195	29.7567	25.3046	29.8395	35.4443	38.7852	57.5142	31.1013	34.9332	-0.495218	0.613099	0.628214	0.428011	Non
ENSMUSG00000066839.12	Ecsit	protein_coding	120.534	113.025	119.494	107.523	94.5182	129.93	205.408	77.7533	121.023	-0.494859	0.368674	1.767	0.183754	Non
ENSMUSG00000022177.8	Haus4	protein_coding	91.9864	94.2711	89.269	82.7827	126.024	104.72	139.677	155.507	110.53	-0.49462	0.354273	1.86819	0.171683	Non
ENSMUSG00000032431.6	Crtap	protein_coding	109.066	108.524	93.4864	105.949	145.716	157.08	197.192	202.159	139.896	-0.494437	0.317941	2.34003	0.126087	Non
ENSMUSG00000040435.12	Ppp1r15a	protein_coding	54.6551	49.5111	59.2784	51.9359	19.6913	11.6356	24.6489	15.5507	35.8634	-0.494258	0.879197	0.301242	0.583105	Non
ENSMUSG00000062115.15	Rai1	protein_coding	25.3756	20.2545	16.6354	20.2078	31.5061	42.6637	16.4326	93.304	33.2975	-0.493964	0.688343	0.492362	0.482876	Non
ENSMUSG00000032306.14	Mpi	protein_coding	127.61	117.526	121.603	112.182	133.901	153.202	147.894	279.912	149.229	-0.493868	0.32434	2.23462	0.134949	Non
ENSMUSG00000026427.16	Eif2d	protein_coding	398.201	380.085	402.999	377.904	200.851	207.501	328.653	217.709	314.238	-0.493625	0.256735	3.57285	0.0587313	Non
ENSMUSG00000036513.15	Commd2	protein_coding	120.778	112.775	119.025	110.797	98.4565	79.5097	90.3794	171.057	112.847	-0.493209	0.390817	1.52222	0.217285	Non
ENSMUSG00000064341.1	mt-Nd1	protein_coding	622.433	546.872	638.473	612.655	582.862	624.442	912.011	917.489	682.155	-0.493027	0.187493	6.83081	0.00895989	Non
ENSMUSG00000024382.13	Ercc3	protein_coding	203.736	236.053	228.444	254.832	165.407	236.59	328.653	311.013	245.591	-0.492668	0.310346	2.49718	0.114051	Non
ENSMUSG00000029718.14	Pcolce	protein_coding	197.149	186.792	163.308	170.035	456.838	424.698	476.546	637.577	339.118	-0.492052	0.202909	5.69879	0.0169766	Non
ENSMUSG00000048058.17	Ldlrad3	protein_coding	59.047	44.76	50.8435	47.9699	86.6417	100.842	156.11	77.7533	77.9959	-0.492033	0.440953	1.22768	0.267858	Non
ENSMUSG00000004891.16	Nes	protein_coding	26.3515	34.5077	26.7104	28.0139	31.5061	48.4815	57.5142	46.652	37.4672	-0.491779	0.607237	0.636052	0.425144	Non
ENSMUSG00000040102.10	Klhl42	protein_coding	35.6234	33.7576	26.0075	30.532	27.5678	50.4208	32.8653	77.7533	39.316	-0.491511	0.613801	0.614101	0.433248	Non
ENSMUSG00000036098.15	Myrf	protein_coding	41.9673	32.7573	27.6476	38.3381	177.222	137.687	230.057	139.956	103.204	-0.491359	0.456236	1.15726	0.282034	Non
ENSMUSG00000018669.14	Cdk5rap3	protein_coding	381.609	396.839	369.494	389.425	220.542	318.039	353.301	435.419	358.084	-0.491351	0.257513	3.56843	0.0588881	Non
ENSMUSG00000060166.5	Zdhhc8	protein_coding	25.3756	21.5048	20.6186	24.6774	31.5061	25.2104	32.8653	46.652	28.5513	-0.491083	0.703275	0.468051	0.493885	Non
ENSMUSG00000033762.7	Recql4	protein_coding	138.834	126.028	115.979	112.685	118.148	93.0845	131.461	108.855	118.134	-0.49076	0.376561	1.62464	0.202446	Non
ENSMUSG00000078941.9	Ak6	protein_coding	221.304	255.057	257.263	268.808	240.234	207.501	377.95	279.912	263.504	-0.490549	0.269911	3.24115	0.0718103	Non
ENSMUSG00000005125.12	Ndrg1	protein_coding	11.7118	13.503	7.26336	11.3944	39.3826	48.4815	8.21631	108.855	31.101	-0.490376	0.855527	0.315247	0.574478	Non
ENSMUSG00000028322.11	Exosc3	protein_coding	327.686	347.078	338.098	353.479	275.678	304.464	443.681	388.767	347.366	-0.490054	0.218649	4.87296	0.0272807	Non
ENSMUSG00000047434.13	Xxylt1	protein_coding	52.4591	45.2601	44.986	42.8078	15.753	31.0282	24.6489	46.652	37.9494	-0.489857	0.715707	0.445764	0.504354	Non
ENSMUSG00000019897.8	Ccdc59	protein_coding	92.4744	120.027	122.774	117.784	189.036	106.659	230.057	217.709	149.565	-0.489658	0.431487	1.27134	0.259516	Non
ENSMUSG00000024165.8	Hn1l	protein_coding	132.734	119.777	148.547	126.598	189.036	129.93	262.922	186.608	162.019	-0.4896	0.354893	1.87505	0.170898	Non
ENSMUSG00000028999.15	Rint1	protein_coding	69.5388	83.0186	67.7132	77.054	102.395	46.5422	82.1631	108.855	79.6599	-0.489203	0.552584	0.761663	0.382809	Non
ENSMUSG00000031622.16	Sin3b	protein_coding	415.769	422.094	412.371	399.497	614.368	556.568	788.766	777.533	548.371	-0.48916	0.163452	8.68274	0.00321238	Non
ENSMUSG00000046324.12	Ermp1	protein_coding	271.567	264.559	281.865	278.502	338.69	209.44	386.167	388.767	302.445	-0.489047	0.311234	2.43313	0.118795	Non
ENSMUSG00000030172.15	Erc1	protein_coding	106.138	108.274	108.247	132.012	114.209	159.019	254.706	171.057	144.208	-0.488253	0.357113	1.85534	0.173164	Non
ENSMUSG00000031314.18	Taf1	protein_coding	608.282	613.887	686.504	723.64	366.258	281.193	476.546	559.824	539.517	-0.48802	0.212667	5.12071	0.0236419	Non
ENSMUSG00000039367.10	Sec24c	protein_coding	163.965	154.535	143.393	150.079	413.517	341.31	484.762	466.52	289.76	-0.487963	0.221095	4.74794	0.0293334	Non
ENSMUSG00000054604.7	Cggbp1	protein_coding	81.2506	86.0193	88.3318	84.8601	110.271	95.0238	139.677	155.507	105.118	-0.487752	0.356169	1.80213	0.179455	Non
ENSMUSG00000022889.7	Mrpl39	protein_coding	321.83	350.328	351.687	348.191	303.246	242.408	394.383	373.216	335.661	-0.487208	0.236622	4.11797	0.04243	Non
ENSMUSG00000022898.12	Dscr3	protein_coding	93.6944	111.775	96.0638	92.981	90.5799	79.5097	106.812	108.855	97.5338	-0.486694	0.420058	1.2923	0.255625	Non
ENSMUSG00000063972.13	Nr6a1	protein_coding	73.6867	70.5158	84.3487	78.2501	31.5061	40.7245	65.7305	46.652	61.4268	-0.486409	0.542331	0.772272	0.379515	Non
ENSMUSG00000040952.16	Rps19	protein_coding	1935.86	1793.65	1901.83	1723.33	634.06	661.288	912.011	839.736	1300.22	-0.485955	0.182407	7.00024	0.00814987	Non
ENSMUSG00000041346.11	Wrap53	protein_coding	69.7828	74.2666	75.9138	71.3882	78.7652	91.1452	123.245	124.405	88.614	-0.485672	0.386103	1.52308	0.217154	Non
ENSMUSG00000042275.9	Pelo	protein_coding	30.2555	30.2568	32.568	28.1398	35.4443	77.5704	90.3794	77.7533	50.2959	-0.485578	0.522271	0.849001	0.356835	Non
ENSMUSG00000071454.13	Dtnb	protein_coding	90.7664	97.7719	79.4283	73.4657	78.7652	60.1171	73.9468	77.7533	79.0018	-0.485268	0.470344	1.01247	0.314312	Non
ENSMUSG00000024477.3	Pggt1b	protein_coding	70.0268	66.0148	68.4161	71.8919	70.8887	58.1778	123.245	31.1013	69.9703	-0.485227	0.447417	1.13528	0.286652	Non
ENSMUSG00000020788.15	Atp2a3	protein_coding	78.0787	80.518	78.9597	87.0005	63.0121	44.603	82.1631	62.2027	72.0672	-0.484914	0.486257	0.954489	0.328579	Non
ENSMUSG00000024889.4	Rce1	protein_coding	97.8423	85.2691	80.5998	71.703	78.7652	58.1778	49.2979	124.405	80.7576	-0.484542	0.493586	0.918357	0.337907	Non
ENSMUSG00000025465.13	Echs1	protein_coding	207.64	223.05	210.872	219.893	405.641	360.702	649.089	342.115	327.375	-0.484213	0.248812	3.76816	0.0522372	Non
ENSMUSG00000054715.11	Zscan22	protein_coding	10.9798	7.50168	6.79475	9.94651	19.6913	15.5141	8.21631	46.652	15.6621	-0.483606	0.991293	0.227644	0.633276	Non
ENSMUSG00000024959.13	Bad	protein_coding	31.4755	31.5071	32.3337	30.0284	23.6296	17.4533	24.6489	31.1013	27.7722	-0.483465	0.783777	0.362196	0.547289	Non
ENSMUSG00000040624.17	Plekhg1	protein_coding	20.0077	16.7537	11.7151	16.8083	11.8148	40.7245	32.8653	31.1013	22.7238	-0.483402	0.858798	0.312295	0.576275	Non
ENSMUSG00000036442.8	Thap11	protein_coding	96.6223	95.7714	102.624	84.6712	240.234	296.707	435.465	264.361	202.057	-0.482953	0.312071	2.3892	0.122176	Non
ENSMUSG00000022203.6	Efs	protein_coding	17.3237	17.5039	13.1209	13.22	11.8148	32.9674	24.6489	31.1013	20.2126	-0.482695	0.796677	0.351136	0.553471	Non
ENSMUSG00000063884.6	Ptcd3	protein_coding	924.256	983.47	1018.51	980.487	547.418	378.156	624.44	715.331	771.508	-0.48245	0.258101	3.44958	0.063268	Non
ENSMUSG00000028961.15	Pgd	protein_coding	117.118	95.0213	93.2521	103.305	523.788	395.609	542.277	653.128	315.437	-0.482175	0.296646	2.6156	0.105817	Non
ENSMUSG00000030980.17	Knop1	protein_coding	249.12	260.808	290.769	306.453	244.172	252.104	402.599	419.868	303.237	-0.481951	0.224582	4.47149	0.0344649	Non
ENSMUSG00000035778.17	Ggta1	protein_coding	34.8914	29.2565	35.1453	32.9872	27.5678	40.7245	73.9468	15.5507	36.2588	-0.481502	0.601262	0.624452	0.429398	Non
ENSMUSG00000035919.16	Bbs9	protein_coding	76.8587	67.2651	76.851	71.7659	27.5678	36.8459	57.5142	31.1013	55.7212	-0.4814	0.597496	0.623269	0.429835	Non
ENSMUSG00000036990.13	Otud4	protein_coding	788.106	782.675	888.004	859.618	382.011	413.062	764.117	388.767	658.295	-0.481337	0.217642	4.86319	0.0274356	Non
ENSMUSG00000024212.8	Mllt1	protein_coding	46.1152	50.7614	46.3918	46.8367	102.395	79.5097	131.461	93.304	74.5968	-0.481074	0.40235	1.37988	0.240122	Non
ENSMUSG00000031706.7	Rfx1	protein_coding	31.9635	25.0056	19.4471	21.8445	169.345	157.08	180.759	139.956	93.1751	-0.480806	0.383109	1.54315	0.21415	Non
ENSMUSG00000022587.14	Ly6e	protein_coding	35.6234	22.0049	23.1959	20.7114	287.493	159.019	230.057	233.26	126.421	-0.480455	0.537541	0.792458	0.373358	Non
ENSMUSG00000033423.16	Eri3	protein_coding	90.7664	84.5189	84.3487	78.2501	122.086	127.991	139.677	202.159	116.225	-0.48017	0.341708	1.89851	0.168245	Non
ENSMUSG00000061607.15	Mdc1	protein_coding	206.664	175.539	168.229	193.831	547.418	490.633	723.036	622.027	390.922	-0.480099	0.244933	3.81812	0.0507012	Non
ENSMUSG00000005873.5	Reep5	protein_coding	48.3112	51.7616	52.9522	49.6066	90.5799	56.2385	65.7305	155.507	71.3359	-0.480037	0.457349	1.05729	0.303834	Non
ENSMUSG00000054021.6	Sirt5	protein_coding	17.5677	20.5046	13.1209	17.6897	7.87652	17.4533	16.4326	15.5507	15.7745	-0.478806	1.03522	0.20533	0.650452	Non
ENSMUSG00000045854.4	Lyrm2	protein_coding	12.9318	14.5032	15.9325	14.2273	11.8148	15.5141	16.4326	31.1013	16.5572	-0.478786	0.908995	0.266052	0.605992	Non
ENSMUSG00000030286.6	Emc3	protein_coding	45.3832	50.0112	62.5586	53.5097	102.395	71.7526	139.677	139.956	83.1554	-0.478697	0.411635	1.31834	0.25089	Non
ENSMUSG00000037991.9	Rmi2	protein_coding	7.31987	5.75129	6.79475	9.37994	23.6296	40.7245	41.0816	93.304	28.4982	-0.478008	0.7027	0.45494	0.499999	Non
ENSMUSG00000040618.6	Pck2	protein_coding	190.073	187.792	189.316	181.555	149.654	226.893	246.489	311.013	210.348	-0.477654	0.285832	2.72039	0.0990737	Non
ENSMUSG00000031139.14	Mcf2	protein_coding	226.672	232.302	218.135	200.252	141.777	159.019	205.408	171.057	194.328	-0.477442	0.30576	2.34546	0.125648	Non
ENSMUSG00000021576.6	Pdcd6	protein_coding	199.833	223.8	216.026	211.206	137.839	114.416	164.326	186.608	181.757	-0.477049	0.330463	2.00576	0.156703	Non
ENSMUSG00000023791.15	Pigx	protein_coding	118.094	120.277	128.632	114.511	51.1974	54.2993	82.1631	62.2027	91.422	-0.477038	0.479782	0.948161	0.330188	Non
ENSMUSG00000052712.16	BC004004	protein_coding	44.6512	47.0105	45.6889	38.527	31.5061	42.6637	24.6489	93.304	46	-0.47666	0.608269	0.585909	0.444005	Non
ENSMUSG00000035027.18	Map2k2	protein_coding	126.146	114.776	111.996	103.683	161.469	168.716	164.326	279.912	153.878	-0.47637	0.312959	2.23303	0.135089	Non
ENSMUSG00000027303.17	Ptpra	protein_coding	124.194	132.78	134.958	141.517	59.0739	50.4208	115.028	15.5507	96.6903	-0.476301	0.464458	1.01208	0.314406	Non
ENSMUSG00000069267.2	Hist1h3b	protein_coding	344.278	337.826	395.97	389.362	1646.19	2486.13	3212.58	3452.25	1533.07	-0.475924	0.275981	2.97285	0.0846728	Non
ENSMUSG00000022377.16	Asap1	protein_coding	38.0633	39.2588	35.6139	43.815	55.1356	32.9674	57.5142	62.2027	45.5714	-0.47554	0.581858	0.644893	0.421945	Non
ENSMUSG00000021486.7	Prelid1	protein_coding	318.171	263.559	271.087	277.747	169.345	139.627	213.624	171.057	228.027	-0.475256	0.336412	1.94606	0.163012	Non
ENSMUSG00000043445.6	Pgp	protein_coding	92.2304	103.773	78.9597	86.8746	78.7652	114.416	90.3794	171.057	102.057	-0.475149	0.410424	1.29298	0.2555	Non
ENSMUSG00000037742.14	Eef1a1	protein_coding	12382.5	10630.6	11930.2	11034	3587.75	3748.59	5110.55	5069.52	7936.71	-0.474824	0.151414	9.82118	0.00172514	Non
ENSMUSG00000074476.6	Spc24	protein_coding	329.394	365.332	322.634	308.09	338.69	391.731	468.33	466.52	373.84	-0.474656	0.22341	4.4115	0.0356975	Non
ENSMUSG00000030083.11	Abtb1	protein_coding	117.606	97.7719	88.0975	91.7219	110.271	60.1171	73.9468	124.405	95.4922	-0.474326	0.493389	0.89035	0.345383	Non
ENSMUSG00000078453.3	Abracl	protein_coding	33.9154	34.7578	44.283	32.6724	51.1974	50.4208	115.028	15.5507	47.2282	-0.474184	0.578749	0.668062	0.413728	Non
ENSMUSG00000021706.14	Zfyve16	protein_coding	82.4706	77.5173	66.3074	77.3058	31.5061	29.0889	41.0816	31.1013	54.5474	-0.474057	0.662123	0.489067	0.484344	Non
ENSMUSG00000037933.16	Bicd2	protein_coding	79.0546	79.2677	78.9597	82.5308	39.3826	42.6637	65.7305	46.652	64.2802	-0.474043	0.530092	0.764473	0.381932	Non
ENSMUSG00000037740.8	Mrps26	protein_coding	102.234	120.527	108.95	109.097	145.716	135.748	156.11	248.811	140.899	-0.473591	0.336041	1.92173	0.165666	Non
ENSMUSG00000025899.14	Alkbh8	protein_coding	60.755	64.7645	66.3074	72.4584	35.4443	29.0889	57.5142	31.1013	52.1793	-0.473242	0.59857	0.60033	0.438452	Non
ENSMUSG00000055612.15	Cdca7	protein_coding	495.311	505.363	479.147	448.663	460.776	356.824	509.411	513.172	471.084	-0.472684	0.218457	4.56887	0.032558	Non
ENSMUSG00000037852.8	Cpe	protein_coding	45.3832	51.5115	44.283	40.7933	15.753	46.5422	41.0816	46.652	41.5	-0.471635	0.646341	0.513051	0.473821	Non
ENSMUSG00000005881.13	Ergic3	protein_coding	143.958	150.284	144.096	153.29	129.963	203.622	262.922	217.709	175.73	-0.471098	0.309427	2.27812	0.131211	Non
ENSMUSG00000039450.11	Dcxr	protein_coding	23.4236	20.7546	25.5389	22.3482	35.4443	48.4815	49.2979	93.304	39.8241	-0.47082	0.558335	0.687328	0.407075	Non
ENSMUSG00000011837.4	Snapc2	protein_coding	44.1632	42.2595	31.3964	36.3866	70.8887	60.1171	49.2979	108.855	55.4205	-0.470562	0.506722	0.823797	0.364072	Non
ENSMUSG00000066152.11	Slc31a2	protein_coding	14.1518	8.5019	13.8238	13.8496	15.753	21.3319	24.6489	46.652	19.8391	-0.470285	0.836531	0.307645	0.579129	Non
ENSMUSG00000003032.8	Klf4	protein_coding	133.954	130.779	144.33	143.721	192.975	265.679	369.734	342.115	215.411	-0.470172	0.249261	3.47971	0.0621255	Non
ENSMUSG00000029521.7	Chek2	protein_coding	299.139	292.065	315.605	291.785	283.555	236.59	435.465	233.26	298.433	-0.470069	0.254227	3.35439	0.067026	Non
ENSMUSG00000037905.13	Bri3bp	protein_coding	78.3227	82.0184	73.5708	76.6762	106.333	120.234	164.326	124.405	103.236	-0.469566	0.347921	1.75554	0.185182	Non
ENSMUSG00000031239.5	Itm2a	protein_coding	21.9596	21.0047	25.5389	20.8373	11.8148	27.1496	41.0816	15.5507	23.1171	-0.469329	0.770115	0.361402	0.547728	Non
ENSMUSG00000058385.8	Hist1h2bg	protein_coding	335.494	274.311	311.856	259.239	279.616	285.071	410.816	295.463	306.483	-0.469215	0.31278	2.23823	0.134635	Non
ENSMUSG00000028878.11	Fam76a	protein_coding	64.9029	59.2633	70.0563	72.6473	11.8148	34.9067	41.0816	46.652	50.1656	-0.468943	0.635354	0.524116	0.469091	Non
ENSMUSG00000040722.7	Scamp5	protein_coding	33.9154	26.2559	27.4133	30.6579	31.5061	32.9674	24.6489	77.7533	35.6398	-0.468722	0.665723	0.475363	0.49053	Non
ENSMUSG00000019916.14	P4ha1	protein_coding	114.19	149.033	150.422	157.948	94.5182	104.72	131.461	217.709	140	-0.46865	0.4029	1.32267	0.250114	Non
ENSMUSG00000034667.8	Xpot	protein_coding	742.967	758.17	717.901	754.298	354.443	444.091	599.791	482.071	606.716	-0.468267	0.199998	5.36424	0.0205537	Non
ENSMUSG00000033685.13	Ucp2	protein_coding	32.2074	29.5066	31.1621	25.8735	106.333	199.744	180.759	233.26	104.856	-0.467482	0.463306	1.01102	0.314659	Non
ENSMUSG00000028684.14	Urod	protein_coding	196.417	203.295	303.655	299.717	228.419	219.136	419.032	544.273	301.743	-0.466934	0.216151	4.54966	0.0329253	Non
ENSMUSG00000018322.10	Tomm34	protein_coding	100.038	105.274	97.7039	85.4896	448.961	310.282	468.33	435.419	256.437	-0.466861	0.303224	2.34573	0.125627	Non
ENSMUSG00000061533.16	Cep128	protein_coding	50.0191	63.7643	57.1697	61.1899	27.5678	19.3926	41.0816	15.5507	41.967	-0.46676	0.744108	0.379066	0.538103	Non
ENSMUSG00000025937.6	Lactb2	protein_coding	161.037	154.034	174.789	169.594	153.592	129.93	254.706	124.405	165.261	-0.466705	0.30111	2.32655	0.127184	Non
ENSMUSG00000021607.9	Mrpl36	protein_coding	71.0028	70.5158	62.09	59.0495	110.271	159.019	180.759	139.956	106.583	-0.466476	0.343967	1.78472	0.181571	Non
ENSMUSG00000020538.15	Srebf1	protein_coding	214.96	183.291	189.082	173.749	216.604	203.622	287.571	217.709	210.824	-0.466185	0.298856	2.38205	0.122737	Non
ENSMUSG00000037685.15	Atp8a1	protein_coding	33.9154	33.7576	26.4761	27.6991	35.4443	32.9674	41.0816	31.1013	32.8054	-0.466142	0.655491	0.481521	0.487734	Non
ENSMUSG00000070738.10	Dgkd	protein_coding	294.015	284.314	301.078	281.839	157.53	96.963	262.922	46.652	215.664	-0.465948	0.57677	0.658984	0.416919	Non
ENSMUSG00000063856.7	Gpx1	protein_coding	890.829	947.712	793.815	741.078	417.455	554.628	542.277	622.027	688.728	-0.465318	0.23045	4.02174	0.0449174	Non
ENSMUSG00000040007.8	Bahd1	protein_coding	10.0038	13.503	11.2465	11.1426	23.6296	31.0282	49.2979	15.5507	20.6753	-0.464892	0.732109	0.393395	0.53052	Non
ENSMUSG00000038930.11	Rccd1	protein_coding	49.0432	44.0098	33.0366	36.8273	7.87652	19.3926	16.4326	15.5507	27.7712	-0.464573	0.969888	0.217221	0.641166	Non
ENSMUSG00000022771.15	Ppil2	protein_coding	178.117	175.289	176.429	180.422	255.987	193.926	279.355	342.115	222.705	-0.463709	0.2569	3.14693	0.0760698	Non
ENSMUSG00000029924.12	Slc37a3	protein_coding	91.7424	90.0201	94.4236	91.9108	55.1356	52.36	82.1631	62.2027	77.4948	-0.463459	0.470955	0.926592	0.33575	Non
ENSMUSG00000046034.7	Otulin	protein_coding	87.5945	89.27	89.9719	91.1553	51.1974	42.6637	73.9468	46.652	71.5565	-0.463397	0.506216	0.801164	0.370746	Non
ENSMUSG00000015671.11	Psma2	protein_coding	827.878	859.692	964.386	945.107	417.455	515.843	755.901	730.881	752.143	-0.463097	0.175211	6.83923	0.00891772	Non
ENSMUSG00000016181.9	Diexf	protein_coding	152.253	149.033	158.154	153.415	200.851	176.473	279.355	233.26	187.849	-0.46205	0.266524	2.90107	0.0885205	Non
ENSMUSG00000039512.11	Uhrf1bp1	protein_coding	109.554	91.0204	100.047	97.9542	165.407	178.412	254.706	202.159	149.907	-0.461831	0.313835	2.12141	0.145253	Non
ENSMUSG00000036885.14	Arhgef26	protein_coding	9.02784	8.25185	4.45174	7.17659	23.6296	31.0282	16.4326	46.652	18.3313	-0.461578	0.872198	0.27015	0.603231	Non
ENSMUSG00000029635.15	Cdk8	protein_coding	121.266	118.276	134.255	123.891	70.8887	73.6919	115.028	93.304	106.325	-0.461455	0.405226	1.2476	0.264012	Non
ENSMUSG00000044876.15	Zfp444	protein_coding	45.6272	46.7605	37.0197	35.1905	74.8269	83.3882	90.3794	77.7533	61.3682	-0.460816	0.446298	1.02099	0.312283	Non
ENSMUSG00000027132.3	Katnbl1	protein_coding	116.874	116.026	116.448	116.273	39.3826	38.7852	73.9468	15.5507	79.1608	-0.460731	0.545967	0.679776	0.409664	Non
ENSMUSG00000024538.7	Ppic	protein_coding	86.1305	95.7714	82.0056	86.8116	78.7652	106.659	115.028	139.956	98.891	-0.46072	0.388048	1.35987	0.24356	Non
ENSMUSG00000072944.11	Nup62cl	protein_coding	49.0432	46.0103	53.8894	57.9164	51.1974	32.9674	90.3794	15.5507	49.6193	-0.460449	0.542027	0.700259	0.402697	Non
ENSMUSG00000020705.6	Ddx42	protein_coding	570.218	568.377	587.863	606.422	307.184	273.436	476.546	295.463	460.689	-0.460227	0.212292	4.54417	0.033031	Non
ENSMUSG00000020437.12	Myo1g	protein_coding	42.9433	42.2595	43.8144	40.4156	19.6913	50.4208	65.7305	31.1013	42.0471	-0.460203	0.585607	0.599175	0.438893	Non
ENSMUSG00000024169.15	Ift140	protein_coding	113.946	114.276	93.955	108.341	94.5182	124.113	164.326	93.304	113.347	-0.459918	0.378394	1.4393	0.230253	Non
ENSMUSG00000030432.12	Rpl28	protein_coding	475.304	415.593	458.294	435.947	645.874	519.722	739.468	870.837	570.13	-0.459262	0.225869	4.08264	0.0433258	Non
ENSMUSG00000025574.13	Tk1	protein_coding	118.094	103.273	111.996	97.1358	346.567	246.286	394.383	342.115	219.981	-0.45907	0.317326	2.0704	0.150182	Non
ENSMUSG00000022905.12	Kpna1	protein_coding	193.245	199.795	226.101	217.123	315.061	221.076	386.167	419.868	272.304	-0.45888	0.256755	3.12461	0.0771184	Non
ENSMUSG00000042185.14	Nfrkb	protein_coding	90.2784	67.7652	77.7882	70.6958	94.5182	89.206	131.461	93.304	89.3771	-0.458682	0.448486	1.02557	0.311203	Non
ENSMUSG00000002769.8	Gnmt	protein_coding	9.27184	11.0025	9.84068	10.4501	11.8148	17.4533	24.6489	15.5507	13.7541	-0.458654	0.917551	0.241343	0.623238	Non
ENSMUSG00000060510.14	Zfp266	protein_coding	240.58	220.799	226.101	228.077	118.148	137.687	197.192	139.956	188.568	-0.458505	0.317682	2.00811	0.15646	Non
ENSMUSG00000036995.7	Asap3	protein_coding	44.4072	30.5068	35.8482	38.1493	35.4443	48.4815	57.5142	62.2027	44.0693	-0.458324	0.61416	0.54411	0.460734	Non
ENSMUSG00000029464.10	Gpn3	protein_coding	301.091	297.317	291.706	297.262	122.086	166.776	180.759	248.811	238.226	-0.458278	0.289777	2.3975	0.121529	Non
ENSMUSG00000041231.15	Ublcp1	protein_coding	52.9471	48.2608	48.5005	45.3888	35.4443	52.36	73.9468	31.1013	48.4937	-0.45817	0.543357	0.685122	0.407828	Non
ENSMUSG00000020812.17	1810032O08Rik	protein_coding	67.5868	64.7645	69.822	62.9526	35.4443	29.0889	57.5142	15.5507	50.3405	-0.458118	0.62447	0.516096	0.472512	Non
ENSMUSG00000021932.13	Rnaseh2b	protein_coding	137.37	158.035	168.697	149.198	110.271	62.0563	115.028	124.405	128.133	-0.457629	0.441206	1.04508	0.306642	Non
ENSMUSG00000033444.14	Specc1l	protein_coding	153.229	151.534	152.531	151.59	110.271	85.3275	156.11	77.7533	129.793	-0.457243	0.362985	1.52203	0.217313	Non
ENSMUSG00000032737.13	Inppl1	protein_coding	294.503	292.065	298.032	292.667	173.283	153.202	172.543	311.013	248.413	-0.457132	0.279173	2.56476	0.109269	Non
ENSMUSG00000039536.16	Stau1	protein_coding	51.2391	39.5088	47.329	47.3403	86.6417	112.477	197.192	62.2027	80.4913	-0.457051	0.45435	1.01297	0.314192	Non
ENSMUSG00000034216.12	Vps18	protein_coding	118.094	95.7714	98.4068	86.6857	59.0739	65.9348	82.1631	62.2027	83.5416	-0.457011	0.504189	0.795423	0.372465	Non
ENSMUSG00000017721.15	Pigt	protein_coding	30.2555	23.5053	22.0244	22.537	173.283	135.748	180.759	155.507	92.9524	-0.456307	0.386155	1.36866	0.242043	Non
ENSMUSG00000025758.10	Plk4	protein_coding	249.12	279.313	276.945	278.313	23.6296	44.603	32.8653	93.304	159.762	-0.45608	0.552581	0.650249	0.420024	Non
ENSMUSG00000025407.7	Gli1	protein_coding	42.6993	43.2597	31.6307	33.5537	11.8148	32.9674	32.8653	15.5507	30.5427	-0.455809	0.764258	0.339072	0.560365	Non
ENSMUSG00000026211.17	Obsl1	protein_coding	189.585	200.795	162.84	174.379	137.839	197.805	246.489	139.956	181.211	-0.455697	0.317056	2.02162	0.155074	Non
ENSMUSG00000021374.10	Nup153	protein_coding	738.819	687.404	719.541	655.777	496.221	418.88	673.738	466.52	607.112	-0.454087	0.225762	4.00362	0.0454026	Non
ENSMUSG00000049470.13	Aff4	protein_coding	444.804	436.598	485.005	487.253	303.246	246.286	427.248	357.665	398.513	-0.454002	0.215345	4.2939	0.0382494	Non
ENSMUSG00000027620.16	Rbm39	protein_coding	1739.93	1902.68	1933.22	1933.21	1102.71	961.873	1478.94	1492.86	1568.18	-0.453969	0.154818	8.50218	0.00354721	Non
ENSMUSG00000021608.15	Lpcat1	protein_coding	147.861	151.034	150.656	151.401	74.8269	102.781	131.461	124.405	129.303	-0.453929	0.362692	1.50289	0.220228	Non
ENSMUSG00000027452.11	Acss1	protein_coding	23.6676	22.0049	20.15	20.0819	31.5061	17.4533	24.6489	31.1013	23.8268	-0.453547	0.785109	0.318059	0.572776	Non
ENSMUSG00000027714.11	Exosc9	protein_coding	241.556	246.805	258.201	259.554	189.036	149.323	213.624	279.912	229.751	-0.453492	0.274372	2.62419	0.105246	Non
ENSMUSG00000034175.13	Rhbdd3	protein_coding	44.6512	46.0103	41.4714	36.1977	23.6296	36.8459	49.2979	15.5507	36.7068	-0.453428	0.666556	0.444312	0.505048	Non
ENSMUSG00000026036.17	Nif3l1	protein_coding	141.03	136.03	130.506	126.472	224.481	201.683	336.869	139.956	179.628	-0.453379	0.274977	2.64906	0.103611	Non
ENSMUSG00000023353.14	Agap3	protein_coding	147.861	158.035	160.497	161.285	110.271	77.5704	164.326	62.2027	130.256	-0.453252	0.374431	1.41469	0.234279	Non
ENSMUSG00000028243.5	Ubxn2b	protein_coding	30.4995	32.2572	29.522	29.6507	55.1356	21.3319	32.8653	62.2027	36.6831	-0.453232	0.661478	0.449041	0.502791	Non
ENSMUSG00000021646.9	Mccc2	protein_coding	97.1103	89.27	99.1097	93.3587	66.9504	63.9956	82.1631	108.855	87.6016	-0.453126	0.437446	1.02974	0.31022	Non
ENSMUSG00000020743.15	Mif4gd	protein_coding	105.894	92.7708	84.8173	88.8261	98.4565	190.048	197.192	155.507	126.689	-0.452915	0.432694	1.09368	0.295657	Non
ENSMUSG00000005718.7	Tfap4	protein_coding	36.1114	31.5071	38.6598	30.8468	66.9504	96.963	115.028	124.405	67.559	-0.452621	0.461266	0.945409	0.330891	Non
ENSMUSG00000054836.12	Elp6	protein_coding	33.4274	34.2577	33.0366	32.6724	19.6913	32.9674	32.8653	46.652	33.1963	-0.452397	0.666406	0.441136	0.506575	Non
ENSMUSG00000022718.11	Dgcr8	protein_coding	329.15	338.076	318.182	326.724	161.469	137.687	213.624	155.507	247.552	-0.452302	0.29458	2.25818	0.13291	Non
ENSMUSG00000034259.7	Exosc4	protein_coding	161.769	170.038	151.828	148.316	232.357	271.496	295.787	357.665	223.657	-0.452086	0.245673	3.27164	0.0704872	Non
ENSMUSG00000022787.10	Wdr53	protein_coding	42.2113	53.762	52.4836	53.3208	47.2591	56.2385	98.5958	46.652	56.3154	-0.451604	0.509542	0.768632	0.380641	Non
ENSMUSG00000073096.11	Lrrc61	protein_coding	5.36791	7.75173	5.38894	4.7844	19.6913	21.3319	16.4326	31.1013	13.9813	-0.449684	0.930989	0.224064	0.635961	Non
ENSMUSG00000029233.15	Srd5a3	protein_coding	21.4716	20.2545	16.6354	15.1716	63.0121	27.1496	57.5142	15.5507	29.595	-0.449588	0.703556	0.397626	0.528318	Non
ENSMUSG00000029763.17	Exoc4	protein_coding	405.033	381.835	388.238	396.224	409.579	341.31	509.411	482.071	414.213	-0.44945	0.205463	4.65207	0.0310162	Non
ENSMUSG00000064351.1	mt-Co1	protein_coding	3669.7	3872.62	4172.45	3867.49	3749.22	3684.59	5307.74	5536.04	4232.48	-0.449387	0.107705	17.3357	3.13e-05	Non
ENSMUSG00000041117.8	Ccdc8	protein_coding	21.9596	30.5068	25.7732	25.6847	19.6913	27.1496	16.4326	62.2027	28.6751	-0.448956	0.765957	0.329784	0.565786	Non
ENSMUSG00000034744.13	Nagk	protein_coding	48.3112	53.512	54.1237	49.6696	19.6913	36.8459	57.5142	15.5507	41.9023	-0.448941	0.636636	0.480401	0.488241	Non
ENSMUSG00000031730.18	Dhodh	protein_coding	295.479	293.816	263.355	279.824	189.036	226.893	254.706	295.463	262.322	-0.448822	0.26013	2.86873	0.0903163	Non
ENSMUSG00000027246.12	Ell3	protein_coding	45.6272	48.2608	47.7976	44.9481	82.7034	32.9674	65.7305	77.7533	55.7236	-0.447686	0.582767	0.571635	0.44961	Non
ENSMUSG00000027010.16	Slc25a12	protein_coding	144.934	143.032	141.05	132.956	122.086	120.234	139.677	186.608	141.322	-0.44764	0.333597	1.72667	0.188837	Non
ENSMUSG00000003037.16	Rab8a	protein_coding	165.917	182.541	182.99	192.446	157.53	195.865	295.787	217.709	198.848	-0.447639	0.282128	2.46203	0.116628	Non
ENSMUSG00000002983.17	Relb	protein_coding	31.7195	28.0063	29.9906	27.1326	3.93826	23.2711	24.6489	15.5507	23.0322	-0.447178	0.887421	0.244605	0.6209	Non
ENSMUSG00000028438.16	Kif24	protein_coding	40.2593	33.7576	32.3337	32.1058	7.87652	9.6963	8.21631	15.5507	22.4745	-0.446768	1.19062	0.133466	0.714865	Non
ENSMUSG00000028641.16	P3h1	protein_coding	106.87	102.523	100.984	93.9882	39.3826	63.9956	57.5142	93.304	82.3202	-0.446647	0.487742	0.802066	0.370476	Non
ENSMUSG00000029068.16	Ccnl2	protein_coding	387.465	422.595	345.83	348.191	106.333	178.412	197.192	139.956	265.747	-0.446053	0.338954	1.69103	0.193465	Non
ENSMUSG00000046841.5	Ckap4	protein_coding	163.721	151.534	156.982	171.105	287.493	312.221	410.816	466.52	265.049	-0.445876	0.234289	3.54387	0.059766	Non
ENSMUSG00000042357.2	Gjb5	protein_coding	20.2517	23.2552	30.2249	22.8518	7.87652	27.1496	16.4326	62.2027	26.2806	-0.445776	0.823367	0.284672	0.593655	Non
ENSMUSG00000021774.13	Ube2e1	protein_coding	40.0153	37.5084	44.5174	39.786	90.5799	73.6919	147.894	62.2027	67.0244	-0.445554	0.42394	1.07915	0.298887	Non
ENSMUSG00000037072.15	Selenof	protein_coding	309.631	330.324	330.6	312.182	291.431	188.108	279.355	373.216	301.856	-0.44547	0.314411	1.9649	0.16099	Non
ENSMUSG00000043542.12	Zc2hc1a	protein_coding	39.5273	40.009	39.597	42.8707	63.0121	69.8134	131.461	31.1013	57.174	-0.445328	0.450893	0.951809	0.329259	Non
ENSMUSG00000002814.15	Top3a	protein_coding	94.1824	108.274	106.139	104.061	86.6417	110.538	180.759	77.7533	108.543	-0.445149	0.376472	1.36788	0.242176	Non
ENSMUSG00000034083.16	Ccdc174	protein_coding	43.9192	53.512	48.2662	51.9988	23.6296	46.5422	49.2979	62.2027	47.4211	-0.444966	0.595012	0.542114	0.461558	Non
ENSMUSG00000002799.6	Jag2	protein_coding	124.926	126.528	121.603	118.225	74.8269	62.0563	82.1631	93.304	100.454	-0.444908	0.434664	0.999992	0.317312	Non
ENSMUSG00000039130.18	Zc3hc1	protein_coding	290.111	261.058	267.807	270.255	271.74	244.347	353.301	311.013	283.704	-0.444061	0.247	3.14265	0.0762699	Non
ENSMUSG00000031683.16	Lsm6	protein_coding	104.43	85.2691	102.624	104.627	70.8887	62.0563	90.3794	108.855	91.1412	-0.443595	0.451439	0.934912	0.33359	Non
ENSMUSG00000072082.6	Ccnf	protein_coding	589.982	577.629	571.228	558.641	586.801	669.045	829.848	855.287	654.807	-0.44309	0.158155	7.64092	0.00570589	Non
ENSMUSG00000039753.16	Fbxl5	protein_coding	470.18	497.361	448.922	451.37	145.716	149.323	238.273	93.304	311.806	-0.442983	0.298917	2.11003	0.146336	Non
ENSMUSG00000002996.17	Hbp1	protein_coding	192.513	185.792	180.647	181.178	189.036	203.622	254.706	264.361	206.482	-0.442978	0.26211	2.74899	0.0973162	Non
ENSMUSG00000024594.8	Prrc1	protein_coding	72.4668	72.2662	88.5661	89.3927	55.1356	63.9956	115.028	77.7533	79.3256	-0.442769	0.421059	1.06976	0.301	Non
ENSMUSG00000079487.11	Med12	protein_coding	129.806	105.774	105.436	110.23	200.851	176.473	221.84	248.811	162.403	-0.442699	0.32282	1.83745	0.17525	Non
ENSMUSG00000024208.15	Uqcc2	protein_coding	327.686	337.075	351.921	341.518	173.283	168.716	287.571	155.507	267.91	-0.442357	0.269931	2.59015	0.10753	Non
ENSMUSG00000032096.16	Arcn1	protein_coding	298.163	293.316	310.684	313.315	342.628	314.16	542.277	326.564	342.638	-0.442145	0.206469	4.46183	0.0346603	Non
ENSMUSG00000035476.9	Tab3	protein_coding	18.2997	15.5035	15.9325	17.3749	47.2591	23.2711	41.0816	46.652	28.1718	-0.441763	0.679749	0.407763	0.523107	Non
ENSMUSG00000052373.14	Mpp3	protein_coding	18.0557	15.2534	16.1668	13.7866	23.6296	71.7526	82.1631	31.1013	33.9886	-0.441274	0.732961	0.365526	0.545453	Non
ENSMUSG00000030431.8	Tmem238	protein_coding	19.0317	21.0047	16.1668	16.5565	11.8148	23.2711	24.6489	15.5507	18.5057	-0.440772	0.870314	0.245648	0.620156	Non
ENSMUSG00000004996.9	Mri1	protein_coding	151.765	167.287	140.113	143.721	114.209	137.687	139.677	186.608	147.634	-0.440189	0.338209	1.62954	0.201767	Non
ENSMUSG00000027204.13	Fbn1	protein_coding	34.1594	30.7569	28.3505	29.7136	7.87652	36.8459	32.8653	31.1013	28.9587	-0.440087	0.743978	0.338655	0.560607	Non
ENSMUSG00000092622.8	Khdc3	protein_coding	75.6387	74.2666	88.0975	81.5236	15.753	63.9956	65.7305	77.7533	67.8449	-0.439713	0.577469	0.571454	0.449682	Non
ENSMUSG00000006333.14	Rps9	protein_coding	2448.01	2503.56	2394.33	2321	3418.41	2804.17	4403.94	3530	2977.93	-0.439548	0.193261	5.17292	0.0229417	Non
ENSMUSG00000075703.15	Selenoi	protein_coding	71.4908	63.0141	56.2324	52.5654	192.975	126.052	213.624	93.304	108.657	-0.439261	0.412879	1.12089	0.289727	Non
ENSMUSG00000024507.6	Hsd17b4	protein_coding	302.555	348.578	294.986	307.775	389.888	294.768	419.032	419.868	347.181	-0.438919	0.2665	2.66842	0.102358	Non
ENSMUSG00000098134.1	Rnf113a2	protein_coding	99.0623	94.2711	78.0225	96.0027	31.5061	58.1778	49.2979	77.7533	73.0117	-0.438704	0.562373	0.58811	0.443151	Non
ENSMUSG00000020806.15	Rhbdf2	protein_coding	29.2795	27.2561	31.1621	31.4133	63.0121	48.4815	90.3794	62.2027	47.8984	-0.438112	0.487891	0.781614	0.376648	Non
ENSMUSG00000048546.7	Tob2	protein_coding	12.4438	9.25207	11.0122	10.8278	23.6296	17.4533	32.8653	15.5507	16.6293	-0.437938	0.841583	0.262499	0.608409	Non
ENSMUSG00000037171.6	Nodal	protein_coding	121.998	112.525	124.883	111.426	157.53	170.655	246.489	186.608	154.014	-0.437574	0.308082	1.97035	0.160411	Non
ENSMUSG00000024525.6	Impa2	protein_coding	233.992	232.052	201.031	197.608	200.851	273.436	262.922	326.564	241.057	-0.437565	0.257541	2.7906	0.0948189	Non
ENSMUSG00000007610.15	Gtpbp3	protein_coding	162.989	165.037	144.096	143.469	126.024	120.234	156.11	124.405	142.796	-0.436811	0.335889	1.61777	0.203403	Non
ENSMUSG00000022099.16	Dmtn	protein_coding	73.6867	67.2651	64.9016	58.42	43.3208	91.1452	82.1631	93.304	71.7758	-0.436508	0.490261	0.773084	0.379265	Non
ENSMUSG00000026987.16	Baz2b	protein_coding	93.2064	98.7721	99.8126	116.966	43.3208	46.5422	73.9468	62.2027	79.3462	-0.436251	0.514131	0.697079	0.403767	Non
ENSMUSG00000078779.4	Zfp59	protein_coding	30.0115	30.7569	41.7057	35.6312	15.753	31.0282	16.4326	93.304	36.8279	-0.436016	0.674801	0.402742	0.525677	Non
ENSMUSG00000037730.13	Mynn	protein_coding	144.934	137.531	143.393	143.343	59.0739	63.9956	123.245	15.5507	103.883	-0.435995	0.440714	0.941769	0.331823	Non
ENSMUSG00000006307.16	Kmt2b	protein_coding	143.714	110.025	101.921	125.087	232.357	168.716	353.301	93.304	166.053	-0.43556	0.584667	0.560512	0.454054	Non
ENSMUSG00000045316.4	Fahd1	protein_coding	39.2833	47.5106	41.94	40.9192	31.5061	54.2993	49.2979	77.7533	47.8137	-0.434603	0.561544	0.578757	0.4468	Non
ENSMUSG00000039523.16	Cep104	protein_coding	73.1987	69.0154	75.6795	79.698	35.4443	31.0282	65.7305	15.5507	55.6682	-0.434238	0.590373	0.520734	0.470529	Non
ENSMUSG00000043733.14	Ptpn11	protein_coding	171.285	178.04	191.425	190.998	90.5799	147.384	188.975	186.608	168.162	-0.434048	0.317065	1.81874	0.177463	Non
ENSMUSG00000055204.15	Ankrd17	protein_coding	574.854	572.128	560.216	626.189	472.591	494.511	640.872	746.432	585.974	-0.433523	0.195824	4.81143	0.0282715	Non
ENSMUSG00000034675.17	Dbn1	protein_coding	38.5513	29.5066	27.8819	28.3916	55.1356	44.603	41.0816	77.7533	42.8631	-0.433518	0.590923	0.517221	0.47203	Non
ENSMUSG00000037188.7	Grhl3	protein_coding	33.1834	32.2572	34.6767	31.7281	86.6417	32.9674	82.1631	62.2027	49.4775	-0.43333	0.622384	0.474825	0.490776	Non
ENSMUSG00000040356.16	Skiv2l	protein_coding	95.4024	89.0199	81.537	82.1531	118.148	108.599	147.894	108.855	103.951	-0.431964	0.360012	1.38543	0.239179	Non
ENSMUSG00000014504.16	Srp19	protein_coding	143.714	179.29	168.229	204.596	55.1356	89.206	115.028	124.405	134.95	-0.431066	0.468224	0.836398	0.360429	Non
ENSMUSG00000036898.16	Zfp157	protein_coding	73.6867	71.0159	69.119	67.1075	31.5061	67.8741	73.9468	62.2027	64.5573	-0.430879	0.497348	0.723794	0.394902	Non
ENSMUSG00000018425.18	Dhx40	protein_coding	375.754	408.591	386.832	401.071	208.728	127.991	312.22	93.304	289.311	-0.430353	0.486733	0.786323	0.375214	Non
ENSMUSG00000066652.5	Lefty2	protein_coding	76.8587	71.7661	71.9307	70.7587	78.7652	85.3275	123.245	77.7533	82.0506	-0.430165	0.403513	1.09584	0.29518	Non
ENSMUSG00000035311.16	Gnptab	protein_coding	98.5743	102.523	96.2981	95.8138	133.901	133.809	164.326	186.608	126.482	-0.429867	0.320652	1.73013	0.188394	Non
ENSMUSG00000024253.8	Dync2li1	protein_coding	37.0874	33.5075	31.6307	37.6456	23.6296	44.603	24.6489	93.304	40.7571	-0.429803	0.635099	0.441673	0.506316	Non
ENSMUSG00000020099.8	Unc5b	protein_coding	18.7877	15.5035	15.9325	17.312	35.4443	25.2104	24.6489	62.2027	26.8802	-0.429709	0.701033	0.360843	0.548038	Non
ENSMUSG00000063576.11	Klhdc3	protein_coding	101.502	101.773	93.955	102.676	70.8887	106.659	156.11	62.2027	99.4708	-0.429604	0.394265	1.15825	0.281829	Non
ENSMUSG00000029202.12	Pds5a	protein_coding	899.613	846.689	918.229	914.449	630.121	548.811	944.876	622.027	790.602	-0.429319	0.190941	5.01097	0.0251872	Non
ENSMUSG00000057738.13	Sptan1	protein_coding	1411.27	1205.02	1146.44	1201.32	1382.33	1320.64	1725.43	1492.86	1360.66	-0.429148	0.17957	5.69636	0.0170002	Non
[truncated: 6,126 more rows]
