# Supplementary material for: The Perlman syndrome DIS3L2 exoribonuclease safeguards endoplasmic reticulum-targeted mRNA translation and calcium ion homeostasis
Source: Nat Commun. 2020 May 26;11:2619. doi: 10.1038/s41467-020-16418-y (PMC7250864; doi:10.1038/s41467-020-16418-y)
Supplement: Supplementary file 6 — Supplementary Data 2 [file 41467_2020_16418_MOESM6_ESM.xlsx]

## Sheet: ProteinCoding
Row.names	Gene.name	Gene.description	shLacZ.2i	shDis3l2.2i	shLacZ.EBd2	shDis3l2.EBd2	shLacZ.EBd4	shDis3l2.EBd4	shLacZ.EBd6	shDis3l2.EBd6	shLacZ.EBd8	shDis3l2.EBd8	shLacZ.EBd10	shDis3l2.EBd10	shLacZ.EBd12	shDis3l2.EBd12
ENSMUSG00000000001	Gnai3	guanine nucleotide binding protein (G protein), alpha inhibiting 3 [Source:MGI Symbol;Acc:MGI:95773]	61.5394	39.2642	232.553	235	277.26	278.185	307.065	397.077	282.451	297.101	256.754	295.883	260.884	250.722
ENSMUSG00000000028	Cdc45	cell division cycle 45 [Source:MGI Symbol;Acc:MGI:1338073]	107.488	78.817	83.8183	84.2178	79.2229	65.3944	70.7662	61.3076	56.4371	51.3442	55.103	46.3733	51.9134	45.654
ENSMUSG00000000037	Scml2	sex comb on midleg-like 2 (Drosophila) [Source:MGI Symbol;Acc:MGI:1340042]	4.74365	8.89687	7.94688	18.2952	20.5861	21.7338	4.86797	6.30365	3.14001	10.5084	4.75782	8.4183	2.87951	7.26842
ENSMUSG00000000056	Narf	nuclear prelamin A recognition factor [Source:MGI Symbol;Acc:MGI:1914858]	12.1031	7.99338	57.8302	59.1148	32.914	40.3668	41.6009	37.4761	41.0195	38.6828	39.581	45.4747	40.176	57.5525
ENSMUSG00000000058	Cav2	caveolin 2 [Source:MGI Symbol;Acc:MGI:107571]	0.00799941	0.0125485	1.18822	1.43251	0.829766	0.565052	1.38174	3.75027	0.681166	1.72526	0.438665	0.964734	1.12438	1.47438
ENSMUSG00000000078	Klf6	Kruppel-like factor 6 [Source:MGI Symbol;Acc:MGI:1346318]	46.0526	23.3025	84.2108	78.4332	252.604	107.401	232.408	303.985	198.452	222.615	202.494	196.978	204.939	169.709
ENSMUSG00000000085	Scmh1	sex comb on midleg homolog 1 [Source:MGI Symbol;Acc:MGI:1352762]	22.4383	20.0399	13.7899	15.512	16.7929	16.5519	18.4728	20.3472	22.6778	49.234	22.5744	67.5182	24.9283	60.1391
ENSMUSG00000000088	Cox5a	cytochrome c oxidase subunit Va [Source:MGI Symbol;Acc:MGI:88474]	715.923	743.183	107.539	109.157	130.273	118.371	146.783	101.523	136.183	83.7961	123.13	78.9364	95.1335	85.0742
ENSMUSG00000000093	Tbx2	T-box 2 [Source:MGI Symbol;Acc:MGI:98494]	2.88779	2.32147	0.316131	0.55936	1.46197	0.509925	8.77935	29.1776	3.40583	36.1734	4.3529	30.0918	3.86677	38.6184
ENSMUSG00000000094	Tbx4	T-box 4 [Source:MGI Symbol;Acc:MGI:102556]	0.775942	0.112936	16.7113	17.0946	4.62298	2.32912	22.2141	113.758	5.39949	131.647	1.92338	52.4525	1.89225	15.6491
ENSMUSG00000000120	Ngfr	nerve growth factor receptor (TNFR superfamily, member 16) [Source:MGI Symbol;Acc:MGI:97323]	21.7344	10.9548	4.72016	4.76138	3.35857	1.99835	3.42246	7.04838	1.54508	6.28792	4.08296	10.5328	4.41525	13.1659
ENSMUSG00000000125	Wnt3	wingless-type MMTV integration site family, member 3 [Source:MGI Symbol;Acc:MGI:98955]	0.455966	0.4141	11.8713	10.8734	71.1623	92.6823	21.0237	27.7946	1.8109	1.32602	7.18735	0.753286	4.08616	1.78477
ENSMUSG00000000126	Wnt9a	wingless-type MMTV integration site family, member 9A [Source:MGI Symbol;Acc:MGI:2446084]	0.327976	0.112936	2.62716	2.68766	7.78399	2.93551	6.56857	4.28222	4.66848	5.31835	4.48788	11.8543	3.64738	7.37189
ENSMUSG00000000127	Fer	fer (fms/fps related) protein kinase [Source:MGI Symbol;Acc:MGI:105917]	21.9584	14.3178	19.5456	22.6063	20.428	17.3237	26.4656	34.2844	25.4025	31.8959	20.4148	33.5807	25.8059	28.9961
ENSMUSG00000000131	Xpo6	exportin 6 [Source:MGI Symbol;Acc:MGI:2429950]	144.221	128.358	205.256	178.736	247.389	233.311	135.304	130.994	139.041	123.434	152.014	118.372	143.948	138.359
ENSMUSG00000000134	Tfe3	transcription factor E3 [Source:MGI Symbol;Acc:MGI:98511]	74.1465	71.2879	199.152	220.374	115.574	105.692	76.5482	70.8828	84.016	68.8534	102.074	71.3242	92.062	80.4183
ENSMUSG00000000142	Axin2	axin 2 [Source:MGI Symbol;Acc:MGI:1270862]	20.8704	21.2948	22.2927	17.1492	126.796	153.873	63.5387	60.9884	15.833	12.5616	23.9241	13.4931	21.8568	23.409
ENSMUSG00000000148	Brat1	BRCA1-associated ATM activator 1 [Source:MGI Symbol;Acc:MGI:1891679]	19.2386	11.005	23.2956	21.7878	23.1149	24.8761	22.044	24.6028	25.2031	24.8808	28.9181	25.017	29.0968	29.6169
ENSMUSG00000000149	Gna12	guanine nucleotide binding protein, alpha 12 [Source:MGI Symbol;Acc:MGI:95767]	44.9967	36.4031	68.9493	60.8611	73.533	87.2799	112.686	118.333	125.617	117.731	135.547	102.143	152.395	122.839
ENSMUSG00000000154	Slc22a18	solute carrier family 22 (organic cation transporter), member 18 [Source:MGI Symbol;Acc:MGI:1336884]	13.159	20.0399	0.795778	0.55936	0.829766	0.950941	0.616467	2.89915	0.34889	2.06746	0.573638	1.28191	0.575902	1.37091
ENSMUSG00000000159	Igsf5	immunoglobulin superfamily, member 5 [Source:MGI Symbol;Acc:MGI:1919308]	0.039997	0.16313	0.490548	0.504789	0.0395126	0.0689088	0.276347	0.0265977	0.681166	0.584591	1.7884	0.753286	0.904989	0.646657
ENSMUSG00000000167	Pih1d2	PIH1 domain containing 2 [Source:MGI Symbol;Acc:MGI:1919864]	1.25591	2.0203	1.53705	2.14194	2.72637	4.69958	2.14701	2.68636	2.47546	2.63779	2.19332	2.49774	1.45347	1.9917
ENSMUSG00000000168	Dlat	dihydrolipoamide S-acetyltransferase (E2 component of pyruvate dehydrogenase complex) [Source:MGI Symbol;Acc:MGI:2385311]	68.7069	56.9826	64.3272	61.4068	77.8004	95.7143	56.2261	65.9888	42.8802	48.9488	43.9002	46.2147	46.0996	48.551
ENSMUSG00000000171	Sdhd	succinate dehydrogenase complex, subunit D, integral membrane protein [Source:MGI Symbol;Acc:MGI:1914175]	188.762	132.424	145.562	185.558	162.674	176.31	188.278	169.294	219.053	182.007	215.722	170.546	168.191	151.809
ENSMUSG00000000182	Fgf23	fibroblast growth factor 23 [Source:MGI Symbol;Acc:MGI:1891427]	0.039997	0.0627424	0.141714	0.286502	0.197563	0.675306	0.0212575	0.132988	0.083069	0.0142583	0.168717	0.0132155	0.0274239	0.232796
ENSMUSG00000000184	Ccnd2	cyclin D2 [Source:MGI Symbol;Acc:MGI:88314]	0.615954	0.514487	24.2549	19.9323	81.9097	124.215	76.7183	128.972	73.9148	141.343	104.773	174.405	106.871	228.684
ENSMUSG00000000194	Gpr107	G protein-coupled receptor 107 [Source:MGI Symbol;Acc:MGI:2139054]	113.632	120.177	58.4406	58.7328	67.3691	67.9303	72.8919	97.906	78.1679	97.8834	84.9322	113.561	94.6947	118.08
ENSMUSG00000000197	Nalcn	sodium leak channel, non-selective [Source:MGI Symbol;Acc:MGI:2444306]	0.199985	0.263518	2.14751	1.97823	1.46197	0.675306	0.276347	0.0265977	0.282435	0.128325	0.573638	0.0660777	0.575902	0.646657
ENSMUSG00000000202	Btbd17	BTB (POZ) domain containing 17 [Source:MGI Symbol;Acc:MGI:1919264]	0.199985	0.363906	11.8713	13.3291	1.46197	2.10861	0.446407	0.132988	0.34889	0.413491	0.843586	0.171802	1.56316	0.336262
ENSMUSG00000000214	Th	tyrosine hydroxylase [Source:MGI Symbol;Acc:MGI:98735]	0.167988	0.4141	1.0138	0.886791	0.671715	0.0689088	0.106287	0.0265977	0.215979	0.242391	0.303691	0.806148	0.0274239	0.129331
ENSMUSG00000000223	Drp2	dystrophin related protein 2 [Source:MGI Symbol;Acc:MGI:107432]	0.93593	0.564681	1.27543	0.941362	2.41027	1.99835	3.93264	3.21832	7.26023	5.48945	14.8809	9.31695	35.7882	19.2704
ENSMUSG00000000244	Tspan32	tetraspanin 32 [Source:MGI Symbol;Acc:MGI:1350360]	7.20746	8.09376	0.621361	0.777647	0.671715	0.0137818	0.871557	2.04802	4.13684	6.11682	1.92338	2.18056	0.466206	1.37091
ENSMUSG00000000247	Lhx2	LIM homeobox protein 2 [Source:MGI Symbol;Acc:MGI:96785]	1.63988	1.2172	1.58066	1.37794	0.671715	0.675306	0.616467	0.877723	2.27609	5.31835	0.97856	3.29067	3.31829	2.19863
ENSMUSG00000000253	Gmpr	guanosine monophosphate reductase [Source:MGI Symbol;Acc:MGI:1913605]	13.415	8.19415	6.02829	5.96196	3.04247	7.01491	5.71827	4.70779	6.06404	9.59585	5.83761	15.7661	6.93825	12.959
ENSMUSG00000000266	Mid2	midline 2 [Source:MGI Symbol;Acc:MGI:1344333]	0.103992	0.0627424	0.446944	0.504789	4.93908	6.29826	2.14701	5.77169	1.94381	4.63395	1.65343	2.86777	2.87951	2.92289
ENSMUSG00000000275	Trim25	tripartite motif-containing 25 [Source:MGI Symbol;Acc:MGI:102749]	153.053	291.589	112.205	120.344	69.2657	80.7197	116.342	66.0952	143.294	84.1383	153.229	98.1253	155.027	124.598
ENSMUSG00000000276	Dgke	diacylglycerol kinase, epsilon [Source:MGI Symbol;Acc:MGI:1889276]	16.7748	24.9087	16.4933	16.8763	14.4221	11.2597	8.77935	5.34613	7.26023	7.31452	7.72725	10.1627	10.6679	12.6486
ENSMUSG00000000278	Scpep1	serine carboxypeptidase 1 [Source:MGI Symbol;Acc:MGI:1921867]	202.169	104.868	97.5537	98.1336	97.3987	81.712	247.799	157.698	309.1	201.171	274.3	204.801	225.781	220.82
ENSMUSG00000000282	Mnt	max binding protein [Source:MGI Symbol;Acc:MGI:109150]	48.5484	51.0095	59.2691	49.7285	58.8343	56.6292	47.468	48.1152	42.9467	48.6636	49.839	41.9858	51.9134	52.4827
ENSMUSG00000000290	Itgb2	integrin beta 2 [Source:MGI Symbol;Acc:MGI:96611]	0.327976	0.112936	2.75797	3.39709	2.09417	1.99835	1.29671	2.89915	0.215979	0.698658	0.573638	1.12332	1.12438	2.92289
ENSMUSG00000000295	Hddc2	HD domain containing 2 [Source:MGI Symbol;Acc:MGI:1916942]	86.5296	127.806	22.1183	24.7892	22.4827	22.0095	30.2069	34.6036	26.2	29.6716	17.7153	23.3783	18.6757	17.9253
ENSMUSG00000000296	Tpd52l1	tumor protein D52-like 1 [Source:MGI Symbol;Acc:MGI:1298386]	46.6285	48.9516	13.6154	15.2392	29.2789	22.3402	23.5746	23.3262	13.0418	20.9455	10.8316	16.0833	10.1194	7.99268
ENSMUSG00000000301	Pemt	phosphatidylethanolamine N-methyltransferase [Source:MGI Symbol;Acc:MGI:104535]	11.3672	13.1633	5.33062	6.45311	4.93908	6.18801	5.20809	4.17583	4.07038	5.48945	4.75782	4.71795	3.86677	3.54368
ENSMUSG00000000303	Cdh1	cadherin 1 [Source:MGI Symbol;Acc:MGI:88354]	525.281	382.641	1073.07	884.512	836.127	597.866	396.431	197.275	550.066	220.961	626.582	208.872	445.062	218.648
ENSMUSG00000000305	Cdh4	cadherin 4 [Source:MGI Symbol;Acc:MGI:99218]	1.06392	0.4141	5.02539	2.90595	21.5344	23.7184	8.01408	3.32471	4.07038	6.23088	4.62285	7.83681	3.97647	9.44119
ENSMUSG00000000308	Ckmt1	creatine kinase, mitochondrial 1, ubiquitous [Source:MGI Symbol;Acc:MGI:99441]	72.8346	56.8822	22.2927	20.5872	17.7412	14.2366	10.9051	7.79312	9.71907	4.86209	19.6049	9.36981	22.2956	14.3041
ENSMUSG00000000317	Bcl6b	B cell CLL/lymphoma 6, member B [Source:MGI Symbol;Acc:MGI:1278332]	0.775942	0.213324	11.4352	8.69055	11.4192	12.252	8.09911	9.92093	11.314	10.2232	6.51248	6.09236	6.06068	8.19961
ENSMUSG00000000318	Clec10a	C-type lectin domain family 10, member A [Source:MGI Symbol;Acc:MGI:96975]	0.167988	0.213324	2.0167	1.48708	0.513664	0.0689088	0.106287	0.0265977	0.149524	0.0142583	0.0337434	0.11894	0.0274239	0.0258663
ENSMUSG00000000320	Alox12	arachidonate 12-lipoxygenase [Source:MGI Symbol;Acc:MGI:87998]	10.3752	6.33698	3.76087	2.7968	1.93612	2.43937	0.616467	0.877723	1.0799	1.66822	3.27311	3.18494	1.34377	1.47438
ENSMUSG00000000325	Arvcf	armadillo repeat gene deleted in velo-cardio-facial syndrome [Source:MGI Symbol;Acc:MGI:109620]	129.278	82.2803	29.313	20.1506	40.8166	33.1451	34.1183	27.1562	33.2442	29.6145	41.0658	28.5059	36.3367	36.2387
ENSMUSG00000000326	Comt	catechol-O-methyltransferase [Source:MGI Symbol;Acc:MGI:88470]	47.3005	30.7814	22.2927	20.7509	39.7102	33.6413	39.5602	33.1141	38.8929	35.9452	33.1023	37.9154	33.1555	38.2045
ENSMUSG00000000339	Rtca	RNA 3'-terminal phosphate cyclase [Source:MGI Symbol;Acc:MGI:1913618]	60.5475	54.9749	39.8216	39.9056	46.6644	54.0383	50.6991	54.605	44.3422	45.926	42.0106	39.1312	40.9439	41.1015
ENSMUSG00000000340	Dbt	dihydrolipoamide branched chain transacylase E2 [Source:MGI Symbol;Acc:MGI:105386]	62.7233	80.1722	58.3534	69.7018	38.6039	42.1308	40.7506	39.9231	40.0226	33.9491	34.452	32.7877	38.75	35.204
ENSMUSG00000000346	Dazap2	DAZ associated protein 2 [Source:MGI Symbol;Acc:MGI:1344344]	84.7377	73.6972	65.7226	71.0115	65.9466	61.5355	110.73	98.0124	117.177	132.959	101.804	131.693	99.631	113.01
ENSMUSG00000000355	Mcts1	malignant T cell amplified sequence 1 [Source:MGI Symbol;Acc:MGI:1916245]	33.7015	33.8934	30.8827	43.5619	32.1238	33.4208	28.1662	35.5611	20.219	24.6526	21.4946	29.1403	17.9078	21.3397
ENSMUSG00000000365	Rnf17	ring finger protein 17 [Source:MGI Symbol;Acc:MGI:1353419]	34.3734	38.3607	98.5566	167.331	15.2124	18.2057	10.735	9.92093	11.9121	6.97232	7.72725	12.2772	6.82855	17.2011
ENSMUSG00000000374	Trappc10	trafficking protein particle complex 10 [Source:MGI Symbol;Acc:MGI:1336209]	9.63928	6.23659	50.3739	49.5102	52.9865	48.5807	58.0967	50.8813	77.3705	65.8877	78.8584	69.1569	81.8603	74.6242
ENSMUSG00000000378	Ccm2	cerebral cavernous malformation 2 [Source:MGI Symbol;Acc:MGI:2384924]	31.0137	22.1481	26.8711	26.5901	40.3424	41.6347	58.777	58.7542	57.8326	66.401	56.3178	58.6902	56.9594	57.8629
ENSMUSG00000000384	Tbrg4	transforming growth factor beta regulated gene 4 [Source:MGI Symbol;Acc:MGI:1100868]	206.105	310.311	182.32	171.696	156.352	151.393	95.85	71.8403	82.0223	57.903	97.4848	56.6286	92.3911	71.0029
ENSMUSG00000000385	Tmprss2	transmembrane protease, serine 2 [Source:MGI Symbol;Acc:MGI:1354381]	0.0719946	0.263518	1.84228	0.941362	32.914	14.2917	159.282	50.7749	281.454	111.058	327.48	114.46	216.896	90.9717
ENSMUSG00000000392	Fap	fibroblast activation protein [Source:MGI Symbol;Acc:MGI:109608]	0.00799941	0.0125485	0.0109011	0.0136429	0.0395126	0.0137818	0.0212575	0.0265977	0.0166138	0.128325	0.0337434	1.12332	0.0274239	1.9917
ENSMUSG00000000399	Ndufa9	NADH dehydrogenase (ubiquinone) 1 alpha subcomplex, 9 [Source:MGI Symbol;Acc:MGI:1913358]	242.806	224.881	123.585	144.356	107.198	116.663	129.182	143.654	123.025	125.716	112.197	111.447	97.2177	94.386
ENSMUSG00000000402	Egfl6	EGF-like-domain, multiple 6 [Source:MGI Symbol;Acc:MGI:1858599]	2.15184	1.76933	4.19691	4.76138	0.671715	0.78556	0.786527	0.771332	1.67799	2.23856	0.573638	2.28629	0.466206	1.37091
ENSMUSG00000000409	Lck	lymphocyte protein tyrosine kinase [Source:MGI Symbol;Acc:MGI:96756]	35.3654	25.9126	12.4381	14.5843	10.787	12.8033	5.71827	3.32471	5.66531	5.03319	5.97259	6.51526	7.48672	5.50952
ENSMUSG00000000416	Cttnbp2	cortactin binding protein 2 [Source:MGI Symbol;Acc:MGI:1353467]	2.6318	5.38329	5.19981	2.52394	7.94204	7.01491	24.85	35.0291	11.1811	31.3255	6.51248	51.6595	10.1194	46.3782
ENSMUSG00000000420	Galnt1	UDP-N-acetyl-alpha-D-galactosamine:polypeptide N-acetylgalactosaminyltransferase 1 [Source:MGI Symbol;Acc:MGI:894693]	68.1629	59.3919	41.9146	41.2699	156.035	201.007	209.195	272.812	175.724	193.3	187.512	201.788	176.308	179.227
ENSMUSG00000000435	Myf5	myogenic factor 5 [Source:MGI Symbol;Acc:MGI:97252]	0.00799941	0.0125485	1.23182	1.15965	0.355614	0.0137818	0.0212575	0.132988	0.083069	0.0142583	0.0337434	0.0132155	0.0274239	0.0258663
ENSMUSG00000000439	Mkrn2	makorin, ring finger protein, 2 [Source:MGI Symbol;Acc:MGI:1914277]	49.4763	37.7082	28.2229	26.0444	28.9628	26.0889	25.7853	27.7946	28.4594	27.1621	29.458	27.5015	28.658	31.9966
ENSMUSG00000000440	Pparg	peroxisome proliferator activated receptor gamma [Source:MGI Symbol;Acc:MGI:97747]	0.00799941	0.0125485	0.0545054	0.0682147	0.987816	0.344544	1.63683	0.664942	2.60837	1.44009	4.3529	1.91625	5.5122	4.47487
ENSMUSG00000000441	Raf1	v-raf-leukemia viral oncogene 1 [Source:MGI Symbol;Acc:MGI:97847]	120.959	101.203	186.594	177.317	192.387	188.989	159.708	163.443	155.19	162.16	169.966	159.763	173.237	186.78
ENSMUSG00000000486	2019-09-01	septin 1 [Source:MGI Symbol;Acc:MGI:1858916]	373.292	306.848	49.0657	73.9583	11.8933	8.11745	9.03444	6.30365	13.0418	7.31452	10.4267	8.31257	12.3133	11.7174
ENSMUSG00000000489	Pdgfb	platelet derived growth factor, B polypeptide [Source:MGI Symbol;Acc:MGI:97528]	8.55136	5.28291	2.45274	2.14194	7.78399	3.10089	6.39851	12.8999	9.91844	8.11298	9.07698	6.72671	11.5455	7.37189
ENSMUSG00000000530	Acvrl1	activin A receptor, type II-like 1 [Source:MGI Symbol;Acc:MGI:1338946]	1.25591	0.313712	1.71147	1.37794	0.671715	0.840687	9.28953	19.9217	19.8203	26.4777	12.8562	14.6032	13.8491	14.2006
ENSMUSG00000000531	Grasp	GRP1 (general receptor for phosphoinositides 1)-associated scaffold protein [Source:MGI Symbol;Acc:MGI:1860303]	26.0221	11.4568	4.89458	3.45166	4.93908	4.09318	9.2045	6.94199	7.79187	14.3866	9.07698	17.4049	9.79033	28.4788
ENSMUSG00000000532	Acvr1b	activin A receptor, type 1B [Source:MGI Symbol;Acc:MGI:1338944]	32.0056	16.2252	27.3508	24.2435	43.3454	66.2765	53.5901	79.1812	48.9276	62.5798	47.6795	50.8666	53.0104	49.2753
ENSMUSG00000000538	Tom1l2	target of myb1-like 2 (chicken) [Source:MGI Symbol;Acc:MGI:2443306]	13.223	12.9626	20.9846	19.8232	16.1607	21.8992	32.0776	42.1573	35.5037	39.4242	50.7839	51.5538	47.4159	51.8619
ENSMUSG00000000544	Gpa33	glycoprotein A33 (transmembrane) [Source:MGI Symbol;Acc:MGI:1891703]	101.568	60.8977	34.5891	39.6327	6.99374	4.09318	5.88833	0.45216	8.38997	2.12449	7.99719	4.87653	8.25459	6.95803
ENSMUSG00000000552	Zfp385a	zinc finger protein 385A [Source:MGI Symbol;Acc:MGI:1352495]	53.252	49.7045	45.3158	51.7477	35.1267	30.058	33.9482	44.6043	37.8296	43.1314	36.2067	33.9507	31.181	37.8941
ENSMUSG00000000555	Itga5	integrin alpha 5 (fibronectin receptor alpha) [Source:MGI Symbol;Acc:MGI:96604]	62.2434	36.3529	29.749	27.2995	143.549	146.376	188.108	209.616	220.648	235.619	256.484	232.501	262.968	221.027
ENSMUSG00000000560	Gabra2	gamma-aminobutyric acid (GABA) A receptor, subunit alpha 2 [Source:MGI Symbol;Acc:MGI:95614]	0.00799941	0.0125485	0.490548	0.122786	0.0395126	0.124036	0.106287	0.0265977	0.083069	1.04086	0.168717	1.44049	0.0274239	1.06052
ENSMUSG00000000561	Wdr77	WD repeat domain 77 [Source:MGI Symbol;Acc:MGI:1917715]	218.712	330.589	167.539	148.23	143.707	156.575	97.6357	82.6921	73.4496	55.1084	69.0053	53.1925	62.3345	64.0708
ENSMUSG00000000563	Atp5f1	ATP synthase, H+ transporting, mitochondrial F0 complex, subunit B1 [Source:MGI Symbol;Acc:MGI:1100495]	321.872	283.759	251.477	307.034	230.319	238.493	284.106	289.409	240.252	239.668	200.335	211.568	198.247	203.956
ENSMUSG00000000567	Sox9	SRY (sex determining region Y)-box 9 [Source:MGI Symbol;Acc:MGI:98371]	0.103992	0.213324	1.36263	1.37794	1.30392	1.2817	4.61288	6.19726	3.87102	3.89252	2.73322	3.29067	6.71886	8.61347
ENSMUSG00000000568	Hnrnpd	heterogeneous nuclear ribonucleoprotein D [Source:MGI Symbol;Acc:MGI:101947]	323.76	203.047	391.054	375.522	442.265	524.658	276.284	283.877	262.382	259.173	250.005	218.175	245.636	244.514
ENSMUSG00000000579	Dynlt1c	dynein light chain Tctex-type 1C [Source:MGI Symbol;Acc:MGI:3807476]	62.0514	60.9981	26.2171	33.9573	17.267	16.7173	23.1494	25.9859	20.7506	29.2723	21.8995	26.2857	19.992	23.0986
ENSMUSG00000000581	C1d	C1D nuclear receptor co-repressor [Source:MGI Symbol;Acc:MGI:1927354]	38.2452	36.6039	39.9088	51.9659	43.8195	51.337	50.1889	65.6696	52.1839	67.5987	43.4953	74.0202	43.4669	52.6896
ENSMUSG00000000594	Gm2a	GM2 ganglioside activator protein [Source:MGI Symbol;Acc:MGI:95762]	71.6507	75.6045	9.47303	12.5651	6.83569	6.5739	10.65	8.32507	15.6336	36.6296	17.4454	54.4612	22.0762	49.2753
ENSMUSG00000000600	Krit1	KRIT1, ankyrin repeat containing [Source:MGI Symbol;Acc:MGI:1930618]	7.68743	4.22884	84.4288	85.855	68.4754	71.0174	85.2213	117.056	68.9307	84.9368	64.9561	82.7953	72.5362	77.1074
ENSMUSG00000000605	Clcn4	chloride channel, voltage-sensitive 4 [Source:MGI Symbol;Acc:MGI:104571]	2.7278	4.4798	10.694	11.2554	26.9081	24.6556	45.4273	49.6046	49.6586	60.0703	51.9986	71.3242	53.9977	77.5212
ENSMUSG00000000617	Grm6	glutamate receptor, metabotropic 6 [Source:MGI Symbol;Acc:MGI:1351343]	0.039997	0.0125485	39.778	31.7744	7.46789	7.45593	1.12665	0.45216	1.87736	0.299425	2.3283	0.171802	0.904989	0.543192
ENSMUSG00000000627	Sema4f	sema domain, immunoglobulin domain (Ig), TM domain, and short cytoplasmic domain [Source:MGI Symbol;Acc:MGI:1340055]	9.73528	5.23271	2.93239	1.97823	4.30688	1.8881	0.616467	0.558551	0.681166	0.869757	1.92338	1.81053	0.904989	2.81942
ENSMUSG00000000628	Hk2	hexokinase 2 [Source:MGI Symbol;Acc:MGI:1315197]	204.761	176.143	207	205.913	186.223	207.071	160.643	106.949	155.123	105.982	203.709	127.252	242.564	186.677
ENSMUSG00000000631	Myo18a	myosin XVIIIA [Source:MGI Symbol;Acc:MGI:2667185]	54.5959	63.2067	32.9757	29.537	64.9983	54.8652	122.039	82.6921	179.579	118.13	196.69	104.892	180.148	110.216
ENSMUSG00000000632	Sez6	seizure related gene 6 [Source:MGI Symbol;Acc:MGI:104745]	0.903933	0.514487	4.19691	3.56081	1.77807	2.82526	0.361377	0.0265977	0.34889	0.0142583	1.24851	0.11894	1.45347	0.336262
ENSMUSG00000000673	Haao	3-hydroxyanthranilate 3,4-dioxygenase [Source:MGI Symbol;Acc:MGI:1349444]	0.583957	0.16313	0.185318	0.0136429	0.0395126	0.289417	0.106287	0.0265977	0.0166138	0.0142583	0.168717	0.171802	0.0274239	0.232796
ENSMUSG00000000682	Cd52	CD52 antigen [Source:MGI Symbol;Acc:MGI:1346088]	0.391971	0.665069	0.621361	0.395645	0.197563	0.0689088	0.191317	0.0265977	0.083069	0.470524	0.438665	3.02636	1.34377	2.92289
ENSMUSG00000000686	Abhd15	abhydrolase domain containing 15 [Source:MGI Symbol;Acc:MGI:1914727]	0.295978	0.0125485	0.577757	0.395645	0.197563	0.454798	0.0212575	0.239379	0.083069	0.527558	0.97856	0.436113	0.466206	0.543192
ENSMUSG00000000690	Hoxb6	homeobox B6 [Source:MGI Symbol;Acc:MGI:96187]	0.00799941	0.0125485	0.0545054	0.0136429	0.355614	0.0137818	4.86797	14.2829	0.814076	1.26899	1.11353	0.594699	1.78255	0.543192
ENSMUSG00000000693	Loxl3	lysyl oxidase-like 3 [Source:MGI Symbol;Acc:MGI:1337004]	1.25591	1.41798	2.0603	1.92365	4.93908	3.43166	2.31707	2.79275	3.07355	7.94188	2.3283	15.0789	3.42799	16.063
ENSMUSG00000000706	Btn1a1	butyrophilin, subfamily 1, member A1 [Source:MGI Symbol;Acc:MGI:103118]	0.295978	0.213324	0.359735	0.122786	0.671715	0.840687	0.276347	0.45216	1.14635	0.413491	1.38348	0.541837	3.75707	1.16398
ENSMUSG00000000708	Kat2b	K(lysine) acetyltransferase 2B [Source:MGI Symbol;Acc:MGI:1343094]	34.3734	17.3796	58.5715	70.8478	13.1577	9.93665	14.5614	6.94199	24.1399	16.0976	21.7645	24.0126	21.8568	26.8233
ENSMUSG00000000711	Rab5b	RAB5B, member RAS oncogene family [Source:MGI Symbol;Acc:MGI:105938]	20.2945	12.7116	24.2113	22.7155	28.6467	33.531	40.4955	53.7539	46.6017	53.9107	51.5937	62.232	56.5207	59.8287
ENSMUSG00000000730	Dnmt3l	DNA (cytosine-5-)-methyltransferase 3-like [Source:MGI Symbol;Acc:MGI:1859287]	175.483	155.814	351.898	436.26	89.18	38.0514	58.947	6.30365	68.5984	6.57308	60.232	12.3301	53.3395	30.755
ENSMUSG00000000731	Aire	autoimmune regulator (autoimmune polyendocrinopathy candidiasis ectodermal dystrophy) [Source:MGI Symbol;Acc:MGI:1338803]	42.2449	28.2717	20.7665	32.1018	3.20052	3.04577	0.956587	0.0265977	3.0071	0.470524	2.73322	1.22904	3.53768	2.71596
ENSMUSG00000000732	Icosl	icos ligand [Source:MGI Symbol;Acc:MGI:1354701]	11.2072	15.8236	23.7316	29.6461	12.9997	8.72385	12.9458	5.13335	15.6336	12.1623	14.341	15.0789	18.3466	11.407
ENSMUSG00000000738	Spg7	spastic paraplegia 7 homolog (human) [Source:MGI Symbol;Acc:MGI:2385906]	139.454	117.818	85.3445	65.8817	85.7029	72.7814	79.0141	71.5211	84.4147	79.7468	102.074	77.7734	108.736	81.5564
ENSMUSG00000000739	Sult5a1	sulfotransferase family 5A, member 1 [Source:MGI Symbol;Acc:MGI:1931463]	10.1192	11.4568	3.76087	2.52394	2.41027	2.05348	0.446407	1.51607	2.27609	2.23856	0.843586	1.81053	2.33103	0.957052
ENSMUSG00000000740	Rpl13	ribosomal protein L13 [Source:MGI Symbol;Acc:MGI:105922]	4398.4	5697.72	652.375	642.814	539.624	508.671	596.422	401.758	480.82	403.924	487.694	412.496	455.264	373.431
ENSMUSG00000000743	Chmp1a	charged multivesicular body protein 1A [Source:MGI Symbol;Acc:MGI:1920159]	135.582	128.208	107.059	95.405	122.213	111.04	148.909	113.439	166.022	118.415	166.591	118.583	148.446	114.976
ENSMUSG00000000751	Rpa1	replication protein A1 [Source:MGI Symbol;Acc:MGI:1915525]	281.331	295.755	251.128	262.667	247.705	250.731	194.825	175.784	153.993	145.734	150.799	148.08	142.961	160.811
ENSMUSG00000000753	Serpinf1	serine (or cysteine) peptidase inhibitor, clade F, member 1 [Source:MGI Symbol;Acc:MGI:108080]	2.43982	0.514487	3.36843	3.06966	2.41027	1.72272	11.5853	39.9231	10.3172	92.6363	4.8928	68.4697	4.74433	58.5871
ENSMUSG00000000759	Tubgcp3	tubulin, gamma complex associated protein 3 [Source:MGI Symbol;Acc:MGI:2183752]	21.3824	17.0785	63.4551	52.1842	75.9038	57.3459	85.1363	68.9677	83.285	76.781	83.9874	74.7603	94.1462	73.5896
ENSMUSG00000000776	Polr3d	polymerase (RNA) III (DNA directed) polypeptide D [Source:MGI Symbol;Acc:MGI:1914315]	30.8857	23.2523	38.4699	39.1416	49.3513	46.8166	44.0668	51.2005	47.4656	51.4583	54.9681	47.8535	58.2758	47.7233
ENSMUSG00000000782	Tcf7	transcription factor 7, T cell specific [Source:MGI Symbol;Acc:MGI:98507]	78.1782	65.2646	91.7543	83.8904	128.693	147.589	68.8105	82.7985	31.3835	28.1887	34.722	14.8675	26.6835	19.4773
ENSMUSG00000000787	Ddx3x	DEAD/H (Asp-Glu-Ala-Asp/His) box polypeptide 3, X-linked [Source:MGI Symbol;Acc:MGI:103064]	240.854	207.113	1125	1336.53	1430.08	1314.08	1111.53	1104.89	960.826	822.149	893.02	840.574	926.078	850.199
ENSMUSG00000000791	Il12rb1	interleukin 12 receptor, beta 1 [Source:MGI Symbol;Acc:MGI:104579]	1.89586	0.363906	0.664965	0.613932	0.671715	0.344544	0.361377	0.239379	0.4818	0.128325	0.438665	0.383251	0.137119	0.646657
ENSMUSG00000000792	Slc5a5	solute carrier family 5 (sodium iodide symporter), member 5 [Source:MGI Symbol;Acc:MGI:2149330]	1.2879	1.16701	32.4961	26.8084	32.914	25.8684	10.1398	2.57997	24.605	7.02935	54.1582	16.5062	84.9318	30.6515
ENSMUSG00000000794	Kcnn3	potassium intermediate/small conductance calcium-activated channel, subfamily N, member 3 [Source:MGI Symbol;Acc:MGI:2153183]	0.583957	0.564681	0.926591	0.504789	1.93612	0.675306	1.38174	6.51643	3.80456	37.6562	3.27311	43.0959	2.00194	13.4763
ENSMUSG00000000804	Usp32	ubiquitin specific peptidase 32 [Source:MGI Symbol;Acc:MGI:2144475]	15.6548	11.2058	79.3707	72.0483	93.1313	70.6866	101.717	84.288	112.259	75.6974	104.773	79.6236	116.744	87.4539
ENSMUSG00000000805	Car4	carbonic anhydrase 4 [Source:MGI Symbol;Acc:MGI:1096574]	0.00799941	0.0125485	48.7169	52.5117	59.9407	33.6964	126.121	155.251	137.446	62.8649	117.866	35.3251	133.966	42.4466
ENSMUSG00000000811	Txnrd3	thioredoxin reductase 3 [Source:MGI Symbol;Acc:MGI:2386711]	16.3268	9.59958	9.03699	8.09026	6.36154	7.62131	4.78294	5.34613	4.40266	4.06362	5.97259	5.51088	7.04794	8.09614
ENSMUSG00000000823	Zfp512b	zinc finger protein 512B [Source:MGI Symbol;Acc:MGI:2685478]	20.2625	17.48	122.713	105.392	102.298	101.944	74.7626	72.6914	97.7058	134.955	105.583	138.776	99.9601	142.704
ENSMUSG00000000826	Dnajc5	DnaJ heat shock protein family (Hsp40) member C5 [Source:MGI Symbol;Acc:MGI:892995]	70.9787	79.4193	137.626	133.769	158.248	153.487	181.815	160.783	197.322	165.867	200.065	167.692	193.64	176.951
ENSMUSG00000000827	Tpd52l2	tumor protein D52-like 2 [Source:MGI Symbol;Acc:MGI:1913564]	149.853	110.991	123.28	146.43	124.741	127.302	115.237	142.803	114.519	134.727	107.068	138.723	97.6565	112.286
ENSMUSG00000000838	Fmr1	fragile X mental retardation syndrome 1 [Source:MGI Symbol;Acc:MGI:95564]	46.7885	31.2331	164.094	145.338	170.892	150.014	176.884	162.698	174.462	134.042	154.309	143.322	162.596	137.738
ENSMUSG00000000861	Bcl11a	B cell CLL/lymphoma 11A (zinc finger protein) [Source:MGI Symbol;Acc:MGI:106190]	0.487964	0.0125485	38.5571	39.7419	13.7899	22.671	1.72186	1.40968	5.06721	7.14342	6.64746	24.3298	3.64738	21.857
ENSMUSG00000000876	Pxmp4	peroxisomal membrane protein 4 [Source:MGI Symbol;Acc:MGI:1891701]	15.9428	12.8622	7.46723	5.6891	5.88738	6.95979	9.2045	11.6232	13.0418	18.3219	17.3104	20.1008	13.0812	16.3734
ENSMUSG00000000881	Dlg3	discs, large homolog 3 (Drosophila) [Source:MGI Symbol;Acc:MGI:1888986]	25.0621	13.7155	48.15	47.0545	34.9687	54.2588	34.2033	47.4768	35.1714	55.5647	33.9121	50.338	33.8137	50.3099
ENSMUSG00000000884	Gnb1l	guanine nucleotide binding protein (G protein), beta polypeptide 1-like [Source:MGI Symbol;Acc:MGI:1338057]	33.9895	33.6926	10.4759	9.67284	9.9967	9.38537	9.88473	3.4311	6.72859	5.14725	5.97259	4.61222	5.40251	6.33724
ENSMUSG00000000901	Mmp11	matrix metallopeptidase 11 [Source:MGI Symbol;Acc:MGI:97008]	55.7799	28.1713	19.7636	16.7126	11.4192	11.9212	14.1362	37.6889	18.5576	52.8271	15.5557	55.7299	16.5915	56.2074
ENSMUSG00000000902	Smarcb1	SWI/SNF related, matrix associated, actin dependent regulator of chromatin, subfamily b, member 1 [Source:MGI Symbol;Acc:MGI:1328366]	251.861	232.209	90.4462	93.3313	120	132.925	91.4285	100.353	83.8831	111.971	89.3864	90.3546	82.7379	93.8687
ENSMUSG00000000903	Vpreb3	pre-B lymphocyte gene 3 [Source:MGI Symbol;Acc:MGI:98938]	2.37582	2.32147	0.272527	0.286502	0.0395126	0.0137818	0.0212575	0.0265977	0.215979	0.0142583	0.0337434	0.11894	0.0274239	0.0258663
ENSMUSG00000000915	Hip1r	huntingtin interacting protein 1 related [Source:MGI Symbol;Acc:MGI:1352504]	16.2948	15.3217	21.2898	21.0238	47.6127	35.7912	44.2368	13.6446	51.7852	24.4245	63.0665	25.5456	67.1611	41.9292
ENSMUSG00000000916	Nsun5	NOL1/NOP2/Sun domain family, member 5 [Source:MGI Symbol;Acc:MGI:2140844]	36.3253	35.2989	32.0601	32.3747	25.0115	31.4913	17.8776	14.3893	14.3709	12.3905	19.8749	13.5459	17.7981	18.2357
ENSMUSG00000000934	Top1mt	DNA topoisomerase 1, mitochondrial [Source:MGI Symbol;Acc:MGI:1920210]	12.2631	10.9046	9.51664	7.38083	8.89035	6.62902	10.4799	3.32471	17.6937	7.37155	21.6295	9.5284	20.5405	11.614
ENSMUSG00000000938	Hoxa10	homeobox A10 [Source:MGI Symbol;Acc:MGI:96171]	0.295978	0.112936	0.185318	0.0682147	0.355614	0.344544	9.45958	17.2619	9.25389	36.0023	2.73322	37.7568	2.00194	35.1005
ENSMUSG00000000942	Hoxa4	homeobox A4 [Source:MGI Symbol;Acc:MGI:96176]	0.231983	0.363906	0.0545054	0.0136429	0.671715	0.0137818	0.446407	0.239379	0.548255	0.755691	0.843586	1.07046	0.466206	1.68131
ENSMUSG00000000948	Gm38393	predicted gene, 38393 [Source:MGI Symbol;Acc:MGI:5613898]	0.423968	0.966232	141.463	100.316	133.75	95.7143	39.8153	47.4768	36.7663	19.5767	44.3051	15.0789	39.0791	14.3041
ENSMUSG00000000957	Mmp14	matrix metallopeptidase 14 (membrane-inserted) [Source:MGI Symbol;Acc:MGI:101900]	11.3032	7.89299	25.0398	23.7523	53.4606	79.4518	60.2225	187.487	56.3706	187.996	60.6369	216.537	64.6381	288.176
ENSMUSG00000000958	Slc7a7	solute carrier family 7 (cationic amino acid transporter, y+ system), member 7 [Source:MGI Symbol;Acc:MGI:1337120]	32.8376	21.5457	256.753	273.8	153.032	126.144	108.945	23.9645	152.133	33.1506	112.737	27.0786	84.7124	40.7911
ENSMUSG00000000959	Oxa1l	oxidase assembly 1-like [Source:MGI Symbol;Acc:MGI:1916339]	153.309	136.691	77.5393	70.684	71.9525	91.0836	85.2213	61.6268	74.3135	69.3667	80.0732	86.0199	75.6077	80.3148
ENSMUSG00000000976	Heatr6	HEAT repeat containing 6 [Source:MGI Symbol;Acc:MGI:1919790]	16.9987	16.5263	52.5977	46.6179	45.0839	41.0834	36.9243	38.7528	33.1113	43.7588	34.9919	41.1928	34.9106	37.2733
ENSMUSG00000000982	Ccl3	chemokine (C-C motif) ligand 3 [Source:MGI Symbol;Acc:MGI:98260]	0.039997	0.0125485	0.621361	0.395645	0.197563	0.179163	0.0212575	0.0265977	0.149524	0.755691	0.573638	5.03512	2.11164	4.88873
ENSMUSG00000001014	Icam4	intercellular adhesion molecule 4, Landsteiner-Wiener blood group [Source:MGI Symbol;Acc:MGI:1925619]	2.50381	1.91992	1.18822	0.995934	0.513664	0.565052	0.361377	0.558551	0.814076	0.584591	0.0337434	0.330388	0.575902	0.750122
ENSMUSG00000001016	Ilf2	interleukin enhancer binding factor 2 [Source:MGI Symbol;Acc:MGI:1915031]	276.275	282.554	228.236	241.439	254.185	269.364	210.385	221.426	178.117	193.585	177.659	177.471	161.17	175.192
ENSMUSG00000001017	Chtop	chromatin target of PRMT1 [Source:MGI Symbol;Acc:MGI:1913761]	268.212	298.415	196.187	199.091	178.795	186.343	150.184	146.207	135.054	140.145	131.093	140.362	146.69	165.674
ENSMUSG00000001018	Snapin	SNAP-associated protein [Source:MGI Symbol;Acc:MGI:1333745]	23.9422	23.2021	26.5659	31.5015	25.4857	27.8529	37.0093	30.9863	39.6904	43.7017	37.6914	43.9945	34.0331	41.4119
ENSMUSG00000001020	S100a4	S100 calcium binding protein A4 [Source:MGI Symbol;Acc:MGI:1330282]	0.0719946	0.0125485	0.0109011	0.0136429	0.0395126	0.0689088	0.106287	0.45216	0.149524	0.185358	0.573638	1.28191	0.356511	1.78477
ENSMUSG00000001025	S100a6	S100 calcium binding protein A6 (calcyclin) [Source:MGI Symbol;Acc:MGI:1339467]	29.9578	39.9167	17.0166	23.6978	9.20645	4.20344	21.7889	21.8367	8.25706	21.6869	12.7213	39.8713	15.2751	34.5832
ENSMUSG00000001027	Scn4a	sodium channel, voltage-gated, type IV, alpha [Source:MGI Symbol;Acc:MGI:98250]	0.199985	0.213324	0.752174	1.54165	0.987816	1.00607	2.57216	0.771332	0.0166138	0.242391	0.708612	0.11894	0.246815	0.0258663
ENSMUSG00000001029	Icam2	intercellular adhesion molecule 2 [Source:MGI Symbol;Acc:MGI:96394]	1.3199	2.42186	0.359735	0.286502	0.197563	0.124036	1.12665	5.02696	5.79822	7.71375	1.65343	3.07922	1.78255	1.88824
ENSMUSG00000001034	Mapk7	mitogen-activated protein kinase 7 [Source:MGI Symbol;Acc:MGI:1346347]	60.4835	41.021	61.0133	49.6194	63.7339	70.9071	55.0357	60.7757	45.2062	60.9828	50.9188	54.8841	57.0691	70.0717
ENSMUSG00000001036	Epn2	epsin 2 [Source:MGI Symbol;Acc:MGI:1333766]	98.2407	114.404	81.8998	79.361	69.1076	68.3713	54.8656	66.4144	52.3833	56.6483	62.9315	59.906	81.4216	68.9336
ENSMUSG00000001039	B9d1	B9 protein domain 1 [Source:MGI Symbol;Acc:MGI:1351471]	29.2858	27.4184	35.3304	36.413	23.589	30.6644	15.2416	18.2194	18.1589	22.5994	19.7399	19.9951	15.3848	17.408
ENSMUSG00000001052	Sec24b	Sec24 related gene family, member B (S. cerevisiae) [Source:MGI Symbol;Acc:MGI:2139764]	24.1662	15.3217	68.3824	66.1	112.888	114.072	96.8704	115.78	86.6077	113.796	88.3066	100.874	88.5518	97.8004
ENSMUSG00000001053	N4bp3	NEDD4 binding protein 3 [Source:MGI Symbol;Acc:MGI:2442218]	66.723	56.7316	10.2143	9.23627	13.3158	10.5982	9.62964	5.45252	9.85198	8.62628	9.07698	5.6166	10.4485	9.33773
ENSMUSG00000001054	Rmnd5b	required for meiotic nuclear division 5 homolog B [Source:MGI Symbol;Acc:MGI:1913339]	66.0511	34.1444	16.2317	17.5312	22.6407	15.5045	32.9279	24.1773	32.3803	28.3028	31.6176	31.8891	35.7882	31.0654
ENSMUSG00000001056	Nhp2	NHP2 ribonucleoprotein [Source:MGI Symbol;Acc:MGI:1098547]	465.573	791.319	194.53	251.098	172.789	191.801	138.62	99.7146	120.566	71.1347	109.632	58.7959	84.9318	66.6574
ENSMUSG00000001062	Vps9d1	VPS9 domain containing 1 [Source:MGI Symbol;Acc:MGI:1914143]	17.8627	14.1672	16.6677	12.5651	18.2153	18.4813	21.1087	21.0919	22.8772	26.3636	23.5192	30.3032	26.7931	32.4104
ENSMUSG00000001065	Zfp276	zinc finger protein (C2H2 type) 276 [Source:MGI Symbol;Acc:MGI:1888495]	9.92726	6.53775	12.1329	8.74512	18.0573	12.9135	14.2213	18.3258	16.8962	17.4664	25.4088	20.7352	33.1555	24.8575
ENSMUSG00000001082	Mfsd10	major facilitator superfamily domain containing 10 [Source:MGI Symbol;Acc:MGI:1915544]	72.3226	72.3921	75.8824	74.1221	60.7309	75.5378	35.2237	29.3904	26.9974	29.3864	34.857	31.149	33.5943	35.7213
ENSMUSG00000001089	Luzp1	leucine zipper protein 1 [Source:MGI Symbol;Acc:MGI:107629]	42.1489	36.6039	156.071	140.536	192.071	206.079	173.738	202.062	142.829	132.388	136.627	126.777	138.354	132.461
ENSMUSG00000001095	Slc13a2	solute carrier family 13 (sodium-dependent dicarboxylate transporter), member 2 [Source:MGI Symbol;Acc:MGI:1276558]	2.37582	1.41798	0.0545054	0.0136429	0.0395126	0.0689088	0.0212575	0.0265977	0.0166138	0.0142583	0.168717	0.0660777	0.0274239	0.0258663
ENSMUSG00000001098	Kctd10	potassium channel tetramerisation domain containing 10 [Source:MGI Symbol;Acc:MGI:2141207]	31.5577	29.125	62.8011	55.4585	110.359	111.591	200.692	322.178	166.088	233.851	163.622	190.528	185.084	173.847
ENSMUSG00000001100	Poldip2	polymerase (DNA-directed), delta interacting protein 2 [Source:MGI Symbol;Acc:MGI:1915061]	130.654	99.4968	88.9637	83.4538	88.2317	103.377	89.1327	91.4162	76.1078	89.0432	70.49	91.0947	72.0974	88.4885
ENSMUSG00000001105	Ift20	intraflagellar transport 20 [Source:MGI Symbol;Acc:MGI:1915585]	43.7487	65.9171	26.7403	34.7758	18.6895	18.8672	32.8428	33.2205	34.1081	42.504	32.2925	39.2898	29.0968	38.2045
ENSMUSG00000001119	Col6a1	collagen, type VI, alpha 1 [Source:MGI Symbol;Acc:MGI:88459]	0.775942	1.16701	0.316131	0.286502	1.93612	1.55734	6.73863	23.1134	15.0355	86.7048	39.986	503.208	47.5256	737.939
ENSMUSG00000001120	Pcbp3	poly(rC) binding protein 3 [Source:MGI Symbol;Acc:MGI:1890470]	17.3507	13.1132	12.5689	10.8734	25.1696	29.7272	7.67396	15.1341	7.92478	16.4398	9.75185	15.3961	7.48672	14.2006
ENSMUSG00000001123	Lgals9	lectin, galactose binding, soluble 9 [Source:MGI Symbol;Acc:MGI:109496]	1.54389	0.564681	6.55154	7.70826	2.88442	2.27399	10.3949	2.68636	25.9341	9.99508	56.9927	31.8362	70.0132	64.3812
ENSMUSG00000001127	Araf	Araf proto-oncogene, serine/threonine kinase [Source:MGI Symbol;Acc:MGI:88065]	71.5547	94.5276	91.4491	99.8799	82.0678	90.6977	78.0788	91.9481	75.5762	101.191	86.4169	101.879	86.6869	108.664
ENSMUSG00000001128	Cfp	complement factor properdin [Source:MGI Symbol;Acc:MGI:97545]	35.2694	39.2642	5.98469	4.76138	6.51959	7.29055	4.78294	4.81418	5.79822	5.71759	7.32232	7.1496	4.85403	10.5793
ENSMUSG00000001131	Timp1	tissue inhibitor of metalloproteinase 1 [Source:MGI Symbol;Acc:MGI:98752]	167.452	191.05	9.69105	12.2923	4.93908	4.92009	7.84402	10.0273	7.52605	11.9912	9.61688	29.616	14.946	29.0996
ENSMUSG00000001134	Uxt	ubiquitously expressed transcript [Source:MGI Symbol;Acc:MGI:1277988]	22.5023	24.6577	9.25501	10.6006	10.6289	9.33025	7.24881	6.8356	8.92161	6.97232	7.32232	6.35667	7.04794	6.23377
ENSMUSG00000001138	Cnnm3	cyclin M3 [Source:MGI Symbol;Acc:MGI:2151055]	24.9981	19.036	62.2778	48.6916	51.7221	62.3624	32.6728	23.6453	26.9974	25.7933	33.9121	23.2197	29.7549	28.8926
ENSMUSG00000001143	Lman2l	lectin, mannose-binding 2-like [Source:MGI Symbol;Acc:MGI:2443010]	18.1826	16.4259	21.1154	18.2406	28.8047	31.4913	25.7853	32.1566	21.3487	34.4053	21.0896	30.3032	21.4181	37.4802
ENSMUSG00000001150	Mcm3ap	minichromosome maintenance complex component 3 associated protein [Source:MGI Symbol;Acc:MGI:1930089]	190.234	189.645	428.249	429.984	186.697	166.387	133.858	140.569	108.87	99.2521	110.982	99.4998	105.116	105.871
ENSMUSG00000001151	Pcnt	pericentrin (kendrin) [Source:MGI Symbol;Acc:MGI:102722]	86.5616	74.5505	244.413	227.742	164.886	169.088	120.764	97.6932	109.269	93.6059	123.805	81.7381	132.211	98.6281
ENSMUSG00000001156	Mxd1	MAX dimerization protein 1 [Source:MGI Symbol;Acc:MGI:96908]	6.7275	4.83116	9.34222	8.52683	8.25814	9.82639	10.4799	19.9217	12.3108	20.2611	15.0158	23.3254	18.0175	21.6501
ENSMUSG00000001157	Gmcl1	germ cell-less, spermatogenesis associated 1 [Source:MGI Symbol;Acc:MGI:1345156]	40.389	24.457	27.656	22.6609	26.1179	31.7669	28.4213	30.4543	29.855	29.1012	27.4334	29.1403	28.7677	39.7565
ENSMUSG00000001158	Snrnp27	small nuclear ribonucleoprotein 27 (U4/U6.U5) [Source:MGI Symbol;Acc:MGI:1913868]	114.911	111.794	38.2519	46.3996	38.92	46.9269	41.3458	45.881	44.741	53.6255	41.4707	53.7212	39.6275	45.2401
ENSMUSG00000001166	Oas1c	2'-5' oligoadenylate synthetase 1C [Source:MGI Symbol;Acc:MGI:2149633]	8.0714	9.90074	2.0167	2.68766	0.671715	0.730433	1.04162	0.0265977	1.14635	1.04086	2.59824	1.49336	3.2086	2.09517
ENSMUSG00000001168	Oas1h	2'-5' oligoadenylate synthetase 1H [Source:MGI Symbol;Acc:MGI:2180853]	3.14377	4.22884	0.141714	0.0136429	0.197563	0.0137818	0.0212575	0.0265977	0.0166138	0.0142583	0.0337434	0.11894	0.246815	0.129331
ENSMUSG00000001173	Ocrl	oculocerebrorenal syndrome of Lowe [Source:MGI Symbol;Acc:MGI:109589]	25.5421	15.3217	31.842	30.2464	45.242	43.7295	47.1279	48.4343	58.6301	62.1805	52.4035	59.2717	47.4159	59.6218
ENSMUSG00000001175	Calm1	calmodulin 1 [Source:MGI Symbol;Acc:MGI:88251]	301.842	296.458	316.055	424.254	373.671	360.544	478.57	547.087	554.319	557.457	510.909	560.51	534.574	476.793
ENSMUSG00000001211	Agpat3	1-acylglycerol-3-phosphate O-acyltransferase 3 [Source:MGI Symbol;Acc:MGI:1336186]	67.875	65.616	50.5483	45.1445	131.38	181.492	103.843	50.0302	120.699	71.9332	149.585	84.3812	111.039	102.042
ENSMUSG00000001227	Sema6b	sema domain, transmembrane domain (TM), and cytoplasmic domain, (semaphorin) 6B [Source:MGI Symbol;Acc:MGI:1202889]	2.11984	2.12069	5.19981	4.48853	6.20349	9.77126	3.59252	5.02696	3.87102	3.72142	2.59824	2.76205	3.0989	3.33675
ENSMUSG00000001228	Uhrf1	ubiquitin-like, containing PHD and RING finger domains, 1 [Source:MGI Symbol;Acc:MGI:1338889]	653.047	629.795	372.828	330.991	337.003	356.465	193.209	193.551	171.205	174.878	163.487	136.08	164.79	147.878
ENSMUSG00000001229	Dpp9	dipeptidylpeptidase 9 [Source:MGI Symbol;Acc:MGI:2443967]	22.2783	16.1248	82.3358	84.4361	102.14	102.715	67.1949	82.5858	60.6238	73.4161	73.9993	60.9104	70.0132	69.7613
ENSMUSG00000001240	Ramp2	receptor (calcitonin) activity modifying protein 2 [Source:MGI Symbol;Acc:MGI:1859650]	3.46374	1.06662	2.84518	2.46937	6.83569	4.58932	15.9219	16.8363	28.9246	27.048	24.599	21.8453	32.9361	32.2035
ENSMUSG00000001247	Lsr	lipolysis stimulated lipoprotein receptor [Source:MGI Symbol;Acc:MGI:1927471]	40.613	33.1907	82.9899	78.7607	131.221	141.966	126.546	71.8403	159.708	75.7544	187.107	76.5576	166.874	97.3865
ENSMUSG00000001248	Gramd1a	GRAM domain containing 1A [Source:MGI Symbol;Acc:MGI:105490]	71.9387	84.1877	41.3042	42.4705	40.3424	43.8949	74.6776	86.0966	66.6047	136.495	69.6802	144.433	84.6027	158.845
ENSMUSG00000001249	Hpn	hepsin [Source:MGI Symbol;Acc:MGI:1196620]	2.08784	1.2674	15.534	14.2023	10.6289	8.33796	3.50749	4.81418	5.20012	3.37922	7.32232	3.39639	6.06068	4.26794
ENSMUSG00000001270	Ckb	creatine kinase, brain [Source:MGI Symbol;Acc:MGI:88407]	1513.5	2615.82	34.6763	42.4705	49.6674	46.1	44.2368	13.5382	26.7316	25.1659	22.9793	30.9376	31.6198	51.3446
ENSMUSG00000001280	Sp1	trans-acting transcription factor 1 [Source:MGI Symbol;Acc:MGI:98372]	115.935	94.879	325.953	295.847	244.228	234.083	169.656	166.102	167.882	149.213	169.291	172.978	175.102	181.814
ENSMUSG00000001281	Itgb7	integrin beta 7 [Source:MGI Symbol;Acc:MGI:96616]	25.5741	11.0552	5.15621	4.81596	1.14587	1.22658	1.5518	0.664942	1.74445	0.185358	0.843586	0.594699	1.67286	1.47438
ENSMUSG00000001285	Myg1	melanocyte proliferating gene 1 [Source:MGI Symbol;Acc:MGI:1929864]	79.0421	92.7709	41.8274	42.6887	45.242	54.7549	54.2704	49.3919	46.1365	56.4772	41.8756	52.6639	42.1505	47.9302
ENSMUSG00000001288	Rarg	retinoic acid receptor, gamma [Source:MGI Symbol;Acc:MGI:97858]	32.6776	17.3294	144.123	143.592	85.3868	72.3404	70.086	90.7778	36.0353	45.869	40.5259	42.6201	41.9311	47.5163
ENSMUSG00000001289	Pfdn5	prefoldin 5 [Source:MGI Symbol;Acc:MGI:1928753]	232.919	340.929	56.7401	74.0675	67.3691	86.9491	89.0476	105.353	82.9527	120.411	80.3431	127.887	69.9035	91.2821
ENSMUSG00000001300	Efnb2	ephrin B2 [Source:MGI Symbol;Acc:MGI:105097]	1.67188	1.81953	96.4636	70.8478	91.2347	56.5741	48.1482	46.9449	68.9307	94.5184	72.1097	89.2974	80.2149	83.9361
ENSMUSG00000001305	Rrp15	ribosomal RNA processing 15 homolog (S. cerevisiae) [Source:MGI Symbol;Acc:MGI:1914473]	117.119	94.7284	94.7194	112.813	83.4902	78.9005	83.7758	64.7121	61.7535	45.0705	57.6675	38.2854	47.9644	40.0669
ENSMUSG00000001313	Rnd2	Rho family GTPase 2 [Source:MGI Symbol;Acc:MGI:1338755]	34.5334	30.681	31.7984	37.8319	11.8933	11.4802	22.2141	68.4358	31.9816	52.8271	34.3171	27.8716	31.4004	27.7545
ENSMUSG00000001323	Srr	serine racemase [Source:MGI Symbol;Acc:MGI:1351636]	2.53581	2.57244	2.62716	2.08737	3.67468	2.38424	6.48354	13.4318	8.98807	22.7135	7.05238	28.7174	7.70612	21.857
ENSMUSG00000001333	Sync	syncoilin [Source:MGI Symbol;Acc:MGI:1916078]	0.423968	0.313712	1.14461	1.21422	0.355614	0.179163	0.531437	1.0905	0.548255	1.61119	1.11353	1.59908	0.356511	0.853587
ENSMUSG00000001334	Fndc5	fibronectin type III domain containing 5 [Source:MGI Symbol;Acc:MGI:1917614]	0.711947	1.2172	3.32483	3.94281	5.72933	10.1572	2.82725	4.92057	2.409	3.43625	2.59824	6.14522	1.67286	6.95803
ENSMUSG00000001348	Acp5	acid phosphatase 5, tartrate resistant [Source:MGI Symbol;Acc:MGI:87883]	13.799	9.19803	3.36843	3.06966	3.83273	3.21115	4.35779	1.94163	19.0228	10.1091	19.6049	9.5284	17.5787	15.0283
ENSMUSG00000001349	Cnn1	calponin 1 [Source:MGI Symbol;Acc:MGI:104979]	0.199985	0.0125485	9.08059	11.7466	37.3395	33.4759	4.27276	14.3893	1.74445	11.7631	4.48788	6.4624	2.55042	6.02684
ENSMUSG00000001366	Fbxo9	f-box protein 9 [Source:MGI Symbol;Acc:MGI:1918788]	17.1587	18.6847	13.1794	14.5297	19.9539	18.316	17.1123	21.9431	25.2696	25.3941	26.4886	23.7483	23.9411	25.3748
ENSMUSG00000001376	Vps50	VPS50 EARP/GARPII complex subunit [Source:MGI Symbol;Acc:MGI:1920538]	34.6294	27.6694	119.487	137.425	105.617	83.0351	127.736	124.397	131.399	90.1268	108.553	80.9452	97.5468	78.2455
ENSMUSG00000001380	Hars	histidyl-tRNA synthetase [Source:MGI Symbol;Acc:MGI:108087]	76.8983	62.3534	114.734	127.602	113.204	118.647	140.831	151.421	114.12	118.929	99.9143	102.83	98.6438	94.2826
ENSMUSG00000001383	Zmat2	zinc finger, matrin type 2 [Source:MGI Symbol;Acc:MGI:1913742]	237.43	258.26	154.937	181.356	139.598	179.673	139.045	160.357	116.18	127.084	104.368	111.288	102.703	106.698
ENSMUSG00000001403	Ube2c	ubiquitin-conjugating enzyme E2C [Source:MGI Symbol;Acc:MGI:1915862]	232.023	150.594	129.864	126.566	106.882	121.073	66.0045	54.3922	68.2661	54.6521	59.8271	44.1002	67.7096	52.7931
ENSMUSG00000001415	Smg5	Smg-5 homolog, nonsense mediated mRNA decay factor (C. elegans) [Source:MGI Symbol;Acc:MGI:2447364]	173.083	277.183	259.108	260.103	284.214	253.212	221.099	188.657	195.993	146.761	223.685	149.825	229.84	179.952
ENSMUSG00000001416	Cct3	chaperonin containing Tcp1, subunit 3 (gamma) [Source:MGI Symbol;Acc:MGI:104708]	1067.86	1135.35	830.28	940.066	679.499	666.665	654.072	630.391	545.614	479.892	488.774	437.342	423.562	397.746
ENSMUSG00000001418	Glmp	glycosylated lysosomal membrane protein [Source:MGI Symbol;Acc:MGI:1913318]	215.32	284.913	64.458	66.7003	106.091	93.8951	225.861	135.675	263.379	161.076	285.773	189.26	272.073	213.164
ENSMUSG00000001419	Mef2d	myocyte enhancer factor 2D [Source:MGI Symbol;Acc:MGI:99533]	45.3486	29.3258	66.333	56.168	74.9555	65.4496	90.6632	84.0752	124.886	112.427	146.21	115.2	129.249	111.354
ENSMUSG00000001420	Tmem79	transmembrane protein 79 [Source:MGI Symbol;Acc:MGI:1919163]	8.35938	5.53388	18.4555	15.13	10.3128	6.68415	7.41887	4.17583	7.72542	3.66439	7.99719	4.71795	7.70612	5.40605
ENSMUSG00000001424	Snd1	staphylococcal nuclease and tudor domain containing 1 [Source:MGI Symbol;Acc:MGI:1929266]	216.76	153.405	195.751	162.583	225.262	228.35	233.429	227.49	226.762	196.551	230.839	198.986	243.332	225.994
ENSMUSG00000001435	Col18a1	collagen, type XVIII, alpha 1 [Source:MGI Symbol;Acc:MGI:88451]	118.783	144.922	642.564	578.474	286.269	177.413	267.015	320.05	266.834	352.48	209.378	417.201	221.942	263.965
ENSMUSG00000001436	Slc19a1	solute carrier family 19 (folate transporter), member 1 [Source:MGI Symbol;Acc:MGI:103182]	26.502	17.5302	21.9003	16.276	28.1725	28.2388	19.6632	13.1126	13.3741	11.7061	16.9055	16.982	20.2114	18.1323
ENSMUSG00000001440	Kpnb1	karyopherin (importin) beta 1 [Source:MGI Symbol;Acc:MGI:107532]	592.38	569.462	1483.69	1342.53	1325.93	1267.11	876.85	916.05	772.027	678.881	773.973	600.686	773.272	688.379
ENSMUSG00000001441	Npepps	aminopeptidase puromycin sensitive [Source:MGI Symbol;Acc:MGI:1101358]	96.3528	47.5462	197.102	179.118	158.564	140.533	169.146	150.037	177.386	147.673	186.028	157.225	177.405	161.742
ENSMUSG00000001444	Tbx21	T-box 21 [Source:MGI Symbol;Acc:MGI:1888984]	1.15991	0.564681	0.577757	0.23193	0.355614	0.344544	0.0212575	0.132988	0.0166138	0.0712916	0.168717	0.0132155	0.137119	0.0258663
ENSMUSG00000001445	Mrpl10	mitochondrial ribosomal protein L10 [Source:MGI Symbol;Acc:MGI:1333801]	124.255	128.208	68.208	65.2269	73.375	74.3801	79.5243	63.7546	77.5034	67.9979	79.9382	63.765	72.2071	63.1396
ENSMUSG00000001467	Cyp51	cytochrome P450, family 51 [Source:MGI Symbol;Acc:MGI:106040]	139.422	128.107	92.1468	109.103	141.811	115.505	147.038	242.597	122.494	120.925	92.8957	100.504	120.693	107.319
ENSMUSG00000001472	Tcf25	transcription factor 25 (basic helix-loop-helix) [Source:MGI Symbol;Acc:MGI:1914105]	313.681	284.813	313.657	243.404	345.38	274.877	365.565	288.771	377.15	319.686	424.121	345.837	453.948	354.808
ENSMUSG00000001473	Tubb6	tubulin, beta 6 class V [Source:MGI Symbol;Acc:MGI:1915201]	68.8349	56.6313	128.731	129.512	192.861	196.872	211.661	286.962	138.842	262.196	120.7	184.608	117.292	139.807
ENSMUSG00000001482	Def8	differentially expressed in FDCP 8 [Source:MGI Symbol;Acc:MGI:1346331]	118.463	81.9792	69.9086	56.8228	66.1047	64.788	74.6776	49.6046	89.6647	58.3593	85.6071	61.2276	94.9141	73.5896
ENSMUSG00000001493	Meox1	mesenchyme homeobox 1 [Source:MGI Symbol;Acc:MGI:103220]	0.103992	0.0125485	0.577757	0.613932	0.355614	0.454798	0.361377	0.877723	0.614711	0.755691	0.168717	3.87215	0.685597	3.23328
ENSMUSG00000001497	Pax9	paired box 9 [Source:MGI Symbol;Acc:MGI:97493]	0.199985	0.0125485	0.316131	0.122786	0.197563	0.0689088	0.446407	0.45216	0.814076	0.584591	0.573638	0.541837	1.23408	0.853587
ENSMUSG00000001504	Irx2	Iroquois related homeobox 2 (Drosophila) [Source:MGI Symbol;Acc:MGI:1197526]	8.1354	6.33698	4.15331	2.68766	7.94204	7.12517	4.61288	3.32471	5.33303	2.52372	6.51248	3.29067	8.25459	6.4407
ENSMUSG00000001506	Col1a1	collagen, type I, alpha 1 [Source:MGI Symbol;Acc:MGI:88467]	3.20776	2.0705	2.14751	1.86908	9.0484	1.22658	36.5841	346.009	180.31	1396.76	396.317	3402.48	161.28	3910.08
ENSMUSG00000001507	Itga3	integrin alpha 3 [Source:MGI Symbol;Acc:MGI:96602]	16.3268	11.4066	67.8156	98.4065	36.3911	20.1351	50.8692	44.8171	102.823	97.5412	113.682	95.0593	134.185	94.9034
ENSMUSG00000001510	Dlx3	distal-less homeobox 3 [Source:MGI Symbol;Acc:MGI:94903]	0.231983	0.213324	0.359735	0.450217	1.30392	1.0612	3.67755	7.04838	0.814076	1.72526	1.38348	1.22904	1.78255	3.02635
ENSMUSG00000001517	Foxm1	forkhead box M1 [Source:MGI Symbol;Acc:MGI:1347487]	56.1638	51.6119	90.6206	75.2135	124.267	127.578	97.8908	93.544	93.1868	104.271	86.8219	76.6105	95.2432	84.6603
ENSMUSG00000001518	Itfg2	integrin alpha FG-GAP repeat containing 2 [Source:MGI Symbol;Acc:MGI:1915450]	43.7168	41.0711	42.2635	45.6356	42.5551	46.1	36.9243	26.6243	33.4436	27.6754	40.2559	30.5675	39.1888	36.3421
ENSMUSG00000001521	Tulp3	tubby-like protein 3 [Source:MGI Symbol;Acc:MGI:1329045]	80.162	65.0638	59.1819	53.2211	75.1135	87.0593	48.3183	59.9245	39.8233	47.58	42.1455	41.2457	38.6403	51.3446
ENSMUSG00000001524	Gtf2h4	general transcription factor II H, polypeptide 4 [Source:MGI Symbol;Acc:MGI:1338799]	59.0436	49.2026	49.5018	56.3317	40.8166	51.2268	39.135	38.4336	29.4563	32.7514	31.6176	28.1359	32.0585	26.6164
ENSMUSG00000001525	Tubb5	tubulin, beta 5 class I [Source:MGI Symbol;Acc:MGI:107812]	2964.59	2738.64	2051.59	1833.9	2428.17	2692.75	2086.57	1911.76	1693.69	2180.17	1804.36	1866.21	1868.14	1779.42
ENSMUSG00000001542	Ell2	elongation factor RNA polymerase II 2 [Source:MGI Symbol;Acc:MGI:2183438]	32.3576	17.3294	79.5887	69.2106	50.4576	30.8849	22.1291	11.9424	30.2537	12.6186	31.3476	13.5988	40.2857	20.305
ENSMUSG00000001552	Jup	junction plakoglobin [Source:MGI Symbol;Acc:MGI:96650]	233.559	263.731	103.222	94.9685	103.088	75.2622	166.17	133.334	208.487	173.738	240.827	161.507	208.888	155.017
ENSMUSG00000001555	Fkbp10	FK506 binding protein 10 [Source:MGI Symbol;Acc:MGI:104769]	11.8471	7.64202	27.2636	24.6801	27.0662	27.5773	19.4931	61.2012	30.9847	136.096	25.8137	168.961	22.8441	152.327
ENSMUSG00000001558	Klhl10	kelch-like 10 [Source:MGI Symbol;Acc:MGI:2181067]	1.86386	1.46817	0.752174	1.10508	0.355614	0.344544	0.361377	0.558551	0.548255	0.413491	0.708612	0.85901	0.685597	1.16398
ENSMUSG00000001566	Mnx1	motor neuron and pancreas homeobox 1 [Source:MGI Symbol;Acc:MGI:109160]	0.999926	0.112936	0.664965	0.177358	0.197563	0.399671	1.04162	0.132988	0.4818	0.0712916	0.303691	0.383251	0.466206	0.646657
ENSMUSG00000001569	Nom1	nucleolar protein with MIF4G domain 1 [Source:MGI Symbol;Acc:MGI:1861749]	37.0932	25.3103	80.9841	76.3595	88.3898	95.604	66.7698	56.2009	51.2536	41.7626	58.0724	46.0561	55.7528	53.6208
ENSMUSG00000001576	Ergic1	endoplasmic reticulum-golgi intermediate compartment (ERGIC) 1 [Source:MGI Symbol;Acc:MGI:1914708]	82.1139	63.0561	55.0831	47.2728	118.419	128.79	116.852	145.888	102.491	150.24	103.289	128.204	103.58	125.426
ENSMUSG00000001583	Tnk1	tyrosine kinase, non-receptor, 1 [Source:MGI Symbol;Acc:MGI:1930958]	23.5902	13.8159	25.9555	26.5901	23.1149	18.8121	24.935	9.81454	55.3738	20.6603	87.7667	32.8406	67.5999	31.8931
ENSMUSG00000001588	Acap1	ArfGAP with coiled-coil, ankyrin repeat and PH domains 1 [Source:MGI Symbol;Acc:MGI:2388270]	56.6758	51.913	6.68236	8.03569	4.62298	2.99064	3.16737	2.68636	4.00393	4.46285	2.05835	3.39639	3.64738	2.71596
ENSMUSG00000001604	Tcea3	transcription elongation factor A (SII), 3 [Source:MGI Symbol;Acc:MGI:1196908]	126.783	84.1877	26.3915	31.9927	22.6407	24.9863	5.63324	1.0905	6.66213	3.15109	7.18735	3.81929	5.07342	4.99219
ENSMUSG00000001622	Csn3	casein kappa [Source:MGI Symbol;Acc:MGI:107461]	0.00799941	0.0125485	0.839383	1.54165	0.355614	0.23429	0.0212575	0.0265977	0.149524	0.470524	0.168717	0.488975	0.0274239	0.646657
ENSMUSG00000001627	Ifrd1	interferon-related developmental regulator 1 [Source:MGI Symbol;Acc:MGI:1316717]	55.1399	26.3141	79.8504	95.7325	86.9673	66.056	77.1434	66.2016	71.2566	49.7473	53.8883	43.6773	68.3678	55.6901
ENSMUSG00000001630	Stk38l	serine/threonine kinase 38 like [Source:MGI Symbol;Acc:MGI:1922250]	24.5502	27.2678	33.499	31.6653	18.8475	17.1032	20.0033	25.5604	23.8076	33.5498	26.0837	31.8362	24.2702	34.3763
ENSMUSG00000001632	Brpf1	bromodomain and PHD finger containing, 1 [Source:MGI Symbol;Acc:MGI:1926033]	36.9013	36.9553	104.487	93.2222	92.6572	90.8631	70.171	57.052	66.206	56.2491	85.4721	61.4919	84.0543	72.141
ENSMUSG00000001642	Akr1b3	aldo-keto reductase family 1, member B3 (aldose reductase) [Source:MGI Symbol;Acc:MGI:1353494]	234.071	227.792	337.508	404.063	113.836	106.795	101.377	76.7343	122.427	67.9979	84.5273	65.4565	70.8908	66.0366
ENSMUSG00000001655	Hoxc13	homeobox C13 [Source:MGI Symbol;Acc:MGI:99560]	17.6387	13.2135	2.67076	3.39709	1.62002	0.675306	5.20809	2.36719	4.53557	1.66822	5.56767	1.65194	2.66012	1.88824
ENSMUSG00000001656	Hoxc11	homeobox C11 [Source:MGI Symbol;Acc:MGI:96193]	1.51189	2.57244	0.0109011	0.0136429	0.0395126	0.0137818	2.31707	2.89915	0.880531	3.77845	0.573638	1.65194	0.575902	1.57784
ENSMUSG00000001657	Hoxc8	homeobox C8 [Source:MGI Symbol;Acc:MGI:96198]	0.647952	0.865845	0.316131	0.23193	0.0395126	0.23429	9.96976	17.2619	9.78553	17.3524	3.81301	7.46678	7.59642	3.64714
ENSMUSG00000001661	Hoxc6	homeobox C6 [Source:MGI Symbol;Acc:MGI:96197]	1.3519	0.112936	0.577757	0.395645	0.355614	0.23429	8.18414	8.85702	4.20329	12.3905	5.29772	11.59	3.75707	8.71694
ENSMUSG00000001663	Gstt1	glutathione S-transferase, theta 1 [Source:MGI Symbol;Acc:MGI:107379]	2.18384	2.12069	3.45564	6.39854	1.93612	4.36882	0.956587	1.51607	1.8109	1.44009	1.7884	2.39201	1.78255	2.50903
ENSMUSG00000001665	Gstt3	glutathione S-transferase, theta 3 [Source:MGI Symbol;Acc:MGI:2143526]	6.7915	5.03194	6.76957	7.59911	3.83273	5.25085	9.45958	6.62282	11.9785	7.82782	15.5557	10.85	8.58368	7.37189
ENSMUSG00000001666	Ddt	D-dopachrome tautomerase [Source:MGI Symbol;Acc:MGI:1298381]	124.639	151.297	41.6094	46.2905	36.075	40.8078	42.8764	37.2633	47.9308	30.8693	49.2992	23.5369	41.7118	23.202
ENSMUSG00000001670	Tat	tyrosine aminotransferase [Source:MGI Symbol;Acc:MGI:98487]	0.455966	0.564681	0.141714	0.177358	0.0395126	0.0689088	0.106287	0.0265977	0.0166138	0.0142583	0.0337434	0.0132155	0.0274239	0.0258663
ENSMUSG00000001672	Marveld3	MARVEL (membrane-associating) domain containing 3 [Source:MGI Symbol;Acc:MGI:1920858]	1.73587	1.06662	5.59225	4.37938	6.51959	5.41623	4.78294	1.62246	8.32351	3.26515	7.72725	2.18056	5.84129	2.71596
ENSMUSG00000001674	Ddx18	DEAD (Asp-Glu-Ala-Asp) box polypeptide 18 [Source:MGI Symbol;Acc:MGI:1914192]	52.3881	51.7624	89.1381	84.9818	72.9008	77.2467	56.9913	51.3069	46.4688	35.2038	48.0844	33.4221	41.273	34.5832
ENSMUSG00000001687	Ubl3	ubiquitin-like 3 [Source:MGI Symbol;Acc:MGI:1344373]	39.1731	43.882	61.7982	64.1354	49.0352	47.4781	48.2333	37.4761	47.4656	31.9529	45.5199	34.5322	40.8342	37.7906
ENSMUSG00000001700	Gramd3	GRAM domain containing 3 [Source:MGI Symbol;Acc:MGI:1914815]	0.519961	0.865845	23.1648	26.8084	17.109	17.7096	13.7111	16.8363	17.3614	32.0099	19.2	34.5322	21.089	28.8926
ENSMUSG00000001707	Eef1e1	eukaryotic translation elongation factor 1 epsilon 1 [Source:MGI Symbol;Acc:MGI:1913393]	55.4919	22.3488	73.6585	69.3198	64.9983	48.5807	56.9063	50.9877	57.1681	38.2836	47.8144	39.1841	46.9771	34.2728
ENSMUSG00000001729	Akt1	thymoma viral proto-oncogene 1 [Source:MGI Symbol;Acc:MGI:87986]	48.5484	30.681	57.3941	38.9233	97.7148	96.1553	173.908	182.806	192.537	274.116	226.655	282.191	245.636	290.245
ENSMUSG00000001739	Cldn15	claudin 15 [Source:MGI Symbol;Acc:MGI:1913103]	1.06392	4.17864	0.228923	0.122786	0.829766	0.179163	0.191317	0.239379	0.215979	0.0142583	0.708612	0.330388	0.246815	0.232796
ENSMUSG00000001741	Il16	interleukin 16 [Source:MGI Symbol;Acc:MGI:1270855]	0.039997	0.0627424	0.0545054	0.122786	0.197563	0.0137818	0.0212575	0.132988	0.946987	0.584591	0.573638	0.647561	0.685597	1.37091
ENSMUSG00000001750	Tcirg1	T cell, immune regulator 1, ATPase, H+ transporting, lysosomal V0 protein A3 [Source:MGI Symbol;Acc:MGI:1350931]	28.8699	35.2989	25.1706	28.6638	25.3276	29.6721	41.771	38.3272	32.2474	40.6219	48.4893	46.0561	42.9184	58.3802
ENSMUSG00000001751	Naglu	alpha-N-acetylglucosaminidase (Sanfilippo disease IIIB) [Source:MGI Symbol;Acc:MGI:1351641]	3.68773	2.37166	2.93239	1.6508	4.46493	5.19572	20.6835	12.6871	32.3138	39.8805	41.3357	41.4571	45.1123	42.4466
ENSMUSG00000001755	Coasy	Coenzyme A synthase [Source:MGI Symbol;Acc:MGI:1918993]	57.7637	52.4652	18.9788	19.1683	22.4827	31.6567	26.6356	29.1776	23.9405	29.3864	25.2738	27.3429	25.5865	26.6164
ENSMUSG00000001761	Smo	smoothened, frizzled class receptor [Source:MGI Symbol;Acc:MGI:108075]	21.8624	12.0089	65.1557	34.6121	177.53	183.752	108.69	130.568	82.7533	137.122	86.282	118.16	96.2305	146.119
ENSMUSG00000001763	Tspan33	tetraspanin 33 [Source:MGI Symbol;Acc:MGI:1919012]	4.32768	2.77321	4.89458	3.83366	5.57128	6.40852	4.86797	1.62246	5.73176	4.12065	5.70264	2.60346	3.86677	4.16447
ENSMUSG00000001767	Crnkl1	Crn, crooked neck-like 1 (Drosophila) [Source:MGI Symbol;Acc:MGI:1914127]	41.2849	32.488	80.4608	94.9685	79.697	81.271	71.5315	75.1384	62.7503	56.0209	54.5631	54.8313	52.6813	47.1025
ENSMUSG00000001768	Rin2	Ras and Rab interactor 2 [Source:MGI Symbol;Acc:MGI:1921280]	8.32738	9.90074	11.9585	11.4191	19.0056	15.0635	26.8907	42.4765	24.1399	36.2874	22.7093	40.2413	23.0635	41.1015
ENSMUSG00000001773	Folh1	folate hydrolase 1 [Source:MGI Symbol;Acc:MGI:1858193]	0.039997	0.0125485	1.79868	1.48708	0.355614	0.344544	0.191317	0.664942	0.34889	0.0712916	0.0337434	0.0660777	0.246815	0.0258663
ENSMUSG00000001774	Chordc1	cysteine and histidine-rich domain (CHORD)-containing, zinc-binding protein 1 [Source:MGI Symbol;Acc:MGI:1914167]	64.4192	84.8402	130.431	140.7	129.799	131.712	132.328	131.1	116.778	107.579	100.319	105.737	100.618	100.594
ENSMUSG00000001783	Rtcb	RNA 2',3'-cyclic phosphate and 5'-OH ligase [Source:MGI Symbol;Acc:MGI:106379]	284.147	296.156	174.559	190.851	210.563	238.493	213.447	221.851	187.62	208.414	170.506	196.343	170.933	191.126
ENSMUSG00000001785	Pwp1	PWP1 homolog, endonuclein [Source:MGI Symbol;Acc:MGI:1914735]	80.226	55.2258	144.472	149.868	137.227	129.893	119.063	112.907	95.2469	80.3171	96.27	75.6589	86.0288	77.0039
ENSMUSG00000001786	Fbxo7	F-box protein 7 [Source:MGI Symbol;Acc:MGI:1917004]	39.941	37.4572	20.7229	23.4249	22.0085	21.789	19.9183	13.3254	26.0671	13.7593	22.9793	14.9732	21.3084	18.3392
ENSMUSG00000001794	Capns1	calpain, small subunit 1 [Source:MGI Symbol;Acc:MGI:88266]	376.044	420.035	119.966	144.902	128.693	144.667	184.536	259.62	187.287	281.416	173.475	280.711	183.658	229.822
ENSMUSG00000001802	Lrp3	low density lipoprotein receptor-related protein 3 [Source:MGI Symbol;Acc:MGI:3584516]	5.89556	2.92379	7.77246	4.48853	19.0056	20.3005	11.8404	17.4747	10.6494	21.5158	11.7765	20.3123	11.8745	26.6164
ENSMUSG00000001815	Evx2	even-skipped homeobox 2 [Source:MGI Symbol;Acc:MGI:95462]	0.00799941	0.0125485	0.0109011	0.0136429	0.0395126	0.0137818	0.276347	0.558551	0.747621	1.15492	0.438665	1.91625	0.246815	2.61249
ENSMUSG00000001819	Hoxd13	homeobox D13 [Source:MGI Symbol;Acc:MGI:96205]	2.11984	0.715263	4.72016	3.1788	1.46197	1.11632	3.67755	5.02696	6.19695	8.51222	2.19332	15.7133	1.67286	20.6154
ENSMUSG00000001827	Folr1	folate receptor 1 (adult) [Source:MGI Symbol;Acc:MGI:95568]	30.9497	32.3374	16.7113	19.8778	33.2301	12.0315	122.89	26.3051	168.879	57.3897	123.805	45.0518	82.0797	48.8614
ENSMUSG00000001829	Clpb	ClpB caseinolytic peptidase B [Source:MGI Symbol;Acc:MGI:1100517]	123.231	111.292	116.216	113.85	71.9525	66.2213	56.4812	42.2637	46.8011	39.8235	48.4893	45.7918	45.0026	48.1371
ENSMUSG00000001833	2019-09-07	septin 7 [Source:MGI Symbol;Acc:MGI:1335094]	97.6967	82.4811	216.114	239.747	225.736	195.715	277.729	461.656	250.088	407.859	194.531	386.753	201.319	247.101
ENSMUSG00000001844	Zdhhc4	zinc finger, DHHC domain containing 4 [Source:MGI Symbol;Acc:MGI:1920131]	32.0056	37.0054	19.5892	20.7509	25.4857	24.9312	23.4895	22.475	19.8867	25.28	21.0896	24.3827	19.7726	26.0991
ENSMUSG00000001847	Rac1	RAS-related C3 botulinum substrate 1 [Source:MGI Symbol;Acc:MGI:97845]	273.364	263.631	191.39	160.182	276.628	238.824	311.231	346.647	303.119	311.245	293.062	272.57	287.869	280.52
ENSMUSG00000001855	Nup214	nucleoporin 214 [Source:MGI Symbol;Acc:MGI:1095411]	97.0248	124.443	167.844	148.885	170.102	160.323	128.417	121.206	104.085	103.758	115.301	87.13	105.335	100.387
ENSMUSG00000001864	Aif1l	allograft inflammatory factor 1-like [Source:MGI Symbol;Acc:MGI:1919598]	3.59173	2.22108	20.941	14.9117	39.078	48.4704	24.5099	33.5397	20.95	42.6181	21.4946	33.9507	20.4308	29.7204
ENSMUSG00000001870	Ltbp1	latent transforming growth factor beta binding protein 1 [Source:MGI Symbol;Acc:MGI:109151]	4.93563	2.92379	16.3625	11.9103	16.1607	16.9929	36.5841	62.3715	47.7979	118.586	30.9427	123.816	32.8264	106.905
ENSMUSG00000001891	Ugp2	UDP-glucose pyrophosphorylase 2 [Source:MGI Symbol;Acc:MGI:2183447]	33.8295	32.6888	36.2025	36.6859	37.8136	32.9797	60.3925	84.288	62.2851	88.1877	49.839	88.7159	44.4541	63.1396
ENSMUSG00000001901	Kcnh6	potassium voltage-gated channel, subfamily H (eag-related), member 6 [Source:MGI Symbol;Acc:MGI:2684139]	0.327976	0.16313	5.28702	3.94281	3.04247	1.94323	0.616467	0.239379	2.20964	0.584591	2.46327	0.594699	0.904989	0.957052
ENSMUSG00000001909	Trmt1	tRNA methyltransferase 1 [Source:MGI Symbol;Acc:MGI:1289155]	207.961	217.754	174.036	157.617	145.604	120.08	120.594	85.3519	99.2342	77.5795	111.522	78.2492	116.414	88.6955
ENSMUSG00000001910	Nacc1	nucleus accumbens associated 1, BEN and BTB (POZ) domain containing [Source:MGI Symbol;Acc:MGI:1914080]	207.417	163.243	541.707	409.957	578.505	493.345	326.111	257.066	287.369	205.448	330.854	164.785	326.262	188.643
ENSMUSG00000001911	Nfix	nuclear factor I/X [Source:MGI Symbol;Acc:MGI:97311]	2.05585	1.06662	0.577757	0.341073	0.355614	0.124036	0.446407	0.132988	0.681166	1.72526	1.11353	9.47554	3.75707	33.7555
ENSMUSG00000001918	Slc1a5	solute carrier family 1 (neutral amino acid transporter), member 5 [Source:MGI Symbol;Acc:MGI:105305]	156.188	99.0953	52.2052	47.3819	47.4547	56.9049	30.8871	35.5611	16.0323	12.3905	15.8257	13.123	20.7599	20.512
ENSMUSG00000001924	Uba1	ubiquitin-like modifier activating enzyme 1 [Source:MGI Symbol;Acc:MGI:98890]	758.032	590.092	813.231	753.431	744.458	784.03	607.05	593.261	509.063	524.207	506.59	509.551	505.285	538.044
ENSMUSG00000001930	Vwf	Von Willebrand factor [Source:MGI Symbol;Acc:MGI:98941]	28.8059	31.7853	1.79868	2.0328	1.46197	0.399671	5.8033	14.9213	7.65896	24.5386	10.9666	6.56812	10.3388	7.88921
ENSMUSG00000001942	Siae	sialic acid acetylesterase [Source:MGI Symbol;Acc:MGI:104803]	9.57529	3.97787	15.9701	14.5297	12.6836	12.0866	24.68	9.81454	62.3516	31.7248	70.895	37.3339	49.7195	38.2045
ENSMUSG00000001943	Vsig2	V-set and immunoglobulin domain containing 2 [Source:MGI Symbol;Acc:MGI:1928009]	2.31183	0.614875	1.14461	1.43251	0.829766	0.399671	1.04162	0.877723	2.87419	1.72526	6.51248	2.23343	14.3975	7.37189
ENSMUSG00000001946	Esam	endothelial cell-specific adhesion molecule [Source:MGI Symbol;Acc:MGI:1916774]	0.711947	0.865845	1.92949	0.995934	0.513664	1.11632	8.26917	12.2615	10.1843	8.74035	6.24253	3.97788	10.2291	5.71645
ENSMUSG00000001948	Spa17	sperm autoantigenic protein 17 [Source:MGI Symbol;Acc:MGI:1333778]	3.07977	7.8428	1.18822	0.723076	1.77807	1.61247	1.38174	2.47358	2.07673	1.66822	1.65343	2.07484	1.34377	2.3021
ENSMUSG00000001962	Fam50a	family with sequence similarity 50, member A [Source:MGI Symbol;Acc:MGI:1351626]	127.167	128.208	44.5309	49.0736	70.5301	68.261	83.0105	57.3712	71.1901	58.3593	72.6496	57.6329	81.3119	63.45
ENSMUSG00000001964	Emd	emerin [Source:MGI Symbol;Acc:MGI:108117]	306.545	442.271	123.847	124.11	147.817	150.621	129.352	139.505	105.016	119.727	94.5154	110.707	97.6565	105.043
ENSMUSG00000001983	Taco1	translational activator of mitochondrially encoded cytochrome c oxidase I [Source:MGI Symbol;Acc:MGI:1917457]	5.89556	5.23271	9.99628	8.36312	12.9997	12.8033	14.4764	10.8784	11.5798	10.0521	10.2917	11.9072	11.1067	13.6833
ENSMUSG00000001985	Grik3	glutamate receptor, ionotropic, kainate 3 [Source:MGI Symbol;Acc:MGI:95816]	44.5167	38.963	47.9756	28.1181	196.496	168.206	50.9542	20.6664	29.3898	7.54265	43.3603	8.10112	27.7804	12.0278
ENSMUSG00000001986	Gria3	glutamate receptor, ionotropic, AMPA3 (alpha 3) [Source:MGI Symbol;Acc:MGI:95810]	0.26398	0.0627424	7.46723	6.83511	16.6348	19.639	19.238	42.902	15.7	41.8767	17.4454	73.1744	13.3006	49.5857
ENSMUSG00000001988	Npas1	neuronal PAS domain protein 1 [Source:MGI Symbol;Acc:MGI:109205]	0.0719946	0.0125485	0.882987	0.995934	0.671715	1.2817	0.191317	0.0265977	0.083069	0.128325	0.0337434	0.0132155	0.137119	0.232796
ENSMUSG00000001995	Sipa1l2	signal-induced proliferation-associated 1 like 2 [Source:MGI Symbol;Acc:MGI:2676970]	48.9004	31.5343	77.1469	63.8626	76.8521	69.4187	78.3339	96.3101	112.791	77.5225	128.934	78.1435	105.774	75.5554
ENSMUSG00000001998	Ap4e1	adaptor-related protein complex AP-4, epsilon 1 [Source:MGI Symbol;Acc:MGI:1336993]	2.53581	1.61875	33.281	36.5767	34.0204	29.6721	29.1865	37.1569	25.469	33.892	29.8629	31.4133	30.6325	30.2377
ENSMUSG00000001999	Blvra	biliverdin reductase A [Source:MGI Symbol;Acc:MGI:88170]	16.1668	19.9897	5.98469	6.72597	6.99374	6.51877	7.5039	8.21868	12.776	11.4779	10.8316	15.5547	10.6679	15.0283
ENSMUSG00000002006	Pdzd4	PDZ domain containing 4 [Source:MGI Symbol;Acc:MGI:2443483]	27.9739	17.6306	352.77	301.577	142.443	136.619	30.632	9.49537	60.0257	18.493	74.4043	24.5941	51.5844	41.6188
ENSMUSG00000002007	Srpk3	serine/arginine-rich protein specific kinase 3 [Source:MGI Symbol;Acc:MGI:1891338]	0.0719946	0.112936	0.185318	0.122786	0.0395126	0.0137818	0.0212575	0.0265977	0.0166138	0.812724	0.438665	1.54622	0.0274239	1.16398
ENSMUSG00000002010	Idh3g	isocitrate dehydrogenase 3 (NAD+), gamma [Source:MGI Symbol;Acc:MGI:1099463]	170.555	146.93	95.7659	105.828	98.0309	117.048	85.9866	82.5858	74.9116	85.1079	75.2141	91.4119	76.924	87.3504
ENSMUSG00000002012	Pnck	pregnancy upregulated non-ubiquitously expressed CaM kinase [Source:MGI Symbol;Acc:MGI:1347357]	8.96733	3.62651	1.10101	1.32336	0.355614	0.23429	0.0212575	0.34577	0.548255	0.128325	0.168717	0.436113	0.356511	0.957052
ENSMUSG00000002014	Ssr4	signal sequence receptor, delta [Source:MGI Symbol;Acc:MGI:1099464]	97.0248	88.7051	62.9319	74.1766	57.5699	61.0945	66.6848	63.6482	70.6585	68.055	70.625	83.5883	82.8476	88.2816
ENSMUSG00000002015	Bcap31	B cell receptor associated protein 31 [Source:MGI Symbol;Acc:MGI:1350933]	178.363	150.996	80.4172	95.2959	91.3928	91.5246	135.644	138.866	137.313	142.426	130.013	137.561	109.833	108.664
ENSMUSG00000002017	Fam98a	family with sequence similarity 98, member A [Source:MGI Symbol;Acc:MGI:1919972]	48.1004	63.307	100.562	99.8799	77.4843	81.1608	70.256	78.2237	79.7629	72.3324	76.9688	72.2758	68.9163	72.9688
ENSMUSG00000002020	Ltbp2	latent transforming growth factor beta binding protein 2 [Source:MGI Symbol;Acc:MGI:99502]	0.711947	0.765457	3.41204	3.28795	2.41027	0.78556	1.29671	1.19689	1.34572	1.44009	1.38348	1.44049	0.466206	2.19863
ENSMUSG00000002028	Kmt2a	lysine (K)-specific methyltransferase 2A [Source:MGI Symbol;Acc:MGI:96995]	31.0777	24.3064	257.712	215.681	267.145	239.761	178.074	223.021	166.354	217.14	181.303	211.303	188.814	200.024
ENSMUSG00000002031	Ift46	intraflagellar transport 46 [Source:MGI Symbol;Acc:MGI:1923818]	99.0406	144.571	48.3245	57.9143	53.9348	70.7417	66.0045	73.7553	56.2377	69.6519	52.6735	77.2448	55.2043	66.2435
ENSMUSG00000002032	Tmem25	transmembrane protein 25 [Source:MGI Symbol;Acc:MGI:1918937]	1.12792	0.213324	0.882987	0.55936	0.829766	0.399671	0.191317	0.132988	0.34889	0.527558	0.573638	1.59908	0.466206	0.957052
ENSMUSG00000002033	Cd3g	CD3 antigen, gamma polypeptide [Source:MGI Symbol;Acc:MGI:88333]	1.06392	1.2172	0.0109011	0.0682147	0.0395126	0.0137818	0.0212575	0.132988	0.0166138	0.0142583	0.0337434	0.0132155	0.0274239	0.0258663
ENSMUSG00000002043	Trappc6a	trafficking protein particle complex 6A [Source:MGI Symbol;Acc:MGI:1914341]	61.4434	84.1375	7.90328	7.70826	6.51959	14.3468	10.565	11.6232	9.71907	17.0102	16.5005	16.5062	14.1782	16.1664
ENSMUSG00000002052	Supt6	suppressor of Ty 6 [Source:MGI Symbol;Acc:MGI:107726]	137.758	149.038	528.669	503.274	382.206	394.227	292.269	258.024	251.55	240.524	269.846	233.294	285.784	265.931
ENSMUSG00000002055	Spag5	sperm associated antigen 5 [Source:MGI Symbol;Acc:MGI:1927470]	78.4982	58.5386	107.103	115.815	105.143	136.563	88.0273	97.7996	73.9813	91.0394	65.2261	75.4475	75.498	75.5554
ENSMUSG00000002058	Unc119	unc-119 lipid binding chaperone [Source:MGI Symbol;Acc:MGI:1328357]	63.9073	46.3415	16.2317	12.8926	18.3734	21.5133	12.7758	12.7935	12.1779	22.2002	11.7765	20.6823	12.6424	20.9258
ENSMUSG00000002059	Rab34	RAB34, member RAS oncogene family [Source:MGI Symbol;Acc:MGI:104606]	41.0609	28.9242	25.127	27.2995	40.6585	46.4307	45.5123	56.3073	37.5638	79.7468	33.3723	70.5842	30.4131	57.6559
ENSMUSG00000002064	Sdf2	stromal cell derived factor 2 [Source:MGI Symbol;Acc:MGI:108019]	54.052	52.7663	43.1791	44.8716	31.4916	35.8463	48.0632	55.4561	59.6934	68.112	59.8271	77.0862	53.3395	71.7272
ENSMUSG00000002068	Ccne1	cyclin E1 [Source:MGI Symbol;Acc:MGI:88316]	100.417	77.6625	214.893	207.113	130.589	125.869	66.5997	39.9231	67.2693	39.5953	72.6496	53.6683	58.4952	57.5525
ENSMUSG00000002076	Hsf2bp	heat shock transcription factor 2 binding protein [Source:MGI Symbol;Acc:MGI:1921627]	128.702	113.652	29.0514	32.5384	5.41323	2.82526	5.37815	0.558551	7.72542	0.926791	6.24253	4.24219	5.18312	5.30259
ENSMUSG00000002083	Bbc3	BCL2 binding component 3 [Source:MGI Symbol;Acc:MGI:2181667]	33.9895	25.0593	33.8478	36.031	30.7013	30.94	19.153	16.9427	17.5608	17.9227	21.0896	12.2244	22.8441	17.8219
ENSMUSG00000002100	Mybpc3	myosin binding protein C, cardiac [Source:MGI Symbol;Acc:MGI:102844]	9.4793	4.83116	0.664965	0.668504	0.671715	0.124036	11.5003	0.984114	45.2062	36.6296	71.2999	57.5801	46.4287	31.8931
ENSMUSG00000002102	Psmc3	proteasome (prosome, macropain) 26S subunit, ATPase 3 [Source:MGI Symbol;Acc:MGI:1098754]	488.26	549.134	258.192	287.77	266.829	277.303	300.602	296.857	291.556	301.15	277.54	260.201	254.741	233.754
ENSMUSG00000002103	Acp2	acid phosphatase 2, lysosomal [Source:MGI Symbol;Acc:MGI:87882]	19.4306	21.5457	27.656	32.4838	40.8166	56.6292	49.5937	66.7335	45.6713	72.6176	48.8942	84.8041	57.6176	79.0732
ENSMUSG00000002104	Rapsn	receptor-associated protein of the synapse [Source:MGI Symbol;Acc:MGI:99422]	21.0624	22.9512	1.40624	1.26879	0.197563	0.0689088	0.361377	0.0265977	0.34889	0.242391	0.438665	0.171802	0.685597	0.646657
ENSMUSG00000002105	Slc39a13	solute carrier family 39 (metal ion transporter), member 13 [Source:MGI Symbol;Acc:MGI:1915677]	13.383	12.812	9.03699	7.87197	9.3645	9.93665	12.4356	16.3044	17.8931	32.4092	21.6295	43.3602	24.7089	39.9634
ENSMUSG00000002107	Celf2	CUGBP, Elav-like family member 2 [Source:MGI Symbol;Acc:MGI:1338822]	4.29568	4.93155	22.2491	18.2406	32.914	30.3888	27.2309	14.8149	28.1272	22.7135	28.5132	28.9817	24.1605	29.5134
ENSMUSG00000002108	Nr1h3	nuclear receptor subfamily 1, group H, member 3 [Source:MGI Symbol;Acc:MGI:1352462]	1.54389	1.91992	1.27543	1.15965	3.51663	3.65216	2.57216	0.984114	1.87736	0.698658	2.59824	0.911872	1.56316	1.68131
ENSMUSG00000002109	Ddb2	damage specific DNA binding protein 2 [Source:MGI Symbol;Acc:MGI:1355314]	14.9829	8.99725	17.1474	15.7849	13.948	15.1186	12.9458	15.0277	13.7064	19.5196	16.7705	24.9641	17.2496	25.2714
ENSMUSG00000002111	Spi1	spleen focus forming virus (SFFV) proviral integration oncogene [Source:MGI Symbol;Acc:MGI:98282]	2.88779	3.17476	0.577757	0.668504	0.197563	0.124036	0.0212575	0.132988	0.083069	0.185358	0.573638	2.33915	0.575902	3.75061
ENSMUSG00000002129	Sf3a1	splicing factor 3a, subunit 1 [Source:MGI Symbol;Acc:MGI:1914715]	180.539	197.977	234.122	215.79	280.421	290.588	164.894	162.272	153.129	150.696	163.757	129.42	139.012	138.462
ENSMUSG00000002147	Stat6	signal transducer and activator of transcription 6 [Source:MGI Symbol;Acc:MGI:103034]	46.8205	29.2254	32.6705	33.7935	20.428	16.0006	27.9111	19.1769	32.8455	21.0595	26.8935	28.2416	19.5532	26.306
ENSMUSG00000002190	Clgn	calmegin [Source:MGI Symbol;Acc:MGI:107472]	24.8702	27.1674	6.55154	7.10797	1.93612	2.77013	1.97695	0.771332	2.80773	1.49712	2.86819	3.39639	3.75707	6.02684
ENSMUSG00000002204	Napsa	napsin A aspartic peptidase [Source:MGI Symbol;Acc:MGI:109365]	7.07947	10.0011	0.534153	0.723076	0.0395126	0.179163	0.0212575	0.0265977	0.215979	0.128325	1.11353	0.224664	1.56316	0.232796
ENSMUSG00000002205	Vrk3	vaccinia related kinase 3 [Source:MGI Symbol;Acc:MGI:2182465]	49.2523	48.55	38.4263	37.8319	40.6585	44.0603	49.5087	36.9442	48.1966	39.7664	53.8883	41.2457	44.4541	43.8951
ENSMUSG00000002210	Smg9	smg-9 homolog, nonsense mediated mRNA decay factor (C. elegans) [Source:MGI Symbol;Acc:MGI:1919247]	62.9153	86.4966	26.4787	25.1166	25.8018	25.5927	19.6632	14.3893	20.219	17.5235	22.4394	15.9776	25.2574	19.2704
ENSMUSG00000002221	Paxip1	PAX interacting (with transcription-activation domain) protein 1 [Source:MGI Symbol;Acc:MGI:1890430]	50.5642	26.5149	107.495	91.9125	115.258	125.979	93.4692	84.7136	89.133	80.8304	103.154	70.4256	133.417	86.4192
ENSMUSG00000002222	Rmnd5a	required for meiotic nuclear division 5 homolog A [Source:MGI Symbol;Acc:MGI:1915727]	60.0995	38.8124	211.056	185.612	175.16	196.321	150.694	164.4	143.028	120.297	137.842	117.473	121.46	125.426
ENSMUSG00000002227	Mov10	Moloney leukemia virus 10 [Source:MGI Symbol;Acc:MGI:97054]	249.493	224.229	23.1648	24.6801	43.5034	37.9963	50.274	26.9434	85.8103	84.2524	108.418	94.055	100.618	105.56
ENSMUSG00000002228	Ppm1j	protein phosphatase 1J [Source:MGI Symbol;Acc:MGI:1919137]	52.7721	24.6577	9.08059	7.27168	2.09417	2.54962	2.31707	0.984114	2.27609	1.26899	2.59824	1.49336	3.0989	2.3021
ENSMUSG00000002233	Rhoc	ras homolog family member C [Source:MGI Symbol;Acc:MGI:106028]	43.9407	25.8122	14.3131	15.0209	34.0204	25.5376	83.5207	89.6075	142.696	240.524	168.481	230.968	197.26	172.192
ENSMUSG00000002249	Tead3	TEA domain family member 3 [Source:MGI Symbol;Acc:MGI:109241]	4.0397	1.76933	16.8858	13.0017	22.1666	17.3237	16.432	26.7307	17.8266	40.6219	18.7951	44.3646	19.8823	53.8277
ENSMUSG00000002250	Ppard	peroxisome proliferator activator receptor delta [Source:MGI Symbol;Acc:MGI:101884]	29.0938	16.3256	36.4641	33.6844	30.2272	31.4362	22.5542	18.4322	14.5703	16.2687	22.9793	25.6514	23.1732	27.2372
ENSMUSG00000002257	Def6	differentially expressed in FDCP 6 [Source:MGI Symbol;Acc:MGI:1346328]	57.8277	42.4264	37.3798	34.2847	26.1179	19.639	16.262	11.0912	11.0482	5.09022	12.5863	6.62098	8.1449	7.47535
ENSMUSG00000002265	Peg3	paternally expressed 3 [Source:MGI Symbol;Acc:MGI:104748]	15.1429	8.34473	760.601	516.863	1950.07	1525.32	2688.16	3404.85	2487.5	3646.27	1973.08	3253.04	2067.24	2422.04
ENSMUSG00000002266	Zim1	zinc finger, imprinted 1 [Source:MGI Symbol;Acc:MGI:1341879]	0.26398	0.0627424	7.55444	6.72597	14.4221	16.3314	33.7782	176.954	45.0732	379	41.3357	468.107	37.7627	367.12
ENSMUSG00000002274	Metrn	meteorin, glial cell differentiation regulator [Source:MGI Symbol;Acc:MGI:1917333]	40.357	40.4688	8.29572	8.58141	7.30984	13.575	12.1805	20.9856	9.3868	41.1923	7.99719	17.1934	9.24185	16.2699
ENSMUSG00000002279	Lmf1	lipase maturation factor 1 [Source:MGI Symbol;Acc:MGI:1923733]	23.0783	15.5225	10.8684	9.45455	15.0543	18.3711	17.8776	15.9852	17.0291	20.8884	18.6601	22.2153	26.7931	18.8565
ENSMUSG00000002280	Narfl	nuclear prelamin A recognition factor-like [Source:MGI Symbol;Acc:MGI:1914813]	18.4066	14.0166	25.127	26.6447	25.6437	28.9003	25.4452	27.369	25.2031	24.9948	26.0837	27.8716	26.7931	27.7545
ENSMUSG00000002289	Angptl4	angiopoietin-like 4 [Source:MGI Symbol;Acc:MGI:1888999]	29.7018	16.6267	13.5282	12.5651	2.72637	3.48678	2.48713	0.984114	4.3362	4.91912	3.27311	12.383	2.9892	10.7862
ENSMUSG00000002297	Dbf4	DBF4 zinc finger [Source:MGI Symbol;Acc:MGI:1351328]	107.136	69.2801	199.544	224.576	180.217	177.413	152.565	132.164	131.399	104.271	119.89	87.6586	120.144	95.6276
ENSMUSG00000002307	Daxx	Fas death domain-associated protein [Source:MGI Symbol;Acc:MGI:1197015]	105.344	79.871	119.748	106.319	83.8063	79.2313	69.1506	55.2434	62.551	48.6636	69.0053	46.1619	66.6127	51.7584
ENSMUSG00000002308	Cd320	CD320 antigen [Source:MGI Symbol;Acc:MGI:1860083]	81.4739	82.0294	40.9117	46.6725	28.3306	38.6027	34.9686	30.3479	28.393	33.1506	27.8383	27.2901	26.3544	26.9268
ENSMUSG00000002319	Ipo4	importin 4 [Source:MGI Symbol;Acc:MGI:1923001]	57.3157	44.4341	149.007	135.952	165.044	164.678	137.26	128.972	125.285	116.875	140.541	116.997	121.57	133.392
ENSMUSG00000002320	Tm9sf1	transmembrane 9 superfamily member 1 [Source:MGI Symbol;Acc:MGI:1921390]	6.7595	2.77321	30.7955	29.1004	49.6674	47.423	49.5937	50.243	55.6396	63.3782	65.9009	62.8134	62.5539	71.8306
ENSMUSG00000002324	Rec8	REC8 meiotic recombination protein [Source:MGI Symbol;Acc:MGI:1929645]	40.709	47.7469	24.1677	25.1712	8.25814	7.4008	9.62964	6.94199	7.85833	4.46285	7.99719	6.56812	5.5122	6.7511
ENSMUSG00000002325	Irf9	interferon regulatory factor 9 [Source:MGI Symbol;Acc:MGI:107587]	22.3423	29.4262	13.2666	12.5106	14.7382	15.8904	13.541	16.6235	17.1621	25.5081	22.1694	32.2063	24.9283	44.4124
ENSMUSG00000002326	Gmpr2	guanosine monophosphate reductase 2 [Source:MGI Symbol;Acc:MGI:1917903]	29.1258	26.1134	26.5223	29.4278	26.9081	28.6247	35.8189	38.54	33.8423	38.3406	34.857	37.5982	35.0203	35.6179
ENSMUSG00000002329	Mdp1	magnesium-dependent phosphatase 1 [Source:MGI Symbol;Acc:MGI:1915131]	112.832	125.397	21.9875	25.3349	35.1267	35.3502	30.0368	31.0927	26.8645	33.1506	33.9121	33.475	35.2397	36.0317
ENSMUSG00000002332	Dhrs1	dehydrogenase/reductase (SDR family) member 1 [Source:MGI Symbol;Acc:MGI:1196314]	37.2212	22.399	20.1125	21.8423	21.8505	24.7658	39.9853	41.0934	37.0986	47.3519	35.8018	52.9811	37.3239	40.6877
ENSMUSG00000002341	Ncan	neurocan [Source:MGI Symbol;Acc:MGI:104694]	0.551959	0.564681	13.3102	7.38083	4.46493	5.08547	0.446407	0.34577	1.34572	0.470524	2.73322	0.541837	2.33103	0.336262
ENSMUSG00000002342	Tmem161a	transmembrane protein 161A [Source:MGI Symbol;Acc:MGI:2384577]	53.924	25.3103	37.0309	31.5015	48.561	45.8795	52.0596	38.6464	48.9276	51.4012	52.9434	56.3114	69.026	53.7243
ENSMUSG00000002343	Armc6	armadillo repeat containing 6 [Source:MGI Symbol;Acc:MGI:1924063]	45.5726	43.9824	50.5919	43.8893	39.7102	29.8926	49.5937	28.7521	41.2853	30.1278	41.8756	29.246	38.4209	30.4446
ENSMUSG00000002345	Borcs8	BLOC-1 related complex subunit 8 [Source:MGI Symbol;Acc:MGI:1919618]	49.5723	52.9671	19.7636	24.4072	23.7471	25.3722	37.0093	31.6246	41.4182	32.181	37.2865	32.4706	37.1045	26.4095
ENSMUSG00000002346	Slc25a42	solute carrier family 25, member 42 [Source:MGI Symbol;Acc:MGI:1920345]	14.6949	7.39105	19.9817	14.8572	13.3158	8.50334	13.541	11.836	8.38997	9.25365	8.40211	9.63413	14.1782	9.1308
ENSMUSG00000002365	Snx9	sorting nexin 9 [Source:MGI Symbol;Acc:MGI:1913866]	2.43982	0.765457	13.005	9.29084	33.7043	33.8618	48.1482	46.2001	65.0098	51.7434	78.7234	59.166	73.5235	62.2084
ENSMUSG00000002372	Ranbp3	RAN binding protein 3 [Source:MGI Symbol;Acc:MGI:1919060]	211.256	290.133	188.73	198.164	151.452	176.53	137.175	127.483	106.744	117.959	120.565	113.191	123.435	125.633
ENSMUSG00000002379	Ndufa11	NADH dehydrogenase (ubiquinone) 1 alpha subcomplex 11 [Source:MGI Symbol;Acc:MGI:1917125]	281.939	416.622	71.0859	83.6175	57.886	56.3536	65.4093	59.8181	64.2123	69.4237	53.7533	65.0336	50.4874	52.8965
ENSMUSG00000002384	Bmp8b	bone morphogenetic protein 8b [Source:MGI Symbol;Acc:MGI:107335]	0.295978	0.313712	2.14751	1.32336	0.829766	0.730433	0.446407	0.132988	0.34889	0.185358	0.573638	0.277526	1.01468	0.957052
ENSMUSG00000002393	Nr2f6	nuclear receptor subfamily 2, group F, member 6 [Source:MGI Symbol;Acc:MGI:1352453]	39.781	33.2409	32.2345	23.6432	29.4369	26.5299	25.4452	23.3262	28.1272	28.5309	28.2433	21.7924	26.6835	27.651
ENSMUSG00000002395	Use1	unconventional SNARE in the ER 1 homolog (S. cerevisiae) [Source:MGI Symbol;Acc:MGI:1914273]	263.348	264.133	74.0946	68.9377	60.7309	59.4407	57.7566	45.5618	59.5605	54.481	57.6675	67.8353	54.3267	53
ENSMUSG00000002396	Ocel1	occludin/ELL domain containing 1 [Source:MGI Symbol;Acc:MGI:1924340]	21.5104	26.6655	2.84518	2.36023	2.88442	2.27399	2.57216	0.877723	4.66848	2.40966	5.16275	2.70918	6.38977	4.16447
ENSMUSG00000002409	Dyrk1b	dual-specificity tyrosine-(Y)-phosphorylation regulated kinase 1b [Source:MGI Symbol;Acc:MGI:1330302]	5.63958	6.1362	13.7026	13.22	14.2641	18.0403	14.3063	14.9213	16.2981	20.9455	18.9301	20.3123	17.0302	24.6506
ENSMUSG00000002413	Braf	Braf transforming gene [Source:MGI Symbol;Acc:MGI:88190]	13.159	8.09376	146.521	137.043	156.668	168.978	110.56	180.572	94.0507	94.0051	101.939	88.7159	100.07	95.3172
ENSMUSG00000002416	Ndufb2	NADH dehydrogenase (ubiquinone) 1 beta subcomplex, 2 [Source:MGI Symbol;Acc:MGI:1915448]	97.0888	150.644	25.2142	32.593	20.7441	21.6787	24.1698	24.4964	26.931	25.6222	20.9547	30.3032	22.1859	27.3407
ENSMUSG00000002428	Hltf	helicase-like transcription factor [Source:MGI Symbol;Acc:MGI:1196437]	28.9978	19.1866	78.455	86.4007	54.8831	48.6909	36.5841	30.3479	55.0415	33.9491	50.6489	38.7083	47.745	37.4802
ENSMUSG00000002455	Prpf6	pre-mRNA splicing factor 6 [Source:MGI Symbol;Acc:MGI:1922946]	161.82	162.942	155.722	153.033	152.874	156.078	140.066	145.037	132.528	136.438	137.167	132.38	132.759	132.875
ENSMUSG00000002458	Rgs19	regulator of G-protein signaling 19 [Source:MGI Symbol;Acc:MGI:1915153]	29.7658	16.8777	26.3915	24.5709	34.6526	38.4924	31.8225	27.2626	28.7253	26.991	32.6974	28.9817	28.3289	28.6857
ENSMUSG00000002459	Rgs20	regulator of G-protein signaling 20 [Source:MGI Symbol;Acc:MGI:1929866]	0.00799941	0.0125485	0.839383	0.504789	0.513664	0.399671	0.531437	1.51607	0.614711	1.83932	0.708612	0.964734	1.01468	0.750122
ENSMUSG00000002475	Abhd3	abhydrolase domain containing 3 [Source:MGI Symbol;Acc:MGI:2147183]	0.775942	0.213324	2.75797	3.12423	2.25222	3.3214	2.06198	1.0905	1.8109	1.44009	2.59824	2.02198	2.11164	1.88824
ENSMUSG00000002477	Snrpd1	small nuclear ribonucleoprotein D1 [Source:MGI Symbol;Acc:MGI:98344]	297.97	364.47	139.283	160.291	139.756	152.495	137.09	144.186	112.791	114.993	113.682	101.614	92.6105	88.1781
ENSMUSG00000002486	Tchp	trichoplein, keratin filament binding [Source:MGI Symbol;Acc:MGI:1925082]	23.0463	25.0593	22.8159	22.5518	25.4857	27.9081	19.5782	23.1134	19.0228	21.9721	22.9793	20.2066	24.2702	23.8228
ENSMUSG00000002489	Tiam1	T cell lymphoma invasion and metastasis 1 [Source:MGI Symbol;Acc:MGI:103306]	21.4464	16.4259	63.3679	43.1799	80.0131	80.389	47.383	55.4561	29.4563	29.3294	29.593	41.7743	33.0458	47.1025
ENSMUSG00000002496	Tsc2	tuberous sclerosis 2 [Source:MGI Symbol;Acc:MGI:102548]	88.1934	87.8017	152.19	145.393	126.006	133.697	119.573	129.078	103.953	121.153	102.344	101.297	102.154	110.527
ENSMUSG00000002500	Rpl3l	ribosomal protein L3-like [Source:MGI Symbol;Acc:MGI:1913461]	4.93563	5.43349	1.14461	1.37794	0.197563	0.0689088	0.0212575	0.0265977	0.282435	0.299425	0.303691	0.0660777	0.685597	0.439727
ENSMUSG00000002504	Slc9a3r2	solute carrier family 9 (sodium/hydrogen exchanger), member 3 regulator 2 [Source:MGI Symbol;Acc:MGI:1890662]	55.2039	40.3182	16.9294	14.9117	8.10009	10.4328	15.8368	14.6021	17.1621	18.9493	15.8257	16.9291	16.5915	17.7184
ENSMUSG00000002524	Puf60	poly-U binding splicing factor 60 [Source:MGI Symbol;Acc:MGI:1915209]	275.316	271.16	169.85	174.316	165.677	184.8	206.049	188.87	164.759	201.399	176.984	179.004	181.903	194.023
ENSMUSG00000002546	Golga2	golgi autoantigen, golgin subfamily a, 2 [Source:MGI Symbol;Acc:MGI:2139395]	46.9805	42.1754	46.9291	47.3819	42.5551	43.509	60.3075	70.0317	77.9686	104.727	90.4661	114.195	113.233	120.977
ENSMUSG00000002550	Uck1	uridine-cytidine kinase 1 [Source:MGI Symbol;Acc:MGI:98904]	27.302	25.2601	26.7403	26.4809	29.1208	33.531	30.462	29.0712	27.2632	30.5271	32.2925	31.149	34.5815	33.4451
ENSMUSG00000002565	Scin	scinderin [Source:MGI Symbol;Acc:MGI:1306794]	0.00799941	0.0125485	3.0632	1.86908	1.46197	0.840687	0.361377	0.132988	0.415345	0.527558	0.303691	0.330388	0.466206	0.336262
ENSMUSG00000002578	Ikzf4	IKAROS family zinc finger 4 [Source:MGI Symbol;Acc:MGI:1343139]	0.103992	0.112936	2.58355	2.25108	4.30688	5.52648	2.06198	3.64388	2.94064	4.69099	1.7884	7.09674	3.53768	6.95803
ENSMUSG00000002580	Mien1	migration and invasion enhancer 1 [Source:MGI Symbol;Acc:MGI:1913678]	79.2021	94.879	24.1677	29.9735	22.9568	26.0889	29.6117	18.8577	44.8739	30.5271	43.2253	28.4002	34.0331	33.7555
ENSMUSG00000002602	Axl	AXL receptor tyrosine kinase [Source:MGI Symbol;Acc:MGI:1347244]	6.7915	3.22496	3.36843	4.65224	10.1548	5.03034	15.4117	35.6675	24.9373	171.114	23.7891	250.368	17.5787	150.464
ENSMUSG00000002603	Tgfb1	transforming growth factor, beta 1 [Source:MGI Symbol;Acc:MGI:98725]	17.1267	8.09376	3.76087	3.50623	24.0632	29.176	17.0273	38.8592	11.7127	31.6677	8.80704	25.1227	8.47398	22.0639
ENSMUSG00000002608	Ccdc97	coiled-coil domain containing 97 [Source:MGI Symbol;Acc:MGI:1196455]	43.2688	57.5849	48.2809	41.7065	56.3055	66.497	52.7398	53.2219	47.8644	55.7928	50.7839	47.4306	55.4237	55.7936
ENSMUSG00000002617	Zfp40	zinc finger protein 40 [Source:MGI Symbol;Acc:MGI:99185]	4.42367	3.87748	12.4817	14.0932	10.4709	9.60588	4.44282	8.53785	5.46594	8.45518	5.16275	9.63413	5.18312	6.13031
ENSMUSG00000002625	Akap8l	A kinase (PRKA) anchor protein 8-like [Source:MGI Symbol;Acc:MGI:1860606]	77.6022	75.0022	60.3592	66.5366	42.7132	55.9126	34.7135	40.3487	36.5005	45.4698	42.6854	45.0518	46.2093	50.6203
ENSMUSG00000002633	Shh	sonic hedgehog [Source:MGI Symbol;Acc:MGI:98297]	0.039997	0.0627424	0.0109011	0.0136429	0.197563	0.0137818	1.12665	1.0905	2.01027	6.91528	1.7884	3.60784	2.9892	6.13031
ENSMUSG00000002635	Pdcd2l	programmed cell death 2-like [Source:MGI Symbol;Acc:MGI:1915329]	83.8738	83.6858	28.3537	30.5192	27.2242	27.1914	25.7003	20.56	22.8772	18.7782	21.8995	20.6823	22.0762	20.2016
ENSMUSG00000002658	Gtf2f1	general transcription factor IIF, polypeptide 1 [Source:MGI Symbol;Acc:MGI:1923848]	189.466	204.502	129.167	150.904	118.103	117.269	113.791	111.843	106.013	93.834	96.54	86.9186	96.5595	81.9702
ENSMUSG00000002660	Clpp	caseinolytic mitochondrial matrix peptidase proteolytic subunit [Source:MGI Symbol;Acc:MGI:1858213]	234.263	311.817	92.7136	102.172	61.8373	67.1585	62.0081	42.6893	58.2978	51.2301	58.7473	54.6727	54.217	49.1718
ENSMUSG00000002661	Alkbh7	alkB homolog 7 [Source:MGI Symbol;Acc:MGI:1913650]	40.677	52.6157	8.20851	9.45455	5.88738	9.55076	5.8033	4.6014	6.92795	8.11298	5.97259	6.88529	7.04794	8.71694
ENSMUSG00000002668	Dennd1c	DENN/MADD domain containing 1C [Source:MGI Symbol;Acc:MGI:1918035]	9.57529	10.6035	0.664965	1.37794	0.987816	2.05348	0.871557	0.239379	0.814076	0.299425	0.303691	0.488975	1.01468	1.26745
ENSMUSG00000002679	Med6	mediator complex subunit 6 [Source:MGI Symbol;Acc:MGI:1917042]	46.2766	44.3338	46.2751	62.7711	35.4428	35.0746	44.577	57.1584	49.3928	60.6977	38.2313	50.708	36.6658	42.55
ENSMUSG00000002688	Prkd1	protein kinase D1 [Source:MGI Symbol;Acc:MGI:99879]	0.0719946	0.313712	4.15331	2.4148	22.7988	24.5453	15.6668	18.645	7.19378	9.70991	6.9174	6.4624	8.58368	7.78575
ENSMUSG00000002699	Lcp2	lymphocyte cytosolic protein 2 [Source:MGI Symbol;Acc:MGI:1321402]	0.039997	0.0627424	0.141714	0.0136429	0.0395126	0.0689088	0.616467	2.68636	1.87736	1.83932	0.438665	2.86777	2.00194	3.54368
ENSMUSG00000002718	Cse1l	chromosome segregation 1-like (S. cerevisiae) [Source:MGI Symbol;Acc:MGI:1339951]	180.667	140.606	473.205	527.177	438.314	422.838	376.364	386.544	312.423	270.238	263.233	232.395	263.736	232.615
ENSMUSG00000002728	Naa20	N(alpha)-acetyltransferase 20, NatB catalytic subunit [Source:MGI Symbol;Acc:MGI:1915127]	36.2933	20.3411	57.6994	73.4672	52.3543	52.1639	47.2979	56.6264	41.1524	47.6941	36.6116	43.3073	29.0968	40.4807
ENSMUSG00000002731	Prkra	protein kinase, interferon inducible double stranded RNA dependent activator [Source:MGI Symbol;Acc:MGI:1344375]	20.5825	16.1248	16.6241	18.8409	26.434	39.3193	30.7171	46.0938	27.662	46.8956	26.3536	38.6554	23.0635	33.652
ENSMUSG00000002732	Fkbp7	FK506 binding protein 7 [Source:MGI Symbol;Acc:MGI:1336879]	4.39167	2.57244	1.40624	2.4148	2.09417	2.43937	5.12306	8.0059	5.06721	17.0672	4.08296	33.5807	6.17038	29.7204
ENSMUSG00000002733	Plekha3	pleckstrin homology domain-containing, family A (phosphoinositide binding specific) member 3 [Source:MGI Symbol;Acc:MGI:1932515]	17.7987	12.1595	37.685	30.0281	33.8623	34.7989	30.2069	26.6243	25.6683	21.5728	25.4088	24.4884	25.5865	23.6159
ENSMUSG00000002741	Ykt6	YKT6 v-SNARE homolog (S. cerevisiae) [Source:MGI Symbol;Acc:MGI:1927550]	80.514	70.3844	90.0974	85.2001	129.325	129.728	132.073	137.377	135.386	134.67	136.492	130.794	142.851	142.601
ENSMUSG00000002748	Baz1b	bromodomain adjacent to zinc finger domain, 1B [Source:MGI Symbol;Acc:MGI:1353499]	133.438	143.768	278.424	224.467	316.773	292.904	275.178	296.112	263.113	304.914	250.95	305.926	283.92	334.529
ENSMUSG00000002763	Pex6	peroxisomal biogenesis factor 6 [Source:MGI Symbol;Acc:MGI:2385054]	45.4446	43.3801	29.2258	30.1918	34.1784	50.9511	41.0907	50.6686	40.3549	56.3631	47.5445	49.6508	43.4669	56.4143
ENSMUSG00000002767	Mrpl2	mitochondrial ribosomal protein L2 [Source:MGI Symbol;Acc:MGI:1351622]	220.952	250.681	51.3768	56.2771	54.0928	59.3856	58.0967	44.3915	54.1776	46.2112	49.0292	44.1002	54.5461	49.5857
ENSMUSG00000002768	Mea1	male enhanced antigen 1 [Source:MGI Symbol;Acc:MGI:96957]	72.4826	57.1332	65.3301	74.1766	57.4119	74.6006	65.5794	68.8614	71.7218	75.013	69.8152	71.7471	65.6254	60.7599
ENSMUSG00000002769	Gnmt	glycine N-methyltransferase [Source:MGI Symbol;Acc:MGI:1202304]	2.53581	2.67282	3.28122	2.63309	1.46197	1.44708	0.446407	0.239379	1.0799	0.185358	1.65343	0.224664	0.685597	0.957052
ENSMUSG00000002771	Grin2d	glutamate receptor, ionotropic, NMDA2D (epsilon 4) [Source:MGI Symbol;Acc:MGI:95823]	1.22391	1.76933	1.75507	2.63309	3.99078	2.88039	1.12665	3.11193	2.14318	5.26132	1.92338	6.40953	2.11164	9.02733
ENSMUSG00000002778	Kdelr1	KDEL (Lys-Asp-Glu-Leu) endoplasmic reticulum protein retention receptor 1 [Source:MGI Symbol;Acc:MGI:1915387]	157.052	131.772	42.7867	37.2316	59.3085	65.229	94.9997	87.4797	109.867	123.776	127.719	153.525	125.409	158.741
ENSMUSG00000002781	Tmem143	transmembrane protein 143 [Source:MGI Symbol;Acc:MGI:1917459]	19.0786	22.5496	14.1387	12.6743	19.0056	22.7812	15.2416	12.0487	14.8361	15.5843	20.2798	15.7661	21.089	19.0634
ENSMUSG00000002797	Ggct	gamma-glutamyl cyclotransferase [Source:MGI Symbol;Acc:MGI:95700]	22.2783	22.5496	17.3654	21.242	16.0026	17.1583	6.39851	3.11193	6.06404	3.37922	5.43269	3.07922	5.5122	5.19912
ENSMUSG00000002799	Jag2	jagged 2 [Source:MGI Symbol;Acc:MGI:1098270]	6.24754	2.57244	49.6326	39.0324	26.434	22.5607	7.5039	3.53749	5.86467	3.32219	9.34693	4.71795	7.59642	6.02684
ENSMUSG00000002803	Btbd6	BTB (POZ) domain containing 6 [Source:MGI Symbol;Acc:MGI:3026623]	10.7272	10.1517	17.5398	13.2746	23.7471	22.5056	11.5003	13.751	8.32351	11.9342	13.936	10.4799	12.8618	11.9244
ENSMUSG00000002804	Nudt14	nudix (nucleoside diphosphate linked moiety X)-type motif 14 [Source:MGI Symbol;Acc:MGI:1913424]	44.2607	42.326	19.9817	22.1152	17.5831	17.6544	13.9662	11.7296	15.4342	17.1813	14.341	12.753	14.5072	14.511
ENSMUSG00000002808	Epdr1	ependymin related protein 1 (zebrafish) [Source:MGI Symbol;Acc:MGI:2145369]	6.24754	2.62263	13.7463	13.3291	10.1548	8.50334	11.9255	11.6232	11.2475	12.2194	11.3715	12.3301	12.423	13.7867
ENSMUSG00000002812	Flii	flightless I actin binding protein [Source:MGI Symbol;Acc:MGI:1342286]	89.2494	63.4074	92.8444	87.6013	110.201	101.503	120.764	127.163	120.301	134.67	122.725	128.468	120.693	127.288
ENSMUSG00000002814	Top3a	topoisomerase (DNA) III alpha [Source:MGI Symbol;Acc:MGI:1197527]	44.1007	55.0752	37.2926	33.9027	51.564	51.5575	43.0464	37.0505	35.7695	31.1544	41.2007	30.9904	43.9057	34.5832
ENSMUSG00000002820	Atg4d	autophagy related 4D, cysteine peptidase [Source:MGI Symbol;Acc:MGI:2444308]	65.5391	67.3226	21.1154	21.0783	22.0085	24.3799	18.8129	15.8788	23.5418	20.8884	28.7831	20.1537	28.4386	23.7194
ENSMUSG00000002825	Qtrt1	queuine tRNA-ribosyltransferase 1 [Source:MGI Symbol;Acc:MGI:1931441]	103.264	143.115	48.2809	57.696	43.5034	46.9269	39.7303	33.8588	30.8518	28.1317	33.1023	26.4443	31.7295	26.8233
ENSMUSG00000002833	Hdgfrp2	hepatoma-derived growth factor, related protein 2 [Source:MGI Symbol;Acc:MGI:1194492]	212.344	197.325	182.538	176.99	154.139	171.349	128.331	142.058	104.816	118.643	115.841	107.006	115.317	108.354
ENSMUSG00000002835	Chaf1a	chromatin assembly factor 1, subunit A (p150) [Source:MGI Symbol;Acc:MGI:1351331]	120.447	133.829	190.649	190.305	185.749	229.452	148.484	125.887	123.823	119.784	133.928	95.958	125.519	110.113
ENSMUSG00000002844	Adprh	ADP-ribosylarginine hydrolase [Source:MGI Symbol;Acc:MGI:1098234]	253.077	182.969	67.5103	73.4126	44.9259	35.681	73.2321	70.4572	60.8231	81.1156	49.2992	61.1219	60.36	71.5203
ENSMUSG00000002845	Tmem39a	transmembrane protein 39a [Source:MGI Symbol;Acc:MGI:1915096]	97.0888	53.6698	70.7371	67.3552	70.214	62.6381	74.5925	76.4151	83.0192	96.2864	83.8524	104.204	93.2687	97.3865
ENSMUSG00000002846	Timmdc1	translocase of inner mitochondrial membrane domain containing 1 [Source:MGI Symbol;Acc:MGI:1922139]	57.1238	51.1601	32.4525	27.4632	29.9111	25.4273	29.2716	28.5393	26.5987	26.7629	27.9733	24.7527	30.3034	25.4783
ENSMUSG00000002847	Pla1a	phospholipase A1 member A [Source:MGI Symbol;Acc:MGI:1934677]	46.5325	38.1599	2.71437	3.61538	3.67468	1.44708	9.88473	5.87808	16.431	7.08638	18.6601	6.83243	14.946	5.92338
ENSMUSG00000002870	Mcm2	minichromosome maintenance complex component 2 [Source:MGI Symbol;Acc:MGI:105380]	380.492	324.867	597.957	552.443	484.939	491.471	318.544	217.808	277.932	193.471	311.148	202.369	293.902	248.859
ENSMUSG00000002871	Tpra1	transmembrane protein, adipocyte asscociated 1 [Source:MGI Symbol;Acc:MGI:1345190]	19.6225	9.64978	13.8335	11.2554	18.8475	24.1594	25.9554	18.5386	28.8582	24.1393	31.2127	20.9466	30.9616	28.3753
ENSMUSG00000002881	Nab1	Ngfi-A binding protein 1 [Source:MGI Symbol;Acc:MGI:107564]	4.1037	4.22884	15.6648	14.2023	22.1666	19.9698	29.1865	47.5832	22.6778	55.3936	19.6049	61.3333	21.1987	49.7926
ENSMUSG00000002885	Adgre5	adhesion G protein-coupled receptor E5 [Source:MGI Symbol;Acc:MGI:1347095]	30.3417	19.1364	21.2462	18.2406	14.4221	6.62902	18.3027	37.0505	23.8076	35.546	15.0158	41.4571	14.6169	42.757
ENSMUSG00000002897	Il17ra	interleukin 17 receptor A [Source:MGI Symbol;Acc:MGI:107399]	4.1037	3.47593	10.3887	7.27168	18.3734	22.6159	9.54461	8.32507	11.9785	6.74418	18.9301	8.57688	13.7394	12.7521
ENSMUSG00000002900	Lamb1	laminin B1 [Source:MGI Symbol;Acc:MGI:96743]	47.6205	32.488	315.575	257.756	429.621	374.271	926.933	529.746	1577.46	838.689	3201.61	1487.4	5606.24	2950.23
ENSMUSG00000002908	Kcnn1	potassium intermediate/small conductance calcium-activated channel, subfamily N, member 1 [Source:MGI Symbol;Acc:MGI:1933993]	11.3352	4.02806	0.926591	0.723076	4.46493	3.54191	7.5039	12.4743	6.32986	16.2117	5.97259	13.8102	9.90003	11.407
ENSMUSG00000002910	Arrdc2	arrestin domain containing 2 [Source:MGI Symbol;Acc:MGI:1918057]	41.9569	26.7659	7.68526	4.81596	7.46789	5.58161	8.09911	6.72921	5.93113	5.66055	8.26714	5.72233	11.1067	6.85456
ENSMUSG00000002930	Ppp1r17	protein phosphatase 1, regulatory subunit 17 [Source:MGI Symbol;Acc:MGI:1333876]	0.00799941	0.0125485	0.0545054	0.0682147	0.197563	0.0689088	6.31348	4.49501	4.20329	2.01042	3.27311	2.39201	2.22134	2.81942
ENSMUSG00000002944	Cd36	CD36 antigen [Source:MGI Symbol;Acc:MGI:107899]	0.00799941	0.0125485	0.0981097	0.0136429	6.67764	3.9278	0.361377	0.0265977	0.548255	1.09789	1.11353	1.38763	1.56316	2.40556
ENSMUSG00000002948	Map2k7	mitogen-activated protein kinase kinase 7 [Source:MGI Symbol;Acc:MGI:1346871]	77.5062	93.7747	56.9145	49.2919	63.7339	50.9511	56.141	41.6253	56.3042	50.2035	77.7786	52.7168	66.7223	54.2416
ENSMUSG00000002949	Timm44	translocase of inner mitochondrial membrane 44 [Source:MGI Symbol;Acc:MGI:1343262]	155.58	122.385	82.7718	75.9775	92.9733	86.2876	118.893	79.0749	113.19	87.9596	110.712	80.7866	109.504	86.0054
ENSMUSG00000002957	Ap2a2	adaptor-related protein complex 2, alpha 2 subunit [Source:MGI Symbol;Acc:MGI:101920]	139.902	156.166	154.37	137.589	204.715	178.625	254.346	171.422	291.688	211.551	291.172	195.92	267.356	221.855
ENSMUSG00000002963	Pnkp	polynucleotide kinase 3'- phosphatase [Source:MGI Symbol;Acc:MGI:1891698]	34.0215	27.7196	16.7986	17.4766	20.428	18.9223	16.7722	15.4532	18.0924	18.3219	22.0345	20.2594	20.6502	19.6842
ENSMUSG00000002968	Med25	mediator complex subunit 25 [Source:MGI Symbol;Acc:MGI:1922863]	120.607	110.339	110.897	109.757	128.535	153.377	85.6464	90.8842	76.6395	83.9102	87.0918	63.7121	92.3911	86.5227
ENSMUSG00000002980	Bcam	basal cell adhesion molecule [Source:MGI Symbol;Acc:MGI:1929940]	170.395	172.228	46.2751	53.0028	75.7457	53.487	35.5638	37.4761	51.9846	38.4547	62.2566	37.2282	55.4237	34.8936
ENSMUSG00000002981	Clptm1	cleft lip and palate associated transmembrane protein 1 [Source:MGI Symbol;Acc:MGI:1927155]	100.033	90.6627	115.17	114.56	128.693	138.658	152.055	141.101	154.99	141.97	175.77	130.107	162.706	139.911
ENSMUSG00000002983	Relb	avian reticuloendotheliosis viral (v-rel) oncogene related B [Source:MGI Symbol;Acc:MGI:103289]	59.6196	62.002	4.19691	4.5431	17.4251	11.2597	9.88473	13.1126	10.0513	12.0483	11.1016	15.5547	13.8491	18.3392
ENSMUSG00000002984	Tomm40	translocase of outer mitochondrial membrane 40 homolog (yeast) [Source:MGI Symbol;Acc:MGI:1858259]	423.209	428.518	167.408	167.985	154.771	177.633	107.584	80.7771	98.1709	73.8723	118.001	65.4565	109.833	78.8663
ENSMUSG00000002985	Apoe	apolipoprotein E [Source:MGI Symbol;Acc:MGI:88057]	1419.13	1327.69	172.553	148.722	431.992	248.416	968.173	320.05	1516.92	645.859	1957.29	626.165	1431.34	665.513
ENSMUSG00000002996	Hbp1	high mobility group box transcription factor 1 [Source:MGI Symbol;Acc:MGI:894659]	35.4934	28.5729	124.022	151.941	95.8182	105.692	151.12	178.231	142.43	195.182	135.412	206.916	121.46	152.74
ENSMUSG00000002997	Prkar2b	protein kinase, cAMP dependent regulatory, type II beta [Source:MGI Symbol;Acc:MGI:97760]	2.27983	1.06662	13.2666	9.23627	13.6319	8.6136	34.6285	58.967	21.1494	27.6184	13.2612	26.92	15.4945	15.7526
ENSMUSG00000003031	Cdkn1b	cyclin-dependent kinase inhibitor 1B [Source:MGI Symbol;Acc:MGI:104565]	23.4303	14.1672	42.2199	46.5633	52.1962	74.4353	49.6788	68.8614	46.0036	78.378	52.8085	75.1832	70.2326	79.0732
ENSMUSG00000003032	Klf4	Kruppel-like factor 4 (gut) [Source:MGI Symbol;Acc:MGI:1342287]	97.6647	41.3221	7.29282	7.54454	9.9967	5.30598	49.5937	13.219	72.187	34.3483	134.872	61.5447	174.882	108.561
ENSMUSG00000003033	Ap1m1	adaptor-related protein complex AP-1, mu subunit 1 [Source:MGI Symbol;Acc:MGI:102776]	88.4814	75.7049	42.2199	35.8127	65.9466	65.6701	101.122	75.6704	97.5064	99.1381	104.233	94.8479	114.769	97.0761
ENSMUSG00000003037	Rab8a	RAB8A, member RAS oncogene family [Source:MGI Symbol;Acc:MGI:96960]	154.717	132.775	91.8415	78.1058	108.936	99.6834	154.011	103.545	172.136	121.438	167.401	111.129	157.77	110.32
ENSMUSG00000003038	Hmgn2	high mobility group nucleosomal binding domain 2 [Source:MGI Symbol;Acc:MGI:96136]	2.75979	3.6767	8.77536	8.52683	14.5802	14.5673	11.4153	9.60176	10.1843	12.1623	13.2612	10.4271	11.6552	13.4763
ENSMUSG00000003039	Fam32a	family with sequence similarity 32, member A [Source:MGI Symbol;Acc:MGI:1915172]	117.119	105.319	142.946	134.642	129.167	118.537	140.321	119.184	153.196	132.16	143.106	126.459	122.228	110.32
ENSMUSG00000003051	Elf3	E74-like factor 3 [Source:MGI Symbol;Acc:MGI:1101781]	125.439	48.801	19.3276	17.3675	38.7619	25.3722	33.0979	9.81454	31.3835	10.4513	39.4461	17.9863	47.5256	39.1357
ENSMUSG00000003062	Stard3nl	STARD3 N-terminal like [Source:MGI Symbol;Acc:MGI:1923455]	67.619	34.7969	58.2662	68.2829	52.1962	47.7538	54.8656	64.8185	48.9276	52.4849	41.0658	48.6464	51.9134	46.1713
ENSMUSG00000003068	Stk11	serine/threonine kinase 11 [Source:MGI Symbol;Acc:MGI:1341870]	127.966	130.667	93.8037	91.6942	79.539	102.44	70.5111	72.6914	59.6269	71.9332	65.9009	68.364	69.5744	76.1762
ENSMUSG00000003070	Efna2	ephrin A2 [Source:MGI Symbol;Acc:MGI:102707]	7.55944	4.42961	4.0661	4.05195	14.4221	23.4428	12.4356	14.8149	9.98489	20.6603	8.13217	16.8234	11.8745	19.4773
ENSMUSG00000003072	Atp5d	ATP synthase, H+ transporting, mitochondrial F1 complex, delta subunit [Source:MGI Symbol;Acc:MGI:1913293]	530.113	686.113	100.737	108.229	113.204	124.215	117.108	87.7989	118.108	126.058	120.7	99.9755	119.486	116.838
ENSMUSG00000003099	Ppp5c	protein phosphatase 5, catalytic subunit [Source:MGI Symbol;Acc:MGI:102666]	58.0517	34.6965	189.123	188.286	171.208	198.471	109.965	90.0331	84.5476	77.2943	95.4602	75.1832	84.2736	93.1445
ENSMUSG00000003119	Cdk12	cyclin-dependent kinase 12 [Source:MGI Symbol;Acc:MGI:1098802]	30.7257	37.6078	229.413	201.547	204.557	192.407	124.845	107.907	110.997	83.3969	122.995	84.3283	115.537	94.0756
ENSMUSG00000003123	Lipe	lipase, hormone sensitive [Source:MGI Symbol;Acc:MGI:96790]	12.4871	9.04745	4.85098	5.14339	5.57128	5.80212	3.59252	3.4311	4.3362	6.68715	4.8928	7.41392	4.30555	9.95852
ENSMUSG00000003131	Pafah1b2	platelet-activating factor acetylhydrolase, isoform 1b, subunit 2 [Source:MGI Symbol;Acc:MGI:108415]	51.2682	39.1136	88.3096	81.653	106.091	132.98	143.127	212.808	140.304	224.953	120.025	213.841	138.573	183.883
ENSMUSG00000003134	Tbc1d8	TBC1 domain family, member 8 [Source:MGI Symbol;Acc:MGI:1927225]	22.4703	15.3217	35.6356	33.1387	22.4827	14.7878	17.8776	10.2401	15.833	10.2232	16.9055	11.9601	10.8873	13.2694
ENSMUSG00000003135	Cnot11	CCR4-NOT transcription complex, subunit 11 [Source:MGI Symbol;Acc:MGI:106580]	66.1151	85.4425	70.8679	60.9703	70.214	72.2302	64.7291	68.4358	48.7283	47.4659	44.0352	45.4747	46.4287	43.3777
ENSMUSG00000003153	Slc2a3	solute carrier family 2 (facilitated glucose transporter), member 3 [Source:MGI Symbol;Acc:MGI:95757]	1062.14	729.129	165.751	154.397	950.556	417.877	3271.38	1752.81	3597.17	1309.04	3267.75	1046.05	2264.03	907.104
ENSMUSG00000003154	Foxj2	forkhead box J2 [Source:MGI Symbol;Acc:MGI:1926805]	7.75142	3.87748	8.99338	7.21711	25.3276	24.2697	22.044	21.6239	28.393	32.6943	29.8629	29.4046	34.8009	39.0322
ENSMUSG00000003161	Sri	sorcin [Source:MGI Symbol;Acc:MGI:98419]	39.6211	34.7969	19.5456	19.8778	26.2759	23.2223	60.3075	81.841	70.9908	94.0621	60.6369	81.6852	57.3982	73.5896
ENSMUSG00000003166	Dgcr2	DiGeorge syndrome critical region gene 2 [Source:MGI Symbol;Acc:MGI:892866]	88.3534	66.7704	69.2981	50.5471	94.5538	93.84	79.9494	73.8617	74.5793	73.4161	78.4535	71.2714	83.067	87.247
ENSMUSG00000003184	Irf3	interferon regulatory factor 3 [Source:MGI Symbol;Acc:MGI:1859179]	52.7401	39.4649	24.2113	26.0444	28.8047	33.8066	29.0165	23.3262	30.8518	33.6069	33.3723	35.748	36.7754	41.9292
ENSMUSG00000003190	Bcl2l12	BCL2-like 12 (proline rich) [Source:MGI Symbol;Acc:MGI:1922986]	27.8459	23.5033	15.7957	14.4206	16.1607	22.1748	15.9219	18.113	14.5703	19.1204	17.9852	19.255	16.5915	20.8224
ENSMUSG00000003198	Zfp959	zinc finger protein 959 [Source:MGI Symbol;Acc:MGI:2385058]	5.19161	6.48756	13.7463	14.8572	15.3704	10.7084	8.69432	7.68673	10.2507	8.56925	7.99719	9.36981	9.68064	8.30307
ENSMUSG00000003199	Mpnd	MPN domain containing [Source:MGI Symbol;Acc:MGI:1915297]	189.466	195.468	62.6703	58.6237	55.6733	73.0571	60.2225	64.1802	52.3169	68.7964	57.2626	65.0336	60.36	78.349
ENSMUSG00000003200	Sh3gl1	SH3-domain GRB2-like 1 [Source:MGI Symbol;Acc:MGI:700010]	80.322	70.033	74.3562	78.2149	107.514	115.284	97.8057	106.098	99.2342	121.039	104.773	106.53	103.69	112.906
ENSMUSG00000003206	Ebi3	Epstein-Barr virus induced gene 3 [Source:MGI Symbol;Acc:MGI:1354171]	5.76757	3.12457	0.577757	0.286502	0.197563	0.23429	0.0212575	0.132988	0.34889	0.0712916	0.438665	0.594699	0.466206	1.06052
ENSMUSG00000003208	Ccdc94	coiled-coil domain containing 94 [Source:MGI Symbol;Acc:MGI:1920136]	13.159	8.34473	12.1765	14.3114	16.0026	15.8352	13.456	9.28259	12.4437	12.4475	12.3164	11.6429	11.4358	12.1313
ENSMUSG00000003226	Ranbp2	RAN binding protein 2 [Source:MGI Symbol;Acc:MGI:894323]	35.5254	20.592	422.711	432.113	458.86	409.993	398.217	470.061	368.843	365.255	321.271	368.885	340.303	321.906
ENSMUSG00000003228	Grk5	G protein-coupled receptor kinase 5 [Source:MGI Symbol;Acc:MGI:109161]	1.67188	1.36778	8.29572	10.0003	9.83865	7.78669	10.0548	10.3465	7.19378	9.76695	6.37751	10.4799	6.71886	9.23426
ENSMUSG00000003233	Dvl3	dishevelled segment polarity protein 3 [Source:MGI Symbol;Acc:MGI:108100]	4.90364	4.68058	36.1589	29.1004	53.3026	48.2499	42.3662	55.2434	43.5448	70.5074	51.9986	58.6902	55.4237	72.6584
ENSMUSG00000003234	Abcf3	ATP-binding cassette, sub-family F (GCN20), member 3 [Source:MGI Symbol;Acc:MGI:1351656]	62.5634	48.2489	67.7284	64.3537	64.2081	60.3227	81.2249	57.7967	80.4274	68.3401	87.6317	71.43	84.9318	79.4871
ENSMUSG00000003235	Eif2b5	eukaryotic translation initiation factor 2B, subunit 5 epsilon [Source:MGI Symbol;Acc:MGI:2446176]	442.343	436.147	222.698	190.687	243.912	217.931	183.601	123.333	142.497	100.792	138.382	92.6277	122.228	113.01
ENSMUSG00000003269	Cyth2	cytohesin 2 [Source:MGI Symbol;Acc:MGI:1334255]	95.6809	95.5315	64.8505	63.2077	85.5449	95.9348	88.0273	100.672	73.8483	89.1002	71.2999	80.1522	67.1611	86.1088
ENSMUSG00000003271	Sult2b1	sulfotransferase family, cytosolic, 2B, member 1 [Source:MGI Symbol;Acc:MGI:1926342]	15.5268	11.9085	0.970195	0.832219	0.197563	0.454798	0.276347	0.239379	0.614711	0.128325	0.303691	0.488975	0.575902	0.336262
ENSMUSG00000003273	Car11	carbonic anhydrase 11 [Source:MGI Symbol;Acc:MGI:1336193]	6.02355	2.47205	4.76377	3.99738	4.62298	5.9675	1.46677	1.51607	1.61154	2.86592	2.46327	5.14084	2.33103	7.06149
ENSMUSG00000003279	Dlgap1	discs, large (Drosophila) homolog-associated protein 1 [Source:MGI Symbol;Acc:MGI:1346065]	5.89556	8.44512	3.67366	2.96052	3.04247	2.32912	0.276347	0.45216	0.548255	0.185358	1.24851	0.488975	0.904989	0.957052
ENSMUSG00000003282	Plag1	pleiomorphic adenoma gene 1 [Source:MGI Symbol;Acc:MGI:1891916]	0.839938	0.614875	13.659	14.0932	17.267	21.5684	11.5853	17.1555	10.7824	26.5918	8.94201	29.6689	11.7649	20.305
ENSMUSG00000003283	Hck	hemopoietic cell kinase [Source:MGI Symbol;Acc:MGI:96052]	41.4449	42.326	1.75507	1.54165	2.25222	0.675306	0.616467	0.34577	1.47863	0.983824	1.11353	1.28191	1.23408	2.09517
ENSMUSG00000003299	Mrpl4	mitochondrial ribosomal protein L4 [Source:MGI Symbol;Acc:MGI:2137210]	135.038	155.162	51.8128	56.6045	52.8284	56.3536	49.0836	38.3272	37.0986	35.3749	40.1209	33.845	36.1173	38.308
ENSMUSG00000003308	Keap1	kelch-like ECH-associated protein 1 [Source:MGI Symbol;Acc:MGI:1858732]	62.2754	90.9137	19.1096	18.6772	29.753	34.0823	38.6249	39.3911	45.3391	54.8232	52.8085	54.4612	56.0819	63.7604
ENSMUSG00000003309	Ap1m2	adaptor protein complex AP-1, mu 2 subunit [Source:MGI Symbol;Acc:MGI:1336974]	20.6145	15.4221	45.3594	37.0133	58.2021	64.5675	77.1434	22.7942	109.867	35.546	99.9143	38.3911	74.8398	34.5832
ENSMUSG00000003316	Glg1	golgi apparatus protein 1 [Source:MGI Symbol;Acc:MGI:104967]	58.0837	41.8241	227.974	170.387	231.584	207.181	270.587	229.724	350.767	305.313	363.248	284.306	389.776	314.56
ENSMUSG00000003341	Atp8b3	ATPase, class I, type 8B, member 3 [Source:MGI Symbol;Acc:MGI:1914581]	0.615954	0.4141	3.80447	3.94281	1.93612	2.10861	1.04162	1.30329	1.01344	0.869757	1.92338	0.647561	0.575902	0.543192
ENSMUSG00000003344	Btbd2	BTB (POZ) domain containing 2 [Source:MGI Symbol;Acc:MGI:1933831]	102.784	54.6737	73.833	65.8817	67.8432	90.6426	48.8285	58.4351	37.8961	65.0322	43.6303	51.1838	46.4287	47.9302
ENSMUSG00000003345	Csnk1g2	casein kinase 1, gamma 2 [Source:MGI Symbol;Acc:MGI:1920014]	130.334	145.424	127.684	120.781	159.671	215.175	128.076	137.59	113.987	153.377	137.572	129.737	141.535	148.395
ENSMUSG00000003346	Abhd17a	abhydrolase domain containing 17A [Source:MGI Symbol;Acc:MGI:106388]	81.8579	75.5544	28.9205	30.1372	27.8564	37.1694	30.0368	25.7731	31.8487	40.0516	35.6668	31.149	35.2397	37.0664
ENSMUSG00000003348	Mob3a	MOB kinase activator 3A [Source:MGI Symbol;Acc:MGI:3050117]	36.5813	28.874	23.7316	22.2789	41.2907	38.2168	53.08	100.14	53.4466	88.4729	47.9494	73.2273	54.6558	59.001
ENSMUSG00000003352	Cacnb3	calcium channel, voltage-dependent, beta 3 subunit [Source:MGI Symbol;Acc:MGI:103307]	22.0864	9.49919	42.0454	49.1828	30.3852	32.4285	31.4823	54.3922	31.7822	60.7547	33.5072	53.6683	41.9311	67.4851
ENSMUSG00000003354	Ccdc65	coiled-coil domain containing 65 [Source:MGI Symbol;Acc:MGI:2146001]	1.06392	0.715263	1.0138	0.613932	0.829766	1.11632	0.191317	0.664942	0.215979	0.299425	0.168717	1.07046	0.356511	0.439727
ENSMUSG00000003355	Fkbp11	FK506 binding protein 11 [Source:MGI Symbol;Acc:MGI:1913370]	53.764	38.2101	15.6212	13.3837	14.7382	14.5673	13.8811	7.47394	24.4057	14.8429	24.8689	22.9554	21.089	18.5461
ENSMUSG00000003360	Ddx23	DEAD (Asp-Glu-Ala-Asp) box polypeptide 23 [Source:MGI Symbol;Acc:MGI:1921601]	113.696	102.659	206.608	200.401	182.43	202.165	145.167	120.886	129.937	117.104	137.167	117.367	145.045	129.461
ENSMUSG00000003363	Pld3	phospholipase D family, member 3 [Source:MGI Symbol;Acc:MGI:1333782]	105.216	94.3771	46.2751	42.0339	34.8106	36.6732	86.8369	70.138	131.797	138.776	202.629	203.638	206.255	213.164
ENSMUSG00000003378	Grik5	glutamate receptor, ionotropic, kainate 5 (gamma 2) [Source:MGI Symbol;Acc:MGI:95818]	14.4709	15.1711	35.374	31.2832	40.9746	38.6578	29.6967	36.093	25.6019	45.4127	26.7585	55.307	30.8519	62.4153
ENSMUSG00000003379	Cd79a	CD79A antigen (immunoglobulin-associated alpha) [Source:MGI Symbol;Acc:MGI:101774]	0.743945	0.815651	3.49924	2.90595	1.30392	0.124036	0.276347	0.45216	0.4818	0.299425	0.573638	0.171802	0.575902	0.439727
ENSMUSG00000003380	Rabac1	Rab acceptor 1 (prenylated) [Source:MGI Symbol;Acc:MGI:1201692]	96.9288	117.617	22.6415	28.1727	21.6924	22.3402	27.656	26.6243	28.9911	36.6867	29.8629	40.6642	31.9488	40.998
ENSMUSG00000003382	Etv3	ets variant 3 [Source:MGI Symbol;Acc:MGI:1350926]	7.14347	4.4798	25.0834	23.9706	38.1297	35.0194	31.9075	40.8806	37.3644	40.6219	47.5445	44.206	57.0691	57.449
ENSMUSG00000003402	Prkcsh	protein kinase C substrate 80K-H [Source:MGI Symbol;Acc:MGI:107877]	378.988	376.266	159.603	141.791	151.61	176.42	181.815	143.441	201.841	175.563	258.104	200.784	284.358	254.55
ENSMUSG00000003410	Elavl3	ELAV (embryonic lethal, abnormal vision, Drosophila)-like 3 (Hu antigen C) [Source:MGI Symbol;Acc:MGI:109157]	0.80794	0.715263	10.1271	7.10797	5.57128	4.20344	0.701497	0.239379	1.94381	0.470524	3.27311	1.0176	3.31829	0.957052
ENSMUSG00000003411	Rab3b	RAB3B, member RAS oncogene family [Source:MGI Symbol;Acc:MGI:1917158]	1.67188	1.16701	8.64455	9.1817	3.20052	2.32912	2.14701	1.83524	1.67799	0.641624	2.46327	1.44049	1.89225	2.61249
ENSMUSG00000003418	St8sia6	ST8 alpha-N-acetyl-neuraminide alpha-2,8-sialyltransferase 6 [Source:MGI Symbol;Acc:MGI:2386797]	12.4551	6.9895	4.58935	3.99738	2.09417	0.840687	1.97695	0.239379	0.614711	0.413491	0.438665	0.594699	0.466206	0.646657
ENSMUSG00000003420	Fcgrt	Fc receptor, IgG, alpha chain transporter [Source:MGI Symbol;Acc:MGI:103017]	32.2296	33.6926	0.621361	1.21422	0.197563	0.344544	0.956587	0.558551	4.00393	5.54649	4.48788	22.9554	4.85403	26.9268
ENSMUSG00000003421	Nosip	nitric oxide synthase interacting protein [Source:MGI Symbol;Acc:MGI:1913644]	134.494	152.15	87.3503	94.4773	64.05	85.2402	70.086	61.8396	59.2282	69.0815	63.7413	68.4168	63.3218	63.1396
ENSMUSG00000003423	Pih1d1	PIH1 domain containing 1 [Source:MGI Symbol;Acc:MGI:1916095]	137.918	207.313	44.6181	49.7285	43.6615	50.6755	46.0225	49.8174	40.953	58.0171	45.2499	55.8356	45.4414	47.5163
ENSMUSG00000003429	Rps11	ribosomal protein S11 [Source:MGI Symbol;Acc:MGI:1351329]	1165.75	1110	409.412	419.234	370.194	376.311	389.033	297.601	338.274	309.648	330.179	306.455	278.215	277.83
ENSMUSG00000003435	Supt5	suppressor of Ty 5 [Source:MGI Symbol;Acc:MGI:1202400]	312.017	403.923	300.881	314.129	320.408	378.24	286.657	315.794	258.129	257.691	278.35	247.144	271.085	264.379
ENSMUSG00000003436	Dll3	delta-like 3 (Drosophila) [Source:MGI Symbol;Acc:MGI:1096877]	2.53581	2.47205	16.2317	20.86	25.6437	68.261	1.38174	0.771332	0.946987	0.755691	2.59824	0.436113	1.45347	0.646657
ENSMUSG00000003437	Paf1	Paf1, RNA polymerase II complex component [Source:MGI Symbol;Acc:MGI:1923988]	99.7126	119.625	104.923	101.463	81.4356	94.8323	72.6369	68.5422	72.8515	68.6253	78.7234	64.6636	78.5695	73.7965
ENSMUSG00000003438	Timm50	translocase of inner mitochondrial membrane 50 [Source:MGI Symbol;Acc:MGI:1913775]	207.577	254.847	76.4056	89.675	87.1254	100.621	79.7794	61.8396	70.1933	64.2337	77.1037	58.5316	62.6636	60.2426
ENSMUSG00000003444	Med29	mediator complex subunit 29 [Source:MGI Symbol;Acc:MGI:1914474]	62.9153	99.7478	26.3043	29.3732	30.0691	29.2311	27.4859	28.1137	26.5322	27.3332	25.1389	24.4355	26.2447	24.6506
ENSMUSG00000003452	Bicd1	bicaudal D homolog 1 (Drosophila) [Source:MGI Symbol;Acc:MGI:1101760]	2.6638	2.47205	31.188	29.8644	18.2153	12.6379	10.4799	9.92093	13.7064	19.8048	12.0464	21.8453	11.7649	15.4422
ENSMUSG00000003458	Ncstn	nicastrin [Source:MGI Symbol;Acc:MGI:1891700]	57.7637	38.4109	75.0975	70.7386	85.7029	92.7374	99.7614	111.418	101.892	137.75	123.4	130.371	132.32	134.427
ENSMUSG00000003464	Pex19	peroxisomal biogenesis factor 19 [Source:MGI Symbol;Acc:MGI:1334458]	58.7236	43.1793	92.888	106.374	84.7546	109.772	104.523	136.951	100.165	122.579	104.638	118.9	97.3274	114.148
ENSMUSG00000003469	Phyhip	phytanoyl-CoA hydroxylase interacting protein [Source:MGI Symbol;Acc:MGI:1860417]	4.74365	4.4798	9.1678	8.30855	8.89035	7.67644	5.37815	5.55891	4.9343	7.08638	5.29772	8.57688	5.73159	9.33773
ENSMUSG00000003476	Crhr2	corticotropin releasing hormone receptor 2 [Source:MGI Symbol;Acc:MGI:894312]	6.31153	5.53388	2.58355	2.52394	0.829766	0.895814	0.191317	0.132988	0.215979	0.0712916	0.708612	0.11894	0.466206	0.336262
ENSMUSG00000003500	Impdh1	inosine 5'-phosphate dehydrogenase 1 [Source:MGI Symbol;Acc:MGI:96567]	53.0601	33.1907	91.0567	80.7798	85.861	82.7594	56.9063	64.3929	53.3137	49.7473	58.4774	42.9373	64.309	50.4134
ENSMUSG00000003518	Dusp3	dual specificity phosphatase 3 (vaccinia virus phosphatase VH1-related) [Source:MGI Symbol;Acc:MGI:1919599]	11.4312	8.79648	25.6502	26.0989	42.5551	25.7581	67.45	36.4122	90.3292	55.7928	79.1283	54.7784	75.7174	53.2069
ENSMUSG00000003526	Prodh	proline dehydrogenase [Source:MGI Symbol;Acc:MGI:97770]	38.8851	33.6425	26.8275	22.3881	25.8018	24.9863	14.8165	11.6232	8.85516	7.14342	8.53709	5.98664	8.47398	8.09614
ENSMUSG00000003527	Dgcr14	DiGeorge syndrome critical region gene 14 [Source:MGI Symbol;Acc:MGI:107854]	39.5571	42.2256	39.342	30.1918	41.9229	42.186	36.7542	31.4118	29.2569	32.8084	34.722	30.9376	31.7295	30.8585
ENSMUSG00000003528	Slc25a1	solute carrier family 25 (mitochondrial carrier, citrate transporter), member 1 [Source:MGI Symbol;Acc:MGI:1345283]	317.456	266.191	81.8562	67.8463	112.413	95.2181	80.7997	57.7967	73.3167	51.4012	75.3491	48.4878	70.2326	62.3119
ENSMUSG00000003531	Dgcr6	DiGeorge syndrome critical region gene 6 [Source:MGI Symbol;Acc:MGI:1202877]	68.0989	63.5078	18.8044	16.3306	24.3793	31.1605	25.7003	26.5179	17.6272	25.28	17.3104	19.1493	22.1859	19.7877
ENSMUSG00000003534	Ddr1	discoidin domain receptor family, member 1 [Source:MGI Symbol;Acc:MGI:99216]	14.8229	7.69221	77.6701	90.3299	94.3957	72.2853	65.1542	81.9474	73.1173	96.2294	85.7421	102.037	74.9495	96.5588
ENSMUSG00000003541	Ier3	immediate early response 3 [Source:MGI Symbol;Acc:MGI:104814]	7.14347	10.1015	3.28122	5.36167	3.99078	1.72272	4.953	2.79275	5.00075	5.43242	7.72725	6.56812	6.17038	9.54466
ENSMUSG00000003545	Fosb	FBJ osteosarcoma oncogene B [Source:MGI Symbol;Acc:MGI:95575]	1.89586	3.37554	0.534153	0.286502	3.83273	1.83297	4.953	3.4311	8.52288	4.40582	4.21793	4.92939	2.11164	1.06052
ENSMUSG00000003546	Klc4	kinesin light chain 4 [Source:MGI Symbol;Acc:MGI:1922014]	24.6782	25.0091	26.8711	28.6638	31.6496	36.5079	55.2907	31.0927	93.2533	56.8194	84.5273	54.0912	80.2149	62.9327
ENSMUSG00000003549	Ercc1	excision repair cross-complementing rodent repair deficiency, complementation group 1 [Source:MGI Symbol;Acc:MGI:95412]	52.4201	60.3958	23.6444	26.6992	37.1814	38.2719	28.4213	32.1566	24.8709	36.8007	27.9733	35.0608	26.3544	30.6515
ENSMUSG00000003555	Cyp17a1	cytochrome P450, family 17, subfamily a, polypeptide 1 [Source:MGI Symbol;Acc:MGI:88586]	0.039997	0.0627424	0.0981097	0.0136429	0.197563	0.0137818	1.04162	0.877723	0.149524	0.185358	0.573638	0.383251	0.466206	1.37091
ENSMUSG00000003559	As3mt	arsenic (+3 oxidation state) methyltransferase [Source:MGI Symbol;Acc:MGI:1929882]	17.2547	16.0244	7.03119	9.50913	7.46789	6.40852	32.0776	5.87808	46.8011	12.5045	34.0471	14.2331	26.4641	16.4768
ENSMUSG00000003573	Homer3	homer scaffolding protein 3 [Source:MGI Symbol;Acc:MGI:1347359]	39.5251	30.43	32.0601	28.2272	46.3483	34.9092	80.7997	73.0106	95.5127	85.7923	77.7786	69.9498	73.3041	73.0722
ENSMUSG00000003575	Crtc1	CREB regulated transcription coactivator 1 [Source:MGI Symbol;Acc:MGI:2142523]	14.6309	15.0205	30.2723	25.7715	37.0233	28.4593	29.1015	25.0284	33.9088	48.6066	40.7958	43.0959	40.7245	46.3782
ENSMUSG00000003581	Rnf215	ring finger protein 215 [Source:MGI Symbol;Acc:MGI:1918923]	15.8788	6.43737	8.1213	7.87197	12.3675	13.3545	16.6871	18.7514	17.295	23.9112	20.9547	25.7042	21.8568	29.3065
ENSMUSG00000003585	Sec14l2	SEC14-like lipid binding 2 [Source:MGI Symbol;Acc:MGI:1915065]	9.60729	6.88911	8.64455	6.61682	6.83569	9.71614	14.2213	10.3465	44.8074	13.4171	32.4274	14.7089	34.8009	16.8907
ENSMUSG00000003604	Aven	apoptosis, caspase activation inhibitor [Source:MGI Symbol;Acc:MGI:1921518]	64.6752	58.2375	24.2113	21.6786	24.8535	29.2862	18.9829	18.2194	17.0956	12.7327	14.8809	12.7001	16.1527	13.3729
ENSMUSG00000003617	Cp	ceruloplasmin [Source:MGI Symbol;Acc:MGI:88476]	0.00799941	0.0125485	0.0109011	0.0136429	0.197563	0.0137818	0.0212575	0.558551	0.282435	0.128325	0.708612	0.383251	2.66012	0.853587
ENSMUSG00000003623	Crot	carnitine O-octanoyltransferase [Source:MGI Symbol;Acc:MGI:1921364]	19.8465	14.368	44.182	51.1474	92.183	82.4287	71.7866	58.6479	79.497	64.4619	80.3431	64.9808	63.2121	48.1371
ENSMUSG00000003644	Rps6ka1	ribosomal protein S6 kinase polypeptide 1 [Source:MGI Symbol;Acc:MGI:104558]	244.47	249.878	164.704	157.617	142.285	129.728	168.806	106.524	171.471	85.7353	174.42	78.5135	148.446	92.5237
ENSMUSG00000003657	Calb2	calbindin 2 [Source:MGI Symbol;Acc:MGI:101914]	112.736	134.231	3.49924	3.45166	2.25222	1.39196	0.531437	0.45216	0.681166	0.242391	0.438665	0.488975	0.246815	0.232796
ENSMUSG00000003660	Snrnp200	small nuclear ribonucleoprotein 200 (U5) [Source:MGI Symbol;Acc:MGI:2444401]	248.086	237.229	609.206	576.728	525.716	511.317	420.239	434.1	359.008	369.305	343.002	323.159	353.247	341.564
ENSMUSG00000003662	Ciao1	cytosolic iron-sulfur protein assembly 1 [Source:MGI Symbol;Acc:MGI:1346998]	58.9796	45.3878	56.0424	67.3552	50.7738	59.0548	55.3758	61.5204	54.8422	56.4202	61.7167	58.7959	58.3855	50.7238
ENSMUSG00000003680	Taf6l	TATA-box binding protein associated factor 6 like [Source:MGI Symbol;Acc:MGI:2444957]	52.5161	42.326	32.2345	31.1741	34.1784	36.9489	39.7303	37.9017	45.0068	44.215	43.2253	48.5935	46.5384	43.9985
ENSMUSG00000003721	Insig2	insulin induced gene 2 [Source:MGI Symbol;Acc:MGI:1920249]	9.19132	5.78485	25.5194	25.3895	19.9539	24.6004	23.7446	29.816	30.7189	35.6601	33.1023	37.7568	31.181	30.2377
ENSMUSG00000003731	Kpna6	karyopherin (importin) alpha 6 [Source:MGI Symbol;Acc:MGI:1100836]	75.2024	53.3687	171.943	149.104	160.461	154.204	136.239	114.503	111.728	89.4424	118.811	94.795	106.322	101.525
ENSMUSG00000003746	Man1a	mannosidase 1, alpha [Source:MGI Symbol;Acc:MGI:104677]	0.871935	0.313712	5.37423	5.25253	12.8416	15.6147	32.0776	80.2452	52.8485	168.719	47.1396	124.662	57.0691	81.246
ENSMUSG00000003752	Itpkc	inositol 1,4,5-trisphosphate 3-kinase C [Source:MGI Symbol;Acc:MGI:2442554]	26.694	18.7851	16.8858	14.6389	22.9568	18.316	20.4285	19.7089	21.2823	23.2838	18.3902	21.1052	22.2956	22.4778
ENSMUSG00000003762	Coq8b	coenzyme Q8B [Source:MGI Symbol;Acc:MGI:1924139]	30.7257	38.5113	8.64455	7.76283	12.2094	15.6699	7.75899	8.75063	9.18743	15.1851	13.8011	16.7177	12.6424	19.3738
ENSMUSG00000003778	Brd8	bromodomain containing 8 [Source:MGI Symbol;Acc:MGI:1925906]	112.288	105.319	245.503	224.085	212.143	239.045	172.887	149.399	151.8	159.023	161.327	164.996	169.946	172.502
ENSMUSG00000003779	Kif20a	kinesin family member 20A [Source:MGI Symbol;Acc:MGI:1201682]	92.2571	51.1601	311.694	318.385	257.346	288.383	224.33	241.746	197.123	196.095	161.057	166.423	171.262	154.189
ENSMUSG00000003808	Farsa	phenylalanyl-tRNA synthetase, alpha subunit [Source:MGI Symbol;Acc:MGI:1913840]	142.493	105.269	175.605	151.941	152.716	142.793	146.783	102.481	125.218	79.2335	129.474	77.1391	124.203	81.9702
ENSMUSG00000003809	Gcdh	glutaryl-Coenzyme A dehydrogenase [Source:MGI Symbol;Acc:MGI:104541]	98.6567	86.597	46.7983	48.4188	27.6984	35.9566	32.8428	25.1348	36.5005	30.47	41.2007	30.3032	40.0663	30.8585
ENSMUSG00000003810	Mast2	microtubule associated serine/threonine kinase 2 [Source:MGI Symbol;Acc:MGI:894676]	65.7631	62.3534	67.2923	56.0042	78.1165	75.2622	79.7794	95.7782	79.4306	105.583	76.2939	96.328	77.0337	103.905
ENSMUSG00000003812	Dnase2a	deoxyribonuclease II alpha [Source:MGI Symbol;Acc:MGI:1329019]	138.302	138.999	25.5194	22.5518	28.3306	20.962	39.9853	15.8788	44.3422	25.5081	54.6981	28.8231	47.9644	34.9971
ENSMUSG00000003813	Rad23a	RAD23 homolog A, nucleotide excision repair protein [Source:MGI Symbol;Acc:MGI:105126]	176.411	164.046	88.1352	64.4629	88.3898	73.0571	84.286	50.243	80.0287	61.8954	106.798	62.1262	101.167	69.0371
ENSMUSG00000003814	Calr	calreticulin [Source:MGI Symbol;Acc:MGI:88252]	1386.62	1231.77	1078.21	849.368	1023.89	813.799	1735.14	1294.16	1942.5	1491.09	1866.86	1547.08	2007.13	1548.69
ENSMUSG00000003824	Syce2	synaptonemal complex central element protein 2 [Source:MGI Symbol;Acc:MGI:1919096]	146.013	109.837	56.7837	57.1503	47.2966	35.8463	35.6488	21.7303	44.3422	29.3864	36.6116	26.3386	29.2065	21.6501
ENSMUSG00000003847	Nfat5	nuclear factor of activated T cells 5 [Source:MGI Symbol;Acc:MGI:1859333]	20.3265	12.7116	186.201	138.517	261.455	216.442	292.439	246.853	379.21	336.568	386.868	404.884	316.28	311.973
ENSMUSG00000003848	Nob1	NIN1/RPN12 binding protein 1 homolog [Source:MGI Symbol;Acc:MGI:1914869]	172.795	146.679	139.893	131.804	127.902	112.308	121.104	76.8407	87.1394	56.9335	93.9755	58.5316	91.2942	67.3817
ENSMUSG00000003849	Nqo1	NAD(P)H dehydrogenase, quinone 1 [Source:MGI Symbol;Acc:MGI:103187]	120.927	100.852	49.807	59.4968	13.4738	6.84953	31.1422	6.41004	66.0731	21.4588	60.7719	22.0567	26.4641	8.61347
ENSMUSG00000003863	Ppfia3	protein tyrosine phosphatase, receptor type, f polypeptide (PTPRF), interacting protein (liprin), alpha 3 [Source:MGI Symbol;Acc:MGI:1924037]	13.607	10.8544	5.41783	3.66995	3.04247	5.47136	1.5518	1.62246	2.07673	2.86592	2.46327	4.18932	4.30555	4.16447
ENSMUSG00000003865	Gys1	glycogen synthase 1, muscle [Source:MGI Symbol;Acc:MGI:101805]	66.819	83.5854	27.4816	33.6844	38.2878	45.8243	43.9818	63.861	38.3613	55.4506	39.716	51.1309	48.842	54.2416
ENSMUSG00000003868	Ruvbl2	RuvB-like protein 2 [Source:MGI Symbol;Acc:MGI:1342299]	327.152	238.986	214.588	210.824	199.341	256.685	160.558	124.504	109.269	111.742	127.584	96.4338	128.92	111.458
ENSMUSG00000003872	Lin7b	lin-7 homolog B (C. elegans) [Source:MGI Symbol;Acc:MGI:1330858]	5.57559	7.19027	0.534153	0.55936	0.513664	0.399671	0.191317	0.0265977	0.282435	0.242391	0.573638	0.647561	0.246815	0.750122
ENSMUSG00000003873	Bax	BCL2-associated X protein [Source:MGI Symbol;Acc:MGI:99702]	511.266	629.243	237.087	277.784	151.768	157.567	153.926	156.421	135.386	114.423	140.676	119.059	135.611	111.251
ENSMUSG00000003882	Il7r	interleukin 7 receptor [Source:MGI Symbol;Acc:MGI:96562]	0.00799941	0.0125485	0.0109011	0.0136429	0.0395126	0.0137818	0.0212575	0.0265977	0.0166138	0.0142583	0.0337434	0.0660777	0.137119	1.26745
ENSMUSG00000003923	Tfam	transcription factor A, mitochondrial [Source:MGI Symbol;Acc:MGI:107810]	79.7461	57.7355	114.385	114.723	109.885	135.681	89.3027	86.9478	77.1711	69.0815	72.2447	71.8	72.5362	70.796
ENSMUSG00000003929	Zfp81	zinc finger protein 81 [Source:MGI Symbol;Acc:MGI:1890752]	7.78342	5.68446	24.5601	28.2818	27.3823	25.8684	20.0033	23.1134	18.9563	24.3675	17.0404	32.7877	17.7981	30.1342
ENSMUSG00000003934	Efnb3	ephrin B3 [Source:MGI Symbol;Acc:MGI:109196]	3.46374	5.88523	3.97889	4.05195	24.5374	23.8838	38.1147	89.0756	28.1936	102.56	12.1814	54.6198	22.8441	34.3763
ENSMUSG00000003948	Mmd	monocyte to macrophage differentiation-associated [Source:MGI Symbol;Acc:MGI:1914718]	10.3752	8.34473	2.36553	3.50623	11.1031	9.33025	20.6835	44.1787	16.1652	44.7283	14.8809	38.074	12.9715	27.2372
ENSMUSG00000003949	Hlf	hepatic leukemia factor [Source:MGI Symbol;Acc:MGI:96108]	2.91978	3.47593	4.58935	3.56081	2.09417	2.4945	1.04162	1.40968	2.27609	5.31835	1.92338	9.36981	1.78255	9.02733
ENSMUSG00000003955	Fam162a	family with sequence similarity 162, member A [Source:MGI Symbol;Acc:MGI:1917436]	97.2808	73.9983	106.711	94.8048	79.3809	68.6469	72.8069	78.7557	50.9213	57.846	46.4647	52.0296	45.6608	54.9658
ENSMUSG00000003970	Rpl8	ribosomal protein L8 [Source:MGI Symbol;Acc:MGI:1350927]	6675.13	8255.15	1716.76	1858.78	1548.3	1785.85	1384.05	1068.3	1044.09	1030.55	1067.41	1011.37	1021.18	964.114
ENSMUSG00000003992	Ssbp2	single-stranded DNA binding protein 2 [Source:MGI Symbol;Acc:MGI:1914220]	1.47989	0.715263	26.4351	17.1492	14.4221	14.1814	21.2788	24.2837	18.6905	37.7703	13.6661	48.7521	12.423	47.3094
ENSMUSG00000004018	Fancl	Fanconi anemia, complementation group L [Source:MGI Symbol;Acc:MGI:1914280]	51.2682	46.4419	42.8739	55.3494	22.4827	19.2531	15.9219	15.2405	25.336	21.858	18.7951	22.1096	15.4945	18.5461
ENSMUSG00000004031	Brinp2	bone morphogenic protein/retinoic acid inducible neural-specific 2 [Source:MGI Symbol;Acc:MGI:2443333]	0.26398	0.263518	19.3276	11.2008	4.14883	2.38424	0.616467	0.239379	1.01344	0.242391	0.573638	0.171802	0.466206	0.957052
ENSMUSG00000004032	Gstm5	glutathione S-transferase, mu 5 [Source:MGI Symbol;Acc:MGI:1309466]	5.89556	4.22884	10.1271	10.6551	15.2124	11.2046	14.7314	12.2615	20.4184	19.6337	17.9852	23.5369	18.1272	19.0634
ENSMUSG00000004035	Gstm7	glutathione S-transferase, mu 7 [Source:MGI Symbol;Acc:MGI:1915562]	8.1034	5.63426	4.67656	5.85282	3.51663	7.84182	2.57216	2.36719	4.66848	3.55032	3.40809	3.87215	2.55042	3.75061
ENSMUSG00000004038	Gstm3	glutathione S-transferase, mu 3 [Source:MGI Symbol;Acc:MGI:106026]	20.8385	14.3178	5.15621	6.83511	0.987816	1.22658	1.72186	0.132988	1.34572	0.0712916	2.05835	1.33477	0.904989	1.37091
ENSMUSG00000004040	Stat3	signal transducer and activator of transcription 3 [Source:MGI Symbol;Acc:MGI:103038]	75.3624	71.589	34.8943	37.0679	60.889	34.1925	114.812	124.078	97.8387	76.3248	147.02	142.635	175.211	180.366
ENSMUSG00000004043	Stat5a	signal transducer and activator of transcription 5A [Source:MGI Symbol;Acc:MGI:103036]	7.23946	5.53388	3.0196	2.68766	8.73229	7.89695	12.3506	13.4318	13.3741	16.8961	13.3961	21.7924	20.6502	18.4427
ENSMUSG00000004044	Ptrf	polymerase I and transcript release factor [Source:MGI Symbol;Acc:MGI:1277968]	46.0206	33.9938	15.9265	13.7657	11.4192	8.77898	10.1398	25.1348	15.8994	47.8652	12.5863	75.5004	10.997	60.9668
ENSMUSG00000004054	Map3k11	mitogen-activated protein kinase kinase kinase 11 [Source:MGI Symbol;Acc:MGI:1346880]	28.9019	32.8394	28.4845	25.7169	45.0839	49.9589	67.1949	63.0099	60.5573	62.5798	62.9315	44.6289	69.026	51.1376
ENSMUSG00000004056	Akt2	thymoma viral proto-oncogene 2 [Source:MGI Symbol;Acc:MGI:104874]	95.4569	90.8133	65.7226	61.6797	73.375	73.2225	81.7351	90.7778	88.5349	111.457	92.2208	127.992	93.159	135.772
ENSMUSG00000004069	Dnaja3	DnaJ heat shock protein family (Hsp40) member A3 [Source:MGI Symbol;Acc:MGI:1933786]	79.6181	43.3299	111.289	94.2045	90.4444	77.6878	71.8716	50.9877	66.7376	48.4355	64.9561	46.2676	60.9085	53.2069
ENSMUSG00000004070	Hmox2	heme oxygenase 2 [Source:MGI Symbol;Acc:MGI:109373]	82.4339	67.7743	53.557	47.1091	53.7767	52.7152	73.2321	54.3922	63.0161	57.9601	57.6675	61.3333	52.1328	59.5183
ENSMUSG00000004071	Cdip1	cell death inducing Trp53 target 1 [Source:MGI Symbol;Acc:MGI:1913876]	66.3071	48.6504	80.2428	65.3906	108.146	96.5412	143.127	108.332	137.579	126.514	119.485	119.323	120.912	105.146
ENSMUSG00000004085	Map3k20	mitogen-activated protein kinase kinase kinase 20 [Source:MGI Symbol;Acc:MGI:2443258]	20.9664	17.3796	71.4347	62.5529	66.4208	54.2036	53.8452	48.8599	48.2631	36.8007	44.3051	32.6292	40.3954	33.9624
ENSMUSG00000004096	Cwc15	CWC15 spliceosome-associated protein [Source:MGI Symbol;Acc:MGI:1913320]	124.767	121.632	73.0045	80.3978	87.9156	92.0759	91.8536	97.2677	84.747	83.1117	81.4229	82.0553	76.924	68.5198
ENSMUSG00000004098	Col5a3	collagen, type V, alpha 3 [Source:MGI Symbol;Acc:MGI:1858212]	1.12792	1.31759	2.32193	2.85137	0.829766	0.344544	0.191317	0.239379	0.415345	0.755691	0.708612	1.0176	0.904989	1.37091
ENSMUSG00000004099	Dnmt1	DNA methyltransferase (cytosine-5) 1 [Source:MGI Symbol;Acc:MGI:94912]	193.914	106.323	413.031	366.954	409.865	407.292	330.533	324.625	271.22	321.454	267.417	263.108	308.053	303.282
ENSMUSG00000004100	Ppan	peter pan homolog (Drosophila) [Source:MGI Symbol;Acc:MGI:2178445]	354.094	549.234	144.734	140.7	137.86	144.061	77.0584	55.7753	64.6111	45.3557	77.1037	44.6817	73.4138	63.6569
ENSMUSG00000004105	Angptl2	angiopoietin-like 2 [Source:MGI Symbol;Acc:MGI:1347002]	2.02385	1.36778	1.66786	0.886791	5.25518	6.40852	18.8129	33.1141	17.3614	91.8949	12.9912	119.852	11.9842	118.597
ENSMUSG00000004110	Cacna1e	calcium channel, voltage-dependent, R type, alpha 1E subunit [Source:MGI Symbol;Acc:MGI:106217]	0.167988	0.0125485	2.93239	2.4148	0.671715	0.344544	0.446407	1.40968	0.747621	2.63779	0.573638	2.60346	1.12438	2.09517
ENSMUSG00000004113	Cacna1b	calcium channel, voltage-dependent, N type, alpha 1B subunit [Source:MGI Symbol;Acc:MGI:88296]	0.423968	0.213324	36.6385	26.5355	29.9111	31.6016	3.50749	7.79312	5.46594	9.76695	8.53709	7.04388	6.93825	5.81991
ENSMUSG00000004127	Trmt10a	tRNA methyltransferase 10A [Source:MGI Symbol;Acc:MGI:1920421]	14.4709	17.731	37.5106	51.3656	25.3276	34.8541	23.9147	30.6671	20.5513	27.6754	21.6295	28.5059	18.1272	28.9961
ENSMUSG00000004151	Etv1	ets variant 1 [Source:MGI Symbol;Acc:MGI:99254]	5.54359	11.8081	29.0078	36.4676	27.5403	43.3436	8.3542	4.06944	7.92478	5.20429	9.4819	9.68699	8.69338	14.3041
ENSMUSG00000004187	Kifc2	kinesin family member C2 [Source:MGI Symbol;Acc:MGI:109187]	7.71943	7.59183	4.28412	5.90739	2.41027	3.70729	5.8033	5.23974	4.73493	6.51605	4.21793	7.36105	6.93825	8.61347
ENSMUSG00000004207	Psap	prosaposin [Source:MGI Symbol;Acc:MGI:97783]	359.725	323.763	169.37	155.98	219.256	214.127	260.978	288.452	392.169	491.071	573.132	546.079	658.091	700.278
ENSMUSG00000004221	Ikbkg	inhibitor of kappaB kinase gamma [Source:MGI Symbol;Acc:MGI:1338074]	19.2066	13.7155	36.3333	35.2124	35.917	32.4285	47.1279	52.2644	59.2282	56.3061	57.8025	56.0471	56.9594	50.3099
ENSMUSG00000004231	Pax2	paired box 2 [Source:MGI Symbol;Acc:MGI:97486]	0.167988	0.0125485	0.577757	1.21422	0.513664	0.289417	0.361377	0.0265977	0.282435	0.0712916	0.708612	0.383251	1.01468	0.336262
ENSMUSG00000004233	Wars2	tryptophanyl tRNA synthetase 2 (mitochondrial) [Source:MGI Symbol;Acc:MGI:1917810]	9.76727	14.8197	14.3567	13.8203	17.8992	19.4736	18.1326	19.0705	22.5449	20.3751	24.0591	19.0964	23.7217	22.0639
ENSMUSG00000004263	Atn1	atrophin 1 [Source:MGI Symbol;Acc:MGI:104725]	10.6952	12.9626	2.40914	1.92365	3.99078	4.64445	4.01767	3.21832	4.66848	5.26132	6.37751	5.03512	6.60916	5.71645
ENSMUSG00000004264	Phb2	prohibitin 2 [Source:MGI Symbol;Acc:MGI:102520]	829.226	863.799	305.285	284.223	320.25	346.101	294.82	216.957	250.885	188.167	278.485	167.586	234.776	205.714
ENSMUSG00000004266	Ptpn6	protein tyrosine phosphatase, non-receptor type 6 [Source:MGI Symbol;Acc:MGI:96055]	35.7173	17.1287	25.7374	23.6432	24.0632	26.0889	26.2955	14.8149	25.7348	10.1091	27.4334	16.4533	29.6452	19.9946
ENSMUSG00000004267	Eno2	enolase 2, gamma neuronal [Source:MGI Symbol;Acc:MGI:95394]	11.6551	2.82341	3.0632	2.08737	5.88738	8.06233	17.1123	17.4747	11.5134	22.0861	12.5863	35.6952	12.8618	37.1698
ENSMUSG00000004268	Emg1	EMG1 N1-specific pseudouridine methyltransferase [Source:MGI Symbol;Acc:MGI:1315195]	254.997	214.742	196.71	216.118	157.142	161.371	143.722	113.013	135.054	96.3435	128.394	96.1166	105.445	110.113
ENSMUSG00000004270	Lpcat3	lysophosphatidylcholine acyltransferase 3 [Source:MGI Symbol;Acc:MGI:1315211]	93.4411	70.4848	30.4903	26.0989	60.4148	54.8652	76.8884	70.5636	109.136	64.0626	135.817	75.3946	128.152	103.388
ENSMUSG00000004285	Atp6v1f	ATPase, H+ transporting, lysosomal V1 subunit F [Source:MGI Symbol;Acc:MGI:1913394]	197.849	204.854	68.4696	76.3595	66.5788	64.5675	93.9794	61.7332	113.655	85.8493	105.448	88.2401	88.6615	83.1083
ENSMUSG00000004317	Clcn5	chloride channel, voltage-sensitive 5 [Source:MGI Symbol;Acc:MGI:99486]	8.42337	8.89687	42.2199	35.1033	184.01	145.88	377.724	271.642	424.067	335.484	393.752	344.674	368.056	322.113
ENSMUSG00000004319	Clcn3	chloride channel, voltage-sensitive 3 [Source:MGI Symbol;Acc:MGI:103555]	66.1151	34.1946	178.44	155.925	118.261	93.0131	119.063	88.9692	118.971	84.1383	116.111	68.7869	117.182	62.8292
ENSMUSG00000004328	Hif3a	hypoxia inducible factor 3, alpha subunit [Source:MGI Symbol;Acc:MGI:1859778]	5.99155	4.4798	19.9817	18.8955	22.6407	26.1991	10.0548	8.85702	17.9595	40.4508	20.4148	67.3596	16.1527	68.0024
ENSMUSG00000004341	Gpx6	glutathione peroxidase 6 [Source:MGI Symbol;Acc:MGI:1922762]	3.78372	2.22108	4.28412	5.3071	0.513664	0.344544	0.106287	0.132988	0.282435	0.0712916	0.303691	0.0660777	0.137119	0.336262
ENSMUSG00000004347	Pde1c	phosphodiesterase 1C [Source:MGI Symbol;Acc:MGI:108413]	0.0719946	0.0125485	2.10391	1.70537	2.25222	3.04577	1.21168	2.36719	0.814076	1.83932	1.38348	0.647561	0.795293	1.06052
ENSMUSG00000004356	Utp20	UTP20 small subunit processome component [Source:MGI Symbol;Acc:MGI:1917933]	99.6166	92.6203	560.108	522.265	433.256	341.085	314.717	243.768	225.1	151.266	205.734	149.93	197.37	162.776
ENSMUSG00000004359	Spic	Spi-C transcription factor (Spi-1/PU.1 related) [Source:MGI Symbol;Acc:MGI:1341168]	50.3403	45.187	0.40334	0.668504	0.0395126	0.179163	0.276347	0.0265977	0.880531	0.413491	0.303691	0.911872	0.356511	0.439727
ENSMUSG00000004360	9330159F19Rik	RIKEN cDNA 9330159F19 gene [Source:MGI Symbol;Acc:MGI:3036239]	0.26398	0.0627424	2.45274	2.63309	0.987816	2.10861	0.786527	1.94163	1.47863	1.72526	0.573638	1.49336	0.685597	1.16398
ENSMUSG00000004364	Cul3	cullin 3 [Source:MGI Symbol;Acc:MGI:1347360]	87.2015	101.254	185.809	175.68	205.979	210.048	163.959	183.87	158.645	141.571	143.376	132.38	145.374	134.22
ENSMUSG00000004366	Sst	somatostatin [Source:MGI Symbol;Acc:MGI:98326]	0.039997	0.0125485	0.0545054	0.0136429	0.0395126	0.0137818	0.0212575	0.0265977	0.0166138	0.0142583	0.0337434	0.700423	0.0274239	0.543192
ENSMUSG00000004371	Il11	interleukin 11 [Source:MGI Symbol;Acc:MGI:107613]	0.551959	0.16313	0.664965	0.668504	0.987816	0.895814	0.276347	0.239379	0.34889	0.128325	0.0337434	0.171802	0.246815	0.232796
ENSMUSG00000004383	Large1	LARGE xylosyl- and glucuronyltransferase 1 [Source:MGI Symbol;Acc:MGI:1342270]	24.6142	16.7773	17.409	12.7834	30.2272	25.9786	52.3997	84.5008	58.6301	66.6862	59.1522	64.2407	75.3883	68.5198
ENSMUSG00000004393	Ddx56	DEAD (Asp-Glu-Ala-Asp) box polypeptide 56 [Source:MGI Symbol;Acc:MGI:1277172]	129.502	116.462	137.975	137.698	137.544	141.911	88.6225	79.394	71.7882	65.6596	89.9262	60.8575	71.9877	69.1406
ENSMUSG00000004394	Tmed4	transmembrane p24 trafficking protein 4 [Source:MGI Symbol;Acc:MGI:1915070]	38.3092	31.6347	38.7315	43.3436	38.2878	48.7461	55.6309	68.1166	51.6523	88.9862	57.3976	100.663	56.0819	84.143
ENSMUSG00000004415	Col26a1	collagen, type XXVI, alpha 1 [Source:MGI Symbol;Acc:MGI:2155345]	8.51937	10.5031	1.27543	1.81451	2.25222	3.15602	12.6907	20.4536	9.25389	12.9038	4.75782	11.0085	4.08616	17.5115
ENSMUSG00000004446	Bid	BH3 interacting domain death agonist [Source:MGI Symbol;Acc:MGI:108093]	80.258	48.801	77.5829	75.9229	58.8343	46.4307	49.3386	27.1562	54.5099	23.3979	45.7898	24.4884	36.9948	30.5481
ENSMUSG00000004451	Ralb	v-ral simian leukemia viral oncogene B [Source:MGI Symbol;Acc:MGI:1927244]	210.072	246.766	20.7229	24.2435	59.4665	54.6447	115.152	130.036	138.243	149.955	123.94	132.75	117.402	113.32
ENSMUSG00000004455	Ppp1cc	protein phosphatase 1, catalytic subunit, gamma isoform [Source:MGI Symbol;Acc:MGI:104872]	178.267	152.401	171.245	169.513	193.019	223.885	173.652	151.101	167.816	136.951	167.941	149.402	167.971	163.915
ENSMUSG00000004460	Dnajb11	DnaJ heat shock protein family (Hsp40) member B11 [Source:MGI Symbol;Acc:MGI:1915088]	141.437	117.868	114.211	85.8004	142.127	115.395	132.498	104.928	119.171	95.0317	134.603	98.8654	151.846	111.251
ENSMUSG00000004462	Tbccd1	TBCC domain containing 1 [Source:MGI Symbol;Acc:MGI:1917823]	15.6868	10.6537	37.903	32.4838	46.8225	35.5156	37.0093	25.2412	32.1809	24.4815	29.0531	20.6295	34.4718	23.9263
ENSMUSG00000004473	Clec11a	C-type lectin domain family 11, member a [Source:MGI Symbol;Acc:MGI:1298219]	1.73587	0.916038	0.534153	0.55936	0.513664	0.78556	0.786527	0.45216	0.548255	0.983824	1.11353	1.49336	0.904989	3.23328
ENSMUSG00000004500	Zfp324	zinc finger protein 324 [Source:MGI Symbol;Acc:MGI:2444641]	3.71972	2.22108	11.6532	10.1094	15.2124	15.6699	12.7758	16.4108	10.1178	16.1547	10.6967	20.6823	13.3006	20.9258
ENSMUSG00000004508	Gab2	growth factor receptor bound protein 2-associated protein 2 [Source:MGI Symbol;Acc:MGI:1333854]	0.423968	0.263518	0.359735	0.450217	1.30392	1.22658	13.0308	22.9006	14.4374	32.3521	15.2858	28.8759	17.0302	30.755
ENSMUSG00000004530	Coro1c	coronin, actin binding protein 1C [Source:MGI Symbol;Acc:MGI:1345964]	175.963	160.834	205.736	206.568	230.319	231.602	222.46	233.767	202.904	215.999	213.697	185.084	218.98	194.954
ENSMUSG00000004535	Tax1bp1	Tax1 (human T cell leukemia virus type I) binding protein 1 [Source:MGI Symbol;Acc:MGI:1289308]	88.5774	60.697	200.765	215.245	219.414	208.284	230.197	262.386	234.205	216.056	213.832	196.925	188.265	186.367
ENSMUSG00000004552	Ctse	cathepsin E [Source:MGI Symbol;Acc:MGI:107361]	0.00799941	0.0125485	0.0981097	0.0682147	0.0395126	0.0137818	1.80689	3.4311	1.27926	2.29559	0.303691	0.647561	0.904989	2.71596
ENSMUSG00000004558	Ndrg2	N-myc downstream regulated gene 2 [Source:MGI Symbol;Acc:MGI:1352498]	20.1025	13.2637	13.659	17.2583	11.8933	18.4262	3.50749	2.04802	7.85833	16.1547	11.5065	46.7962	9.02246	36.4456
ENSMUSG00000004561	Mettl17	methyltransferase like 17 [Source:MGI Symbol;Acc:MGI:1098577]	41.1249	47.8975	34.6763	37.7227	29.4369	32.0426	25.4452	23.7517	25.6019	27.5043	24.7339	29.7217	27.561	31.4793
ENSMUSG00000004562	Arhgef40	Rho guanine nucleotide exchange factor (GEF) 40 [Source:MGI Symbol;Acc:MGI:2685515]	2.95178	0.966232	8.64455	5.90739	35.2848	46.0448	52.3997	117.801	46.4023	198.034	36.8816	177.841	39.2984	168.157
ENSMUSG00000004565	Pnpla6	patatin-like phospholipase domain containing 6 [Source:MGI Symbol;Acc:MGI:1354723]	163.9	147.181	312.261	262.285	136.279	108.008	140.576	57.052	165.357	78.492	192.911	93.6849	178.502	110.32
ENSMUSG00000004567	Mcoln1	mucolipin 1 [Source:MGI Symbol;Acc:MGI:1890498]	69.0269	44.6851	52.118	42.8525	71.0042	62.0868	101.292	64.2866	126.813	72.2754	150.664	70.3199	130.675	85.2811
ENSMUSG00000004568	Arhgef18	rho/rac guanine nucleotide exchange factor (GEF) 18 [Source:MGI Symbol;Acc:MGI:2142567]	134.974	111.644	145.824	131.532	111.781	88.2721	57.9267	47.796	74.5129	50.7739	83.5825	57.1043	84.0543	65.4158
ENSMUSG00000004591	Pkn2	protein kinase N2 [Source:MGI Symbol;Acc:MGI:109211]	39.0771	30.3799	174.21	176.935	164.412	158.173	161.578	166.102	141.3	133.13	140.946	141.578	148.446	141.773
ENSMUSG00000004609	Cd33	CD33 antigen [Source:MGI Symbol;Acc:MGI:99440]	0.039997	0.0125485	0.141714	0.0682147	0.0395126	0.0689088	0.276347	0.877723	0.215979	0.185358	0.573638	0.594699	0.246815	2.40556
ENSMUSG00000004610	Etfb	electron transferring flavoprotein, beta polypeptide [Source:MGI Symbol;Acc:MGI:106098]	138.398	265.89	10.5631	9.45455	7.62594	8.8341	12.8608	9.81454	16.1652	15.2992	13.3961	20.2594	12.0939	15.7526
ENSMUSG00000004626	Stxbp2	syntaxin binding protein 2 [Source:MGI Symbol;Acc:MGI:107370]	133.534	102.257	100.126	90.6027	110.201	80.9954	165.745	63.1163	204.832	95.545	221.526	94.6364	201.429	102.456
ENSMUSG00000004630	Pcp2	Purkinje cell protein 2 (L7) [Source:MGI Symbol;Acc:MGI:97508]	0.647952	0.564681	0.272527	0.286502	0.0395126	0.0137818	0.0212575	0.0265977	0.0166138	0.0142583	0.168717	0.0660777	0.0274239	0.0258663
ENSMUSG00000004631	Sgce	sarcoglycan, epsilon [Source:MGI Symbol;Acc:MGI:1329042]	5.12762	2.37166	5.76667	3.94281	17.109	9.82639	34.2033	70.9892	47.5985	45.1846	46.8696	40.0827	56.74	42.1362
ENSMUSG00000004633	Chn2	chimerin 2 [Source:MGI Symbol;Acc:MGI:1917243]	3.36775	3.12457	5.46144	4.59767	7.46789	7.4008	17.3674	7.36755	18.8899	7.71375	21.6295	12.383	23.1732	17.7184
ENSMUSG00000004637	Wwox	WW domain-containing oxidoreductase [Source:MGI Symbol;Acc:MGI:1931237]	23.1103	21.4955	12.3509	10.0003	15.0543	10.2674	14.1362	5.13335	13.3077	8.79738	16.5005	11.4314	15.7139	11.407
ENSMUSG00000004642	Slbp	stem-loop binding protein [Source:MGI Symbol;Acc:MGI:108402]	24.0382	8.24435	96.3764	97.6425	99.1372	97.3681	94.6596	92.0545	88.7343	82.9977	83.0426	74.2317	87.5645	71.4168
ENSMUSG00000004655	Aqp1	aquaporin 1 [Source:MGI Symbol;Acc:MGI:103201]	0.103992	0.0125485	0.0545054	0.122786	0.197563	0.23429	2.23204	1.19689	1.67799	1.26899	1.51845	2.28629	4.41525	5.92338
ENSMUSG00000004661	Arid3b	AT rich interactive domain 3B (BRIGHT-like) [Source:MGI Symbol;Acc:MGI:1930768]	45.1886	39.7661	111.158	109.594	242.015	332.154	172.292	196.105	96.2437	107.465	101.264	58.4259	108.187	55.897
ENSMUSG00000004665	Cnn2	calponin 2 [Source:MGI Symbol;Acc:MGI:105093]	26.2141	52.8667	20.8538	24.5164	172.315	156.244	110.56	319.624	137.712	350.883	141.081	228.166	152.833	176.951
ENSMUSG00000004667	Polr2e	polymerase (RNA) II (DNA directed) polypeptide E [Source:MGI Symbol;Acc:MGI:1913670]	462.662	575.636	148.353	169.732	135.805	163.024	157.157	130.781	139.905	156.685	147.155	136.503	123.654	120.252
ENSMUSG00000004668	Abca13	ATP-binding cassette, sub-family A (ABC1), member 13 [Source:MGI Symbol;Acc:MGI:2388707]	0.0719946	0.112936	0.621361	0.886791	0.0395126	0.289417	0.191317	0.132988	0.946987	0.356458	0.843586	0.753286	0.685597	0.750122
ENSMUSG00000004677	Myo9b	myosin IXb [Source:MGI Symbol;Acc:MGI:106624]	105.056	98.3926	145.431	104.137	167.257	133.09	137.43	123.227	147.68	151.095	174.15	152.626	167.313	153.982
ENSMUSG00000004698	Hdac9	histone deacetylase 9 [Source:MGI Symbol;Acc:MGI:1931221]	0.0719946	0.0125485	10.1271	11.5283	4.78103	2.60475	1.38174	1.30329	1.41217	4.34879	0.843586	2.39201	1.78255	2.3021
ENSMUSG00000004730	Adgre1	adhesion G protein-coupled receptor E1 [Source:MGI Symbol;Acc:MGI:106912]	0.00799941	0.0125485	0.0109011	0.0682147	0.0395126	0.0689088	0.0212575	0.0265977	0.0166138	0.584591	0.303691	7.67823	4.19586	26.9268
ENSMUSG00000004748	Mtfp1	mitochondrial fission process 1 [Source:MGI Symbol;Acc:MGI:1916686]	21.7344	16.7271	6.20271	5.47082	13.1577	8.99949	6.99372	4.70779	8.32351	4.46285	9.34693	5.35229	9.46125	5.92338
ENSMUSG00000004768	Rab23	RAB23, member RAS oncogene family [Source:MGI Symbol;Acc:MGI:99833]	26.598	11.7579	103.135	98.2973	55.8314	57.0151	39.7303	40.6678	28.3265	30.413	28.9181	29.0345	28.2192	33.652
ENSMUSG00000004771	Rab11a	RAB11A, member RAS oncogene family [Source:MGI Symbol;Acc:MGI:1858202]	76.8983	70.4848	57.6994	62.6074	74.1652	67.2687	141.766	106.098	203.37	117.332	177.254	123.446	137.805	117.976
ENSMUSG00000004788	Eif2b2	eukaryotic translation initiation factor 2B, subunit 2 beta [Source:MGI Symbol;Acc:MGI:2145118]	94.497	119.574	56.2168	57.5323	61.2051	62.9688	49.6788	42.1573	40.6872	46.7815	42.4155	45.0518	43.3572	45.3436
ENSMUSG00000004789	Dlst	dihydrolipoamide S-succinyltransferase (E2 component of 2-oxo-glutarate complex) [Source:MGI Symbol;Acc:MGI:1926170]	90.8812	69.5813	165.794	156.798	177.688	182.65	184.791	214.723	151.601	163.301	148.775	158.018	165.229	169.605
ENSMUSG00000004791	Pgf	placental growth factor [Source:MGI Symbol;Acc:MGI:105095]	1.44789	0.464293	0.839383	1.21422	4.14883	1.0612	4.953	20.028	4.66848	19.4056	2.73322	19.8894	2.55042	15.9595
ENSMUSG00000004798	Ulk2	unc-51 like kinase 2 [Source:MGI Symbol;Acc:MGI:1352758]	2.05585	0.815651	7.33642	4.70681	17.109	19.7493	25.6153	63.2227	25.2696	48.2074	18.9301	43.3073	29.4258	44.102
ENSMUSG00000004815	Dgkq	diacylglycerol kinase, theta [Source:MGI Symbol;Acc:MGI:102918]	8.93534	6.88911	30.7083	27.8452	31.0174	27.9632	27.4859	27.901	30.2537	29.0442	38.2313	34.215	46.5384	39.2391
ENSMUSG00000004837	Grap	GRB2-related adaptor protein [Source:MGI Symbol;Acc:MGI:1918770]	0.487964	0.665069	0.316131	0.122786	0.0395126	0.23429	2.48713	6.09087	3.07355	3.60735	1.11353	1.91625	2.87951	2.40556
ENSMUSG00000004843	Chmp2b	charged multivesicular body protein 2B [Source:MGI Symbol;Acc:MGI:1916192]	42.0849	31.6849	33.499	26.1535	67.211	61.2048	99.4213	58.8606	104.019	67.7698	88.9814	70.2141	79.6664	71.6237
ENSMUSG00000004846	Plod3	procollagen-lysine, 2-oxoglutarate 5-dioxygenase 3 [Source:MGI Symbol;Acc:MGI:1347008]	87.9375	68.6778	63.4551	62.662	71.6364	63.465	121.699	97.3741	161.436	148.472	254.864	201.418	346.995	281.865
ENSMUSG00000004849	Ap1s1	adaptor protein complex AP-1, sigma 1 [Source:MGI Symbol;Acc:MGI:1098244]	132.734	183.973	27.3508	32.5384	38.7619	35.8463	73.7422	72.6914	90.9273	96.2864	101.804	97.1738	95.5723	101.629
ENSMUSG00000004864	Mapk13	mitogen-activated protein kinase 13 [Source:MGI Symbol;Acc:MGI:1346864]	21.2864	16.1248	9.42943	6.34396	7.15179	8.06233	1.80689	0.877723	4.80139	3.09405	7.05238	6.19809	6.28007	8.61347
ENSMUSG00000004865	Srpk1	serine/arginine-rich protein specific kinase 1 [Source:MGI Symbol;Acc:MGI:106908]	178.619	173.583	251.869	204.658	235.693	229.563	185.217	166.954	171.67	137.807	176.309	130.9	171.92	160.604
ENSMUSG00000004872	Pax3	paired box 3 [Source:MGI Symbol;Acc:MGI:97487]	0.00799941	0.16313	0.926591	0.55936	1.14587	0.509925	1.38174	0.558551	0.814076	0.242391	0.843586	0.488975	0.795293	0.439727
ENSMUSG00000004880	Lbr	lamin B receptor [Source:MGI Symbol;Acc:MGI:2138281]	169.499	146.88	182.102	188.068	197.761	202.771	159.623	240.576	118.839	113.796	103.559	95.588	114.55	103.181
ENSMUSG00000004885	Crabp2	cellular retinoic acid binding protein II [Source:MGI Symbol;Acc:MGI:88491]	3.9757	3.52612	17.8015	27.2995	16.7929	13.0789	24.68	39.6039	15.8994	43.9299	14.206	36.911	25.2574	33.5486
ENSMUSG00000004891	Nes	nestin [Source:MGI Symbol;Acc:MGI:101784]	45.0926	37.5576	80.5916	64.8449	228.423	199.739	43.3865	94.6079	28.393	92.2941	39.4461	62.0205	35.7882	60.7599
ENSMUSG00000004892	Bcan	brevican [Source:MGI Symbol;Acc:MGI:1096385]	1.41589	1.06662	1.23182	0.995934	0.671715	0.950941	0.106287	0.239379	0.282435	0.698658	0.573638	0.911872	0.356511	0.129331
ENSMUSG00000004895	Prcc	papillary renal cell carcinoma (translocation-associated) [Source:MGI Symbol;Acc:MGI:2137738]	116.127	125.698	66.8999	62.662	74.0072	83.3658	62.6033	58.967	54.9751	51.059	56.0478	47.1662	59.263	60.1391
ENSMUSG00000004896	Rrnad1	ribosomal RNA adenine dimethylase domain containing 1 [Source:MGI Symbol;Acc:MGI:2387197]	16.4228	18.6345	27.5252	32.8113	28.8047	31.2157	28.5063	32.6885	22.2127	37.4281	25.6788	36.2766	27.6707	42.3431
ENSMUSG00000004897	Hdgf	hepatoma-derived growth factor [Source:MGI Symbol;Acc:MGI:1194494]	1030.08	980.701	775.339	761.235	873.269	858.948	712.913	674.224	513.649	468.086	522.922	384.744	514.28	403.333
ENSMUSG00000004902	Slc25a18	solute carrier family 25 (mitochondrial carrier), member 18 [Source:MGI Symbol;Acc:MGI:1919053]	0.391971	1.11681	0.0981097	0.122786	0.513664	0.289417	0.276347	0.0265977	0.149524	0.185358	0.438665	0.11894	0.246815	0.232796
ENSMUSG00000004929	Thop1	thimet oligopeptidase 1 [Source:MGI Symbol;Acc:MGI:1354165]	129.022	103.312	152.626	144.847	136.121	159.992	93.8093	82.0538	65.475	60.6406	86.5519	50.6551	84.1639	69.451
ENSMUSG00000004931	Apba3	amyloid beta (A4) precursor protein-binding, family A, member 3 [Source:MGI Symbol;Acc:MGI:1888527]	32.5176	28.2215	23.6444	23.5341	25.4857	30.2785	25.4452	17.7938	22.8772	23.9112	34.587	25.7571	32.9361	31.7897
ENSMUSG00000004933	Matk	megakaryocyte-associated tyrosine kinase [Source:MGI Symbol;Acc:MGI:99259]	3.81572	3.02418	0.40334	0.777647	0.829766	1.33683	0.531437	0.34577	0.4818	0.812724	0.168717	1.22904	0.795293	2.19863
ENSMUSG00000004934	Pias4	protein inhibitor of activated STAT 4 [Source:MGI Symbol;Acc:MGI:2136940]	64.5792	53.8204	33.9786	30.3555	30.8594	33.5861	33.5231	26.837	33.4436	37.4851	41.0658	33.5807	38.5306	35.9283
ENSMUSG00000004936	Map2k1	mitogen-activated protein kinase kinase 1 [Source:MGI Symbol;Acc:MGI:1346866]	87.8415	47.9477	104.051	114.778	91.0766	104.038	109.285	82.1602	117.908	73.5301	130.958	79.5179	137.366	105.353
ENSMUSG00000004937	Sgta	small glutamine-rich tetratricopeptide repeat (TPR)-containing, alpha [Source:MGI Symbol;Acc:MGI:1098703]	169.787	176.846	127.51	125.529	158.406	172.396	190.658	133.228	163.297	145.62	175.365	140.627	164.681	151.913
ENSMUSG00000004945	Tmem242	transmembrane protein 242 [Source:MGI Symbol;Acc:MGI:1917794]	84.5137	91.3654	32.3217	35.7036	40.6585	48.7461	54.9506	66.308	49.4593	72.5606	45.3849	63.1835	40.3954	47.206
ENSMUSG00000004947	Dtx2	deltex 2, E3 ubiquitin ligase [Source:MGI Symbol;Acc:MGI:1921448]	29.7658	31.183	42.4379	46.3996	30.2272	35.8463	29.1015	33.1141	27.5291	32.3521	24.7339	24.0126	29.0968	28.4788
ENSMUSG00000004948	Zp3	zona pellucida glycoprotein 3 [Source:MGI Symbol;Acc:MGI:99215]	10.8232	9.24822	3.28122	5.6891	0.829766	0.23429	0.446407	0.0265977	1.01344	0.242391	0.573638	0.330388	0.466206	0.0258663
ENSMUSG00000004951	Hspb1	heat shock protein 1 [Source:MGI Symbol;Acc:MGI:96240]	485.924	566.25	61.8418	64.4629	47.7708	26.0889	77.4836	25.9859	78.8325	37.6562	55.6429	26.55	48.0741	29.41
ENSMUSG00000004952	Rasa4	RAS p21 protein activator 4 [Source:MGI Symbol;Acc:MGI:1858600]	41.7009	21.1442	9.99628	10.546	3.20052	4.92009	1.29671	0.45216	2.01027	3.66439	2.05835	7.30819	3.64738	12.2347
ENSMUSG00000004961	Syt5	synaptotagmin V [Source:MGI Symbol;Acc:MGI:1926368]	0.967928	0.815651	4.37133	3.45166	3.67468	2.82526	1.12665	1.30329	1.47863	1.61119	1.51845	0.964734	1.67286	1.47438
ENSMUSG00000004980	Hnrnpa2b1	heterogeneous nuclear ribonucleoprotein A2/B1 [Source:MGI Symbol;Acc:MGI:104819]	957.057	642.444	2125.46	2067.08	1995.11	2135.69	1828.93	1715.26	1743.73	1608.24	1628.09	1542.85	1649.63	1602.39
ENSMUSG00000004988	Fxyd4	FXYD domain-containing ion transport regulator 4 [Source:MGI Symbol;Acc:MGI:1889005]	8.0074	11.4066	0.0109011	0.0136429	0.0395126	0.0137818	0.0212575	0.0265977	0.0166138	0.0142583	0.0337434	0.0660777	0.0274239	0.0258663
ENSMUSG00000004994	Ccdc130	coiled-coil domain containing 130 [Source:MGI Symbol;Acc:MGI:1914986]	25.9581	19.5882	9.64745	9.67284	9.52255	9.33025	10.565	12.1551	12.9089	13.0178	15.4207	13.3873	14.0685	12.6486
ENSMUSG00000004996	Mri1	methylthioribose-1-phosphate isomerase 1 [Source:MGI Symbol;Acc:MGI:1915123]	54.9159	36.8549	26.9147	23.0975	18.8475	19.8595	21.959	10.8784	18.8234	14.7859	20.6847	14.0217	21.089	16.7872
ENSMUSG00000005034	Prkacb	protein kinase, cAMP dependent, catalytic, beta [Source:MGI Symbol;Acc:MGI:97594]	17.8947	10.1015	135.359	132.568	91.5508	96.5412	66.3446	102.906	62.2851	99.6514	60.232	101.72	64.4187	99.042
ENSMUSG00000005043	Sgsh	N-sulfoglucosamine sulfohydrolase (sulfamidase) [Source:MGI Symbol;Acc:MGI:1350341]	3.17576	2.67282	3.84808	3.06966	10.1548	9.33025	17.7075	10.7721	25.336	21.801	28.2433	20.4709	34.4718	25.9956
ENSMUSG00000005045	Chd5	chromodomain helicase DNA binding protein 5 [Source:MGI Symbol;Acc:MGI:3036258]	5.54359	4.93155	28.4409	27.6815	11.2611	8.22771	2.23204	1.62246	2.80773	3.60735	3.27311	4.66508	3.42799	6.13031
ENSMUSG00000005054	Cstb	cystatin B [Source:MGI Symbol;Acc:MGI:109514]	351.31	295.855	53.0773	77.7238	77.0101	76.3647	145.593	93.1184	163.363	114.993	140.406	111.817	122.338	99.9732
ENSMUSG00000005057	Sh2b2	SH2B adaptor protein 2 [Source:MGI Symbol;Acc:MGI:1345171]	1.70387	1.71914	2.40914	1.70537	2.09417	3.98293	3.59252	3.4311	2.20964	3.15109	2.73322	4.03074	2.44073	6.4407
ENSMUSG00000005069	Pex5	peroxisomal biogenesis factor 5 [Source:MGI Symbol;Acc:MGI:1098808]	66.5951	42.6272	39.996	39.1416	56.9377	56.5741	74.9327	56.6264	100.298	74.8419	104.098	78.3549	100.07	98.5246
ENSMUSG00000005078	Jkamp	JNK1/MAPK8-associated membrane protein [Source:MGI Symbol;Acc:MGI:1915057]	23.7502	26.3141	15.6648	23.0975	13.7899	20.6864	18.8979	34.71	21.2823	37.8844	20.1448	35.6423	17.3593	32.7208
ENSMUSG00000005087	Cd44	CD44 antigen [Source:MGI Symbol;Acc:MGI:88338]	0.487964	0.363906	3.10681	3.34252	9.52255	5.85725	59.5422	272.706	23.6082	76.8381	22.7093	52.8754	24.5992	44.7228
ENSMUSG00000005089	Slc1a2	solute carrier family 1 (glial high affinity glutamate transporter), member 2 [Source:MGI Symbol;Acc:MGI:101931]	0.00799941	0.0125485	0.664965	0.941362	0.197563	0.179163	1.5518	9.92093	1.0799	1.61119	0.438665	1.12332	1.34377	0.543192
ENSMUSG00000005102	Eif2ak4	eukaryotic translation initiation factor 2 alpha kinase 4 [Source:MGI Symbol;Acc:MGI:1353427]	23.3343	14.6692	23.6008	22.3335	39.8683	47.423	35.2237	31.9438	38.9594	40.9071	44.0352	39.0255	46.4287	45.5505
ENSMUSG00000005103	Wdr1	WD repeat domain 1 [Source:MGI Symbol;Acc:MGI:1337100]	94.721	147.683	129.254	139.39	223.207	190.698	238.53	298.027	359.34	314.496	422.906	328.129	425.975	340.116
ENSMUSG00000005107	Slc2a9	solute carrier family 2 (facilitated glucose transporter), member 9 [Source:MGI Symbol;Acc:MGI:2152844]	0.13599	0.0627424	0.141714	0.341073	0.355614	0.179163	0.191317	0.771332	0.747621	0.527558	0.438665	0.964734	0.246815	0.957052
ENSMUSG00000005124	Wisp1	WNT1 inducible signaling pathway protein 1 [Source:MGI Symbol;Acc:MGI:1197008]	1.54389	0.614875	1.18822	1.05051	3.20052	1.0612	3.08234	24.1773	27.0639	112.142	15.2858	107.059	10.7776	42.757
ENSMUSG00000005125	Ndrg1	N-myc downstream regulated gene 1 [Source:MGI Symbol;Acc:MGI:1341799]	37.4132	13.4143	11.6096	11.6374	35.7589	43.5641	50.7842	45.0298	57.301	51.9716	73.8644	58.7959	87.7839	89.5232
ENSMUSG00000005131	4930550C14Rik	RIKEN cDNA 4930550C14 gene [Source:MGI Symbol;Acc:MGI:1922561]	0.487964	0.464293	0.926591	1.15965	0.355614	0.344544	0.531437	0.984114	0.083069	0.926791	0.438665	0.806148	0.0274239	0.543192
ENSMUSG00000005142	Man2b1	mannosidase 2, alpha B1 [Source:MGI Symbol;Acc:MGI:107286]	128.99	70.9365	165.358	120.781	85.861	62.4176	129.692	58.1159	175.658	97.0849	208.433	118.583	194.298	149.119
ENSMUSG00000005148	Klf5	Kruppel-like factor 5 [Source:MGI Symbol;Acc:MGI:1338056]	9.06333	20.6422	17.8451	14.5297	28.9628	15.7801	14.3913	5.87808	12.776	9.59585	22.3044	13.9688	33.2652	24.1332
ENSMUSG00000005150	Wdr83	WD repeat domain containing 83 [Source:MGI Symbol;Acc:MGI:1915086]	47.6845	44.7353	25.4758	23.3703	20.5861	22.7261	19.3231	13.3254	16.564	17.1813	20.4148	15.1846	23.8314	23.202
ENSMUSG00000005161	Prdx2	peroxiredoxin 2 [Source:MGI Symbol;Acc:MGI:109486]	531.744	409.093	300.401	274.837	422.983	416.388	524.571	518.149	483.678	567.895	386.464	462.504	388.46	382.64
ENSMUSG00000005198	Polr2a	polymerase (RNA) II (DNA directed) polypeptide A [Source:MGI Symbol;Acc:MGI:98086]	411.561	462.951	746.516	655.529	721.698	756.963	453.316	498.999	448.656	397.194	461.779	346.789	445.282	385.744
ENSMUSG00000005204	Senp3	SUMO/sentrin specific peptidase 3 [Source:MGI Symbol;Acc:MGI:2158736]	229.815	208.367	213.585	263.104	181.956	186.012	163.789	151.101	135.984	120.697	135.547	117.737	134.185	136.703
ENSMUSG00000005220	Corin	corin [Source:MGI Symbol;Acc:MGI:1349451]	0.039997	0.0125485	0.0981097	0.0682147	0.355614	0.0137818	0.446407	1.19689	2.07673	11.9342	1.11353	10.85	1.34377	9.33773
ENSMUSG00000005225	Plekha8	pleckstrin homology domain containing, family A (phosphoinositide binding specific) member 8 [Source:MGI Symbol;Acc:MGI:2681164]	27.7179	21.094	39.8216	35.3761	73.375	104.369	49.5937	58.4351	44.1429	54.0818	46.7347	49.8094	46.4287	58.1733
ENSMUSG00000005233	Spc25	SPC25, NDC80 kinetochore complex component, homolog (S. cerevisiae) [Source:MGI Symbol;Acc:MGI:1913692]	68.3869	52.9169	80.112	83.0173	75.5877	79.3967	84.0309	83.9688	79.1648	65.0322	71.9747	60.8047	72.0974	53.1035
ENSMUSG00000005237	Dnah2	dynein, axonemal, heavy chain 2 [Source:MGI Symbol;Acc:MGI:107731]	1.2879	1.2674	2.53995	2.68766	4.30688	3.65216	5.03803	7.79312	2.409	3.15109	1.7884	3.29067	2.66012	3.12982
ENSMUSG00000005251	Ripk4	receptor-interacting serine-threonine kinase 4 [Source:MGI Symbol;Acc:MGI:1919638]	11.8791	3.62651	67.4231	48.4733	119.526	71.1828	71.7866	29.3904	68.8642	25.3941	73.8644	25.4399	60.7988	26.9268
ENSMUSG00000005262	Ufd1l	ubiquitin fusion degradation 1 like [Source:MGI Symbol;Acc:MGI:109353]	82.9778	87.0488	74.487	66.7003	69.4237	63.9611	70.0009	71.2019	60.6238	59.7281	55.373	62.7077	61.457	64.6916
ENSMUSG00000005267	Zfp287	zinc finger protein 287 [Source:MGI Symbol;Acc:MGI:2176561]	0.103992	0.263518	6.1155	5.79825	3.99078	4.03805	4.18773	8.0059	3.40583	8.17002	3.27311	8.99978	4.41525	9.02733
ENSMUSG00000005268	Prlr	prolactin receptor [Source:MGI Symbol;Acc:MGI:97763]	0.0719946	0.0627424	6.20271	4.37938	6.04543	4.09318	24.0847	9.28259	36.6999	15.2421	41.0658	16.1362	32.0585	17.9253
ENSMUSG00000005299	Letm1	leucine zipper-EF-hand containing transmembrane protein 1 [Source:MGI Symbol;Acc:MGI:1932557]	58.3077	50.5578	92.452	91.2576	111.939	94.2259	85.3063	55.5625	75.4433	46.2682	82.0978	49.4393	81.97	57.449
ENSMUSG00000005312	Ubqln1	ubiquilin 1 [Source:MGI Symbol;Acc:MGI:1860276]	136.254	133.779	230.024	202.802	256.872	272.562	190.829	159.719	183.3	144.423	176.579	126.882	166.655	144.153
ENSMUSG00000005320	Fgfr4	fibroblast growth factor receptor 4 [Source:MGI Symbol;Acc:MGI:95525]	3.11177	1.81953	3.58645	2.08737	2.72637	2.16374	20.5135	9.28259	34.5069	17.1813	36.3417	20.8409	44.0154	32.5139
ENSMUSG00000005338	Cadm3	cell adhesion molecule 3 [Source:MGI Symbol;Acc:MGI:2137858]	0.487964	0.112936	7.42363	6.83511	7.15179	5.80212	3.08234	6.51643	3.14001	4.97615	3.13814	3.34353	5.5122	4.47487
ENSMUSG00000005354	Txn2	thioredoxin 2 [Source:MGI Symbol;Acc:MGI:1929468]	171.899	177.699	158.992	167.221	143.707	144.667	134.369	123.546	109.335	111.628	119.216	110.231	106.432	104.319
ENSMUSG00000005355	Casp14	caspase 14 [Source:MGI Symbol;Acc:MGI:1335092]	0.871935	1.16701	2.67076	2.74223	0.355614	0.289417	0.701497	0.239379	0.215979	0.0142583	0.168717	0.171802	0.0274239	0.0258663
ENSMUSG00000005357	Slc1a6	solute carrier family 1 (high affinity aspartate/glutamate transporter), member 6 [Source:MGI Symbol;Acc:MGI:1096331]	0.679949	0.715263	2.0603	1.81451	0.987816	1.44708	1.04162	4.28222	1.27926	3.60735	0.97856	2.49774	1.34377	0.853587
ENSMUSG00000005360	Slc1a3	solute carrier family 1 (glial high affinity glutamate transporter), member 3 [Source:MGI Symbol;Acc:MGI:99917]	1.03192	0.464293	23.1648	24.2435	12.8416	10.7084	9.37455	10.1337	26.0671	60.5266	22.4394	51.7124	17.9078	23.6159
ENSMUSG00000005362	Crbn	cereblon [Source:MGI Symbol;Acc:MGI:1913277]	12.5191	8.14396	49.5018	58.46	43.1873	42.2962	47.7231	58.7542	46.4688	50.2035	40.9308	56.5228	44.2347	43.2743
ENSMUSG00000005370	Msh6	mutS homolog 6 [Source:MGI Symbol;Acc:MGI:1343961]	422.281	366.378	690.659	671.901	347.909	310.214	230.623	148.442	241.05	120.583	243.526	152.362	218.431	180.469
ENSMUSG00000005371	Fbxo11	F-box protein 11 [Source:MGI Symbol;Acc:MGI:2147134]	35.1414	18.8855	50.1994	47.1091	65.4725	77.798	63.5387	83.3305	67.668	73.8723	66.9807	88.1873	80.544	93.6618
ENSMUSG00000005373	Mlxipl	MLX interacting protein-like [Source:MGI Symbol;Acc:MGI:1927999]	11.3352	10.0011	10.7376	6.07111	5.72933	5.25085	1.21168	0.0265977	2.20964	0.698658	3.00317	1.0176	2.44073	1.68131
ENSMUSG00000005374	Tbl2	transducin (beta)-like 2 [Source:MGI Symbol;Acc:MGI:1351652]	64.1632	61.5503	61.6238	54.0942	49.8254	53.1562	41.6859	31.6246	49.9245	37.314	54.5631	47.4834	62.6636	58.3802
ENSMUSG00000005378	Wbscr22	Williams Beuren syndrome chromosome region 22 [Source:MGI Symbol;Acc:MGI:1913388]	103.872	97.5895	72.612	77.8875	72.7428	69.5841	54.1003	42.902	44.741	41.8767	48.3543	40.7171	48.9517	43.2743
ENSMUSG00000005397	Nid1	nidogen 1 [Source:MGI Symbol;Acc:MGI:97342]	112.32	50.7586	29.0078	27.4632	36.3911	18.2608	132.498	298.772	238.192	636.049	448.956	707.044	1125.94	808.813
ENSMUSG00000005410	Mcm5	minichromosome maintenance complex component 5 [Source:MGI Symbol;Acc:MGI:103197]	508.418	414.614	669.162	580.002	562.858	493.015	393.625	236.959	337.41	206.532	367.027	196.29	350.724	212.647
ENSMUSG00000005413	Hmox1	heme oxygenase 1 [Source:MGI Symbol;Acc:MGI:96163]	126.143	70.6353	287.712	293.882	183.694	110.543	277.304	114.929	258.594	109.176	232.459	102.566	212.288	113.734
ENSMUSG00000005417	Mprip	myosin phosphatase Rho interacting protein [Source:MGI Symbol;Acc:MGI:1349438]	104.544	107.177	153.629	132.077	218.149	217.876	239.551	344.839	248.094	299.268	253.784	290.861	244.21	311.042
ENSMUSG00000005442	Cic	capicua transcriptional repressor [Source:MGI Symbol;Acc:MGI:1918972]	81.9219	97.3887	125.33	108.011	129.799	121.569	123.145	121.631	118.639	174.194	145.131	197.136	164.132	245.135
ENSMUSG00000005447	Pafah1b3	platelet-activating factor acetylhydrolase, isoform 1b, subunit 3 [Source:MGI Symbol;Acc:MGI:108414]	65.2512	71.6894	39.3856	44.5442	46.0322	60.433	58.862	56.2009	72.8515	92.123	91.9509	95.6408	101.057	95.938
ENSMUSG00000005465	Il27ra	interleukin 27 receptor, alpha [Source:MGI Symbol;Acc:MGI:1355318]	1.3519	0.765457	1.62426	0.504789	0.829766	0.509925	0.956587	0.45216	1.01344	0.698658	0.303691	0.647561	0.685597	2.09517
ENSMUSG00000005469	Prkaca	protein kinase, cAMP dependent, catalytic, alpha [Source:MGI Symbol;Acc:MGI:97592]	88.0015	72.0408	108.673	85.3638	122.845	107.842	116.682	132.377	115.848	123.263	119.081	103.2	121.351	109.388
ENSMUSG00000005470	Asf1b	anti-silencing function 1B histone chaperone [Source:MGI Symbol;Acc:MGI:1914179]	48.1324	27.6694	30.5775	33.4661	28.6467	31.6567	35.6488	26.4115	31.3835	25.9074	32.0225	27.3958	35.0203	26.9268
ENSMUSG00000005481	Ddx39	DEAD (Asp-Glu-Ala-Asp) box polypeptide 39 [Source:MGI Symbol;Acc:MGI:1915528]	388.331	292.793	490.428	423.436	430.095	307.182	382.401	206.318	339.736	162.559	312.903	133.067	273.608	150.361
ENSMUSG00000005483	Dnajb1	DnaJ heat shock protein family (Hsp40) member B1 [Source:MGI Symbol;Acc:MGI:1931874]	102.08	111.393	70.3882	59.4423	84.2805	66.3867	108.264	85.4583	106.611	74.8989	109.767	69.4741	106.871	78.0386
ENSMUSG00000005493	Msh4	mutS homolog 4 [Source:MGI Symbol;Acc:MGI:1860077]	1.09592	0.313712	0.534153	0.55936	0.0395126	0.124036	0.361377	0.0265977	1.87736	0.926791	0.0337434	0.383251	0.137119	0.750122
ENSMUSG00000005501	Usp40	ubiquitin specific peptidase 40 [Source:MGI Symbol;Acc:MGI:2443184]	11.8791	10.3023	28.2229	22.8792	25.6437	26.4748	36.159	47.3704	45.6049	54.481	44.5751	61.7562	42.2602	57.0351
ENSMUSG00000005503	Evx1	even-skipped homeobox 1 [Source:MGI Symbol;Acc:MGI:95461]	0.679949	1.36778	0.795778	0.341073	71.1623	115.56	18.1326	20.028	3.67165	3.66439	8.53709	2.1277	2.76981	3.33675
ENSMUSG00000005505	Kbtbd4	kelch repeat and BTB (POZ) domain containing 4 [Source:MGI Symbol;Acc:MGI:1914386]	16.3588	15.7734	28.0485	31.5015	26.9081	29.2311	34.2033	28.9649	33.51	38.6828	31.2127	36.1181	28.5483	32.5139
ENSMUSG00000005506	Celf1	CUGBP, Elav-like family member 1 [Source:MGI Symbol;Acc:MGI:1342295]	173.499	152.552	461.693	416.014	454.277	454.26	398.897	388.884	358.277	292.652	367.162	272.782	366.191	310.111
ENSMUSG00000005510	Ndufs3	NADH dehydrogenase (ubiquinone) Fe-S protein 3 [Source:MGI Symbol;Acc:MGI:1915599]	162.396	216.499	49.1093	53.5485	51.7221	60.5984	53.25	57.6903	56.5035	57.2757	51.1888	53.1397	54.6558	56.7247
ENSMUSG00000005514	Por	P450 (cytochrome) oxidoreductase [Source:MGI Symbol;Acc:MGI:97744]	68.6109	61.8514	61.4057	57.0411	72.1106	97.313	61.583	67.1591	60.2915	63.4353	70.3551	72.8044	63.8703	78.4524
ENSMUSG00000005533	Igf1r	insulin-like growth factor I receptor [Source:MGI Symbol;Acc:MGI:96433]	9.4153	6.38717	67.1615	57.8597	98.1889	117.875	86.3267	146.846	89.2659	148.586	81.153	107.693	87.1257	107.112
ENSMUSG00000005534	Insr	insulin receptor [Source:MGI Symbol;Acc:MGI:96575]	12.6791	6.53775	30.3159	19.1683	43.1873	53.487	44.1518	41.3062	52.915	51.1161	73.8644	58.2144	93.3784	73.4861
ENSMUSG00000005553	Atp4a	ATPase, H+/K+ exchanging, gastric, alpha polypeptide [Source:MGI Symbol;Acc:MGI:88113]	0.583957	0.464293	1.53705	1.26879	1.46197	1.44708	0.446407	0.239379	0.215979	0.356458	0.303691	0.436113	0.356511	0.543192
ENSMUSG00000005566	Trim28	tripartite motif-containing 28 [Source:MGI Symbol;Acc:MGI:109274]	2194.76	2653.01	1573.25	1477.82	1478.92	1529.07	811.632	717.738	713.812	588.427	739.42	531.331	689.355	662.203
ENSMUSG00000005575	Ube2m	ubiquitin-conjugating enzyme E2M [Source:MGI Symbol;Acc:MGI:108278]	141.182	122.737	73.5277	79.4701	107.514	119.309	100.357	104.715	91.9242	97.3701	91.9509	103.094	93.9269	102.663
ENSMUSG00000005580	Adcy9	adenylate cyclase 9 [Source:MGI Symbol;Acc:MGI:108450]	0.711947	0.464293	3.97889	2.63309	3.35857	2.16374	3.84761	2.79275	8.92161	5.54649	11.7765	5.08798	12.8618	8.71694
ENSMUSG00000005583	Mef2c	myocyte enhancer factor 2C [Source:MGI Symbol;Acc:MGI:99458]	0.039997	0.0125485	1.75507	1.32336	2.09417	2.65988	5.29312	7.89951	9.3868	14.957	3.81301	14.0217	9.13216	11.8209
ENSMUSG00000005609	Ctr9	CTR9 homolog, Paf1/RNA polymerase II complex component [Source:MGI Symbol;Acc:MGI:109345]	64.8032	66.3689	252.48	260.812	151.136	156.409	125.696	132.589	121.231	118.929	115.436	123.288	116.195	131.013
ENSMUSG00000005610	Eif4g2	eukaryotic translation initiation factor 4, gamma 2 [Source:MGI Symbol;Acc:MGI:109207]	651.416	586.679	2005.85	1910.57	1917.19	1836.24	1603.86	1836.12	1493.8	1407.94	1292.81	1350.38	1372.32	1358.21
ENSMUSG00000005611	Mrvi1	MRV integration site 1 [Source:MGI Symbol;Acc:MGI:1338023]	0.231983	0.363906	0.0981097	0.177358	0.355614	0.399671	1.5518	12.8999	11.1811	62.1805	7.59227	61.3333	5.73159	29.8238
ENSMUSG00000005615	Pcyt1a	phosphate cytidylyltransferase 1, choline, alpha isoform [Source:MGI Symbol;Acc:MGI:88557]	27.6859	24.7581	40.5193	36.7404	55.3572	42.8475	78.759	64.6057	85.9432	85.7353	81.018	87.4472	83.1767	81.3494
ENSMUSG00000005621	Zfp592	zinc finger protein 592 [Source:MGI Symbol;Acc:MGI:2443541]	41.1249	47.245	60.0104	54.4217	85.2288	87.776	100.527	117.588	82.6869	84.6516	95.7301	80.2051	97.108	85.0742
ENSMUSG00000005625	Psmd4	proteasome (prosome, macropain) 26S subunit, non-ATPase, 4 [Source:MGI Symbol;Acc:MGI:1201670]	590.46	882.02	191.477	227.851	197.445	224.491	205.199	205.893	180.642	190.391	180.629	176.731	177.076	162.983
ENSMUSG00000005628	Tmod4	tropomodulin 4 [Source:MGI Symbol;Acc:MGI:1355285]	0.711947	0.966232	0.272527	0.0682147	0.197563	0.179163	0.106287	0.664942	0.149524	0.413491	0.303691	0.753286	0.466206	0.853587
ENSMUSG00000005640	Insrr	insulin receptor-related receptor [Source:MGI Symbol;Acc:MGI:1346037]	0.13599	0.0627424	0.359735	0.0682147	0.513664	0.23429	0.531437	0.34577	0.083069	0.0712916	1.11353	2.1277	1.67286	2.61249
ENSMUSG00000005656	Snx6	sorting nexin 6 [Source:MGI Symbol;Acc:MGI:1919433]	59.7156	46.2411	28.9205	32.6475	94.0796	88.9337	165.575	175.678	204.699	194.669	176.579	172.238	143.838	140.531
ENSMUSG00000005667	Mthfd2	methylenetetrahydrofolate dehydrogenase (NAD+ dependent), methenyltetrahydrofolate cyclohydrolase [Source:MGI Symbol;Acc:MGI:1338850]	177.243	108.783	110.897	96.7693	126.48	149.077	110.475	102.587	61.9529	62.922	76.8338	61.7562	142.412	105.146
ENSMUSG00000005672	Kit	KIT proto-oncogene receptor tyrosine kinase [Source:MGI Symbol;Acc:MGI:96677]	72.8026	46.4921	10.5631	7.87197	30.3852	37.445	104.693	92.2673	173.465	144.594	322.486	233.082	519.436	356.256
ENSMUSG00000005674	Tomm40l	translocase of outer mitochondrial membrane 40 homolog-like (yeast) [Source:MGI Symbol;Acc:MGI:3589112]	41.8929	39.5653	35.6792	34.7213	29.1208	31.6567	24.1698	25.5604	23.0766	26.5918	26.6236	26.8143	22.6247	24.8575
ENSMUSG00000005677	Nr1i3	nuclear receptor subfamily 1, group I, member 3 [Source:MGI Symbol;Acc:MGI:1346307]	1.15991	0.916038	0.0109011	0.0136429	0.197563	0.0137818	0.0212575	0.0265977	0.0166138	0.0142583	0.438665	0.11894	0.137119	0.129331
ENSMUSG00000005681	Apoa2	apolipoprotein A-II [Source:MGI Symbol;Acc:MGI:88050]	0.231983	0.514487	0.141714	0.23193	0.0395126	0.0689088	1.46677	0.664942	32.779	9.02552	80.3431	27.4487	59.4824	24.961
ENSMUSG00000005682	Pan2	PAN2 poly(A) specific ribonuclease subunit [Source:MGI Symbol;Acc:MGI:1918984]	58.9796	47.8473	102.263	96.169	104.353	105.637	65.8345	57.6903	65.2756	64.0626	76.024	62.232	88.6615	82.1772
ENSMUSG00000005683	Cs	citrate synthase [Source:MGI Symbol;Acc:MGI:88529]	323.312	317.087	342.566	343.925	284.689	270.136	336.74	322.603	283.116	280.789	257.294	269.769	258.031	258.482
ENSMUSG00000005686	Ampd3	adenosine monophosphate deaminase 3 [Source:MGI Symbol;Acc:MGI:1096344]	8.26339	3.52612	8.38292	10.3277	1.30392	0.840687	1.80689	0.877723	3.53874	7.54265	7.59227	21.4752	6.28007	9.64812
ENSMUSG00000005687	Bcas2	breast carcinoma amplified sequence 2 [Source:MGI Symbol;Acc:MGI:1915433]	250.229	182.718	114.254	110.903	136.753	139.099	111.751	100.459	95.0476	84.0243	96.54	84.0112	98.0953	96.4553
ENSMUSG00000005698	Ctcf	CCCTC-binding factor [Source:MGI Symbol;Acc:MGI:109447]	91.2652	59.5927	321.593	265.614	279.631	269.475	191.339	165.996	189.148	146.248	175.23	133.596	187.168	154.189
ENSMUSG00000005699	Pard6a	par-6 family cell polarity regulator alpha [Source:MGI Symbol;Acc:MGI:1927223]	16.1348	8.44512	8.94978	7.70826	9.83865	6.51877	8.86438	6.8356	8.25706	6.45902	9.88683	7.20247	10.0097	8.92387
ENSMUSG00000005705	Agrp	agouti related neuropeptide [Source:MGI Symbol;Acc:MGI:892013]	2.21584	4.27903	0.272527	0.177358	0.0395126	0.0137818	0.446407	0.132988	0.0166138	0.185358	0.0337434	0.224664	0.0274239	0.336262
ENSMUSG00000005718	Tfap4	transcription factor AP4 [Source:MGI Symbol;Acc:MGI:103239]	34.4374	19.9395	36.7693	33.5753	29.4369	34.3028	14.3913	9.28259	14.9026	15.8695	15.8257	15.5018	14.946	20.2016
ENSMUSG00000005732	Ranbp1	RAN binding protein 1 [Source:MGI Symbol;Acc:MGI:96269]	865.8	867.413	445.908	392.166	412.077	392.573	327.047	283.77	254.54	241.721	238.667	208.501	205.158	192.885
ENSMUSG00000005774	Rfx5	regulatory factor X, 5 (influences HLA class II expression) [Source:MGI Symbol;Acc:MGI:1858421]	9.06333	9.34861	35.592	42.7979	22.1666	31.3811	16.432	19.8153	11.4469	18.2079	13.5311	22.7968	13.0812	25.5817
ENSMUSG00000005779	Psmb4	proteasome (prosome, macropain) subunit, beta type 4 [Source:MGI Symbol;Acc:MGI:1098257]	596.668	773.601	196.841	241.221	195.074	228.24	215.912	221.319	195.528	211.094	193.856	195.233	173.676	172.502
ENSMUSG00000005802	Slc30a4	solute carrier family 30 (zinc transporter), member 4 [Source:MGI Symbol;Acc:MGI:1345282]	2.79179	1.2172	14.6619	12.5106	29.4369	29.0657	52.3997	47.9024	66.8041	59.7281	59.9621	70.5313	72.0974	64.8985
ENSMUSG00000005803	Sqrdl	sulfide quinone reductase-like (yeast) [Source:MGI Symbol;Acc:MGI:1929899]	0.103992	0.0627424	2.71437	1.81451	1.14587	1.44708	0.871557	1.40968	1.47863	2.92296	1.38348	6.4624	1.23408	4.16447
ENSMUSG00000005804	Bloc1s6	biogenesis of lysosomal organelles complex-1, subunit 6, pallidin [Source:MGI Symbol;Acc:MGI:1927580]	17.8627	20.592	38.4263	40.997	38.2878	51.337	41.4309	47.5832	39.0258	44.7283	37.9614	49.5979	42.2602	45.2401
ENSMUSG00000005813	Metap1	methionyl aminopeptidase 1 [Source:MGI Symbol;Acc:MGI:1922874]	65.6351	51.8126	132.394	139.226	108.462	116.773	121.954	99.2891	112.127	78.435	113.817	82.8482	105.226	89.2128
ENSMUSG00000005823	Gpr108	G protein-coupled receptor 108 [Source:MGI Symbol;Acc:MGI:1925558]	29.8938	29.6269	19.5456	19.0046	20.27	27.5222	26.9758	22.6878	28.8582	30.2989	38.0963	32.8406	38.5306	34.8936
ENSMUSG00000005836	Gata6	GATA binding protein 6 [Source:MGI Symbol;Acc:MGI:107516]	0.80794	0.213324	7.81607	6.12568	34.3365	47.2025	68.8955	68.6486	80.0287	143.795	102.884	158.652	175.869	127.081
ENSMUSG00000005846	Rsl1d1	ribosomal L1 domain containing 1 [Source:MGI Symbol;Acc:MGI:1913659]	444.935	392.228	470.719	467.093	441.633	364.514	367.011	315.581	273.812	191.361	235.563	187.198	202.087	172.916
ENSMUSG00000005871	Apc	adenomatosis polyposis coli [Source:MGI Symbol;Acc:MGI:88039]	44.6447	31.7853	241.709	216.773	269.832	237.611	203.158	196.53	182.636	157.255	174.015	158.97	180.148	160.914
ENSMUSG00000005873	Reep5	receptor accessory protein 5 [Source:MGI Symbol;Acc:MGI:1270152]	72.4186	67.6237	29.967	28.9912	46.1903	48.5807	106.054	111.205	118.24	100.621	135.142	102.936	147.349	133.185
ENSMUSG00000005881	Ergic3	ERGIC and golgi 3 [Source:MGI Symbol;Acc:MGI:1913616]	136.542	114.756	78.8475	80.7252	77.3262	87.4452	102.057	91.5226	96.9748	126.058	106.798	148.397	113.343	153.775
ENSMUSG00000005882	Uqcc1	ubiquinol-cytochrome c reductase complex assembly factor 1 [Source:MGI Symbol;Acc:MGI:1929472]	53.0281	46.6929	37.9902	43.8893	46.5064	43.7295	42.1961	42.3701	37.6303	41.1923	39.4461	36.9639	38.6403	36.1352
ENSMUSG00000005883	Spo11	SPO11 meiotic protein covalently bound to DSB [Source:MGI Symbol;Acc:MGI:1349669]	0.0719946	0.0125485	1.79868	1.75994	0.671715	0.895814	0.956587	0.239379	0.282435	0.185358	0.843586	0.171802	0.575902	0.129331
ENSMUSG00000005886	Ncoa2	nuclear receptor coactivator 2 [Source:MGI Symbol;Acc:MGI:1276533]	15.3669	8.94706	83.4695	82.9081	82.3839	83.6415	97.8908	101.311	92.2564	102.845	92.8957	95.0593	100.947	101.008
ENSMUSG00000005891	Prl4a1	prolactin family 4, subfamily a, member 1 [Source:MGI Symbol;Acc:MGI:1206587]	0.00799941	0.0125485	0.0109011	0.0136429	0.0395126	0.0137818	0.0212575	0.0265977	0.548255	0.0142583	4.3529	0.647561	1.78255	1.26745
ENSMUSG00000005892	Trh	thyrotropin releasing hormone [Source:MGI Symbol;Acc:MGI:98823]	260.981	196.321	320.808	186.322	636.509	370.908	264.635	35.6675	230.151	39.1391	282.129	51.3424	254.082	91.2821
ENSMUSG00000005893	Nr2c2	nuclear receptor subfamily 2, group C, member 2 [Source:MGI Symbol;Acc:MGI:1352466]	24.8382	26.7157	73.6585	62.8803	64.5242	69.7495	46.2776	50.9877	55.9054	68.5112	53.4833	65.3508	62.6636	78.142
ENSMUSG00000005897	Nr2c1	nuclear receptor subfamily 2, group C, member 1 [Source:MGI Symbol;Acc:MGI:1352465]	3.33575	2.77321	10.7812	11.0917	18.2153	18.7018	20.1734	25.8795	17.4279	23.1698	22.4394	23.484	19.992	20.8224
ENSMUSG00000005899	Smpd4	sphingomyelin phosphodiesterase 4 [Source:MGI Symbol;Acc:MGI:1924876]	120.511	111.845	279.776	216.663	225.894	194.667	147.548	121.206	106.345	85.279	110.982	84.064	103.251	95.0068
ENSMUSG00000005907	Pex1	peroxisomal biogenesis factor 1 [Source:MGI Symbol;Acc:MGI:1918632]	18.5666	15.3217	28.7025	29.3732	43.1873	34.4682	50.0189	28.9649	51.3865	33.835	47.5445	37.5982	48.0741	43.5847
ENSMUSG00000005917	Otx1	orthodenticle homeobox 1 [Source:MGI Symbol;Acc:MGI:97450]	1.47989	1.01643	0.490548	0.723076	2.72637	6.95979	0.361377	0.0265977	0.149524	0.128325	0.438665	0.224664	2.44073	0.543192
ENSMUSG00000005936	Kctd20	potassium channel tetramerisation domain containing 20 [Source:MGI Symbol;Acc:MGI:1914239]	91.2972	83.7861	144.123	134.151	140.23	145.494	149.079	158.868	147.348	156.285	136.087	147.604	142.632	154.085
ENSMUSG00000005947	Itgae	integrin alpha E, epithelial-associated [Source:MGI Symbol;Acc:MGI:1298377]	6.18354	4.78097	1.79868	2.52394	2.09417	0.840687	0.616467	0.132988	0.946987	0.299425	0.573638	0.11894	0.246815	0.439727
ENSMUSG00000005949	Ctns	cystinosis, nephropathic [Source:MGI Symbol;Acc:MGI:1932872]	19.7825	14.5186	28.3101	29.2641	54.567	45.3833	118.213	62.2651	144.025	81.0015	163.082	93.4735	204.281	106.491
ENSMUSG00000005950	P2rx5	purinergic receptor P2X, ligand-gated ion channel, 5 [Source:MGI Symbol;Acc:MGI:2137026]	7.46345	5.03194	4.72016	3.34252	1.77807	0.895814	0.531437	0.132988	0.747621	0.641624	1.92338	0.488975	1.67286	1.06052
ENSMUSG00000005951	Shpk	sedoheptulokinase [Source:MGI Symbol;Acc:MGI:1921887]	2.27983	1.81953	2.93239	3.01509	1.30392	1.44708	5.46318	2.47358	8.92161	4.46285	12.0464	7.46678	18.4563	10.8897
ENSMUSG00000005952	Trpv1	transient receptor potential cation channel, subfamily V, member 1 [Source:MGI Symbol;Acc:MGI:1341787]	0.231983	0.0627424	0.0109011	0.0682147	0.197563	0.0689088	0.191317	0.132988	0.880531	0.242391	2.19332	0.541837	5.18312	3.85408
ENSMUSG00000005958	Ephb3	Eph receptor B3 [Source:MGI Symbol;Acc:MGI:104770]	54.6919	41.8241	23.2084	18.4043	38.92	32.7041	63.1985	44.0723	66.3389	52.4278	110.712	73.7559	177.405	107.63
ENSMUSG00000005968	Tuft1	tuftelin 1 [Source:MGI Symbol;Acc:MGI:109572]	7.59144	14.7194	5.67946	4.76138	16.1607	11.7558	23.2344	21.6239	37.7632	28.9301	41.7406	21.5281	36.8851	18.1323
ENSMUSG00000005973	Rcn1	reticulocalbin 1 [Source:MGI Symbol;Acc:MGI:104559]	169.307	149.139	98.6002	90.8756	145.446	146.597	223.65	233.66	259.989	317.747	289.687	411.439	300.813	404.471
ENSMUSG00000005981	Trap1	TNF receptor-associated protein 1 [Source:MGI Symbol;Acc:MGI:1915265]	324.08	269.303	322.29	261.958	198.867	180.279	164.384	125.993	130.202	108.834	115.976	108.909	123.654	117.355
ENSMUSG00000005982	Naa60	N(alpha)-acetyltransferase 60, NatF catalytic subunit [Source:MGI Symbol;Acc:MGI:1922013]	30.5977	17.9318	47.1471	35.4853	77.1682	72.0648	48.0632	43.9659	44.2758	40.5079	51.7287	38.2325	44.7832	45.5505
ENSMUSG00000005983	1700037C18Rik	RIKEN cDNA 1700037C18 gene [Source:MGI Symbol;Acc:MGI:1920511]	2.31183	2.22108	1.71147	1.21422	2.41027	1.2817	1.46677	0.984114	0.681166	2.12449	0.843586	2.23343	1.89225	1.68131
ENSMUSG00000005986	Ankrd13d	ankyrin repeat domain 13 family, member D [Source:MGI Symbol;Acc:MGI:1915673]	11.1432	5.73465	7.94688	6.6714	7.46789	8.66872	2.91228	4.92057	3.33937	6.34495	3.67803	6.99102	2.66012	7.68228
ENSMUSG00000006005	Tpr	translocated promoter region, nuclear basket protein [Source:MGI Symbol;Acc:MGI:1922066]	144.413	94.5778	526.271	483.083	501.06	523.279	400.257	421.866	369.574	363.944	349.481	317.503	370.908	338.15
ENSMUSG00000006010	BC003331	cDNA sequence BC003331 [Source:MGI Symbol;Acc:MGI:2385108]	14.2789	11.2058	27.3944	29.7007	28.4886	24.2145	29.6117	38.8592	36.1018	45.1276	32.5624	49.5979	38.9694	35.204
ENSMUSG00000006019	Dhx34	DEAH (Asp-Glu-Ala-His) box polypeptide 34 [Source:MGI Symbol;Acc:MGI:1918973]	23.1423	26.8663	14.0951	14.5297	23.431	29.1208	15.7518	14.1766	14.5703	21.1736	22.7093	19.0964	22.1859	25.0644
ENSMUSG00000006021	Kptn	kaptin [Source:MGI Symbol;Acc:MGI:1890380]	27.462	33.5923	12.8742	13.3837	12.3675	16.5519	12.2656	10.3465	13.8393	18.0368	13.8011	20.5766	11.3261	18.7531
ENSMUSG00000006024	Napa	N-ethylmaleimide sensitive fusion protein attachment protein alpha [Source:MGI Symbol;Acc:MGI:104563]	181.179	226.337	108.847	102.008	171.999	173.499	226.456	181.529	217.724	176.988	228.814	201.788	213.714	174.365
ENSMUSG00000006050	Sra1	steroid receptor RNA activator 1 [Source:MGI Symbol;Acc:MGI:1344414]	103.232	103.563	63.1063	79.4155	64.8403	63.2445	64.0488	65.0313	73.5825	81.4578	73.5944	86.6014	68.9163	81.039
ENSMUSG00000006056	Calcoco2	calcium binding and coiled-coil domain 2 [Source:MGI Symbol;Acc:MGI:1343177]	140.766	179.205	6.76957	8.36312	1.93612	1.22658	5.37815	2.79275	8.65579	6.28792	6.51248	12.9644	4.52494	10.6828
ENSMUSG00000006057	Atp5g1	ATP synthase, H+ transporting, mitochondrial F0 complex, subunit C1 (subunit 9) [Source:MGI Symbol;Acc:MGI:107653]	167.836	272.816	39.4292	43.5073	28.4886	30.2785	26.3806	22.3686	27.5955	22.7135	25.5438	19.2022	22.8441	25.7887
ENSMUSG00000006058	Snf8	SNF8, ESCRT-II complex subunit, homolog (S. cerevisiae) [Source:MGI Symbol;Acc:MGI:1343161]	131.486	194.815	34.1531	36.7404	36.5492	38.8783	43.5566	41.4126	40.6207	36.2304	41.0658	34.3207	40.8342	35.6179
ENSMUSG00000006095	Tbcb	tubulin folding cofactor B [Source:MGI Symbol;Acc:MGI:1913661]	141.022	156.668	58.7895	63.5351	53.4606	62.3073	56.056	64.4993	51.9181	75.07	51.7287	64.505	55.9722	59.6218
ENSMUSG00000006127	Inpp5k	inositol polyphosphate 5-phosphatase K [Source:MGI Symbol;Acc:MGI:1194899]	27.9419	30.0787	31.6676	36.6313	23.1149	23.9389	24.68	25.8795	22.0797	24.5956	22.9793	24.8056	29.7549	23.7194
ENSMUSG00000006134	Crkl	v-crk avian sarcoma virus CT10 oncogene homolog-like [Source:MGI Symbol;Acc:MGI:104686]	4.35968	2.32147	143.556	100.535	132.328	105.747	106.309	92.4801	94.1172	77.4084	86.4169	81.5795	98.5341	87.8677
ENSMUSG00000006143	Upk3bl	uroplakin 3B-like [Source:MGI Symbol;Acc:MGI:1916915]	0.26398	0.614875	2.10391	2.74223	0.513664	0.454798	0.276347	0.0265977	0.4818	0.128325	0.303691	0.436113	0.246815	1.06052
ENSMUSG00000006154	Eps8l1	EPS8-like 1 [Source:MGI Symbol;Acc:MGI:1914675]	0.391971	0.363906	0.185318	0.286502	1.14587	1.11632	0.701497	0.132988	0.548255	0.413491	0.97856	1.07046	1.67286	1.26745
ENSMUSG00000006169	Clint1	clathrin interactor 1 [Source:MGI Symbol;Acc:MGI:2144243]	25.0301	14.6692	113.469	84.709	162.674	131.437	161.408	149.293	162.699	147.388	150.394	135.129	148.775	141.67
ENSMUSG00000006179	Prss16	protease, serine 16 (thymus) [Source:MGI Symbol;Acc:MGI:1859181]	7.43145	4.4798	3.84808	3.50623	2.72637	2.4945	1.80689	0.984114	2.60837	0.869757	1.51845	1.12332	1.78255	2.09517
ENSMUSG00000006191	Cdkal1	CDK5 regulatory subunit associated protein 1-like 1 [Source:MGI Symbol;Acc:MGI:1921765]	19.6225	16.6769	23.034	24.7346	21.5344	17.489	19.4081	18.9641	17.4279	14.2726	15.1508	17.4049	13.52	16.8907
ENSMUSG00000006200	Rhox6	reproductive homeobox 6 [Source:MGI Symbol;Acc:MGI:1202888]	7.30346	30.8316	2.93239	3.28795	5.09713	1.61247	9.11947	2.36719	11.5798	4.91912	14.4759	12.753	16.7012	31.2723
ENSMUSG00000006205	Htra1	HtrA serine peptidase 1 [Source:MGI Symbol;Acc:MGI:1929076]	31.8456	29.0748	7.03119	7.8174	10.945	7.45593	23.3195	12.7935	18.6905	13.9874	15.2858	11.7486	10.5582	19.5808
ENSMUSG00000006215	Zbtb17	zinc finger and BTB domain containing 17 [Source:MGI Symbol;Acc:MGI:107410]	58.6596	53.1679	32.4961	31.829	26.9081	34.9643	30.632	28.5393	26.1335	37.314	29.728	35.378	28.9871	38.9287
ENSMUSG00000006216	Clcnkb	chloride channel, voltage-sensitive Kb [Source:MGI Symbol;Acc:MGI:1930643]	21.8304	22.8006	1.53705	1.97823	0.197563	0.0137818	0.0212575	0.0265977	0.149524	0.185358	0.0337434	0.11894	0.0274239	0.129331
ENSMUSG00000006218	Fam131c	family with sequence similarity 131, member C [Source:MGI Symbol;Acc:MGI:2685539]	4.35968	2.8736	0.882987	0.450217	0.829766	0.620179	0.106287	0.132988	0.415345	0.242391	0.168717	0.647561	0.356511	0.336262
ENSMUSG00000006219	Fblim1	filamin binding LIM protein 1 [Source:MGI Symbol;Acc:MGI:1921452]	182.01	183.923	41.435	46.8908	61.6792	53.2665	39.135	70.9892	33.6429	61.7813	38.2313	72.3815	39.8469	95.2138
ENSMUSG00000006221	Hspb7	heat shock protein family, member 7 (cardiovascular) [Source:MGI Symbol;Acc:MGI:1352494]	2.7278	2.52224	0.0109011	0.0136429	0.0395126	0.0137818	0.446407	0.771332	0.34889	8.39815	1.11353	17.2463	0.356511	9.95852
ENSMUSG00000006235	Epor	erythropoietin receptor [Source:MGI Symbol;Acc:MGI:95408]	1.47989	0.665069	2.45274	1.70537	4.78103	6.13288	2.06198	4.6014	6.46277	8.56925	3.54306	7.46678	2.33103	9.54466
ENSMUSG00000006241	Ccdc159	coiled-coil domain containing 159 [Source:MGI Symbol;Acc:MGI:1914369]	1.60788	1.56856	3.0632	3.12423	2.72637	2.60475	2.74222	3.11193	2.54191	6.91528	2.46327	8.04826	1.56316	5.61298
ENSMUSG00000006262	Mob1b	MOB kinase activator 1B [Source:MGI Symbol;Acc:MGI:1915723]	9.22331	8.74629	51.9872	42.525	73.6911	61.5907	69.1506	65.1377	75.7755	65.8307	73.8644	69.4212	63.8703	59.001
ENSMUSG00000006270	Vax1	ventral anterior homeobox 1 [Source:MGI Symbol;Acc:MGI:1277163]	0.00799941	0.0125485	0.0109011	0.122786	0.829766	2.99064	0.276347	0.0265977	0.0166138	0.0142583	0.0337434	0.171802	0.356511	0.853587
ENSMUSG00000006273	Atp6v1b2	ATPase, H+ transporting, lysosomal V1 subunit B2 [Source:MGI Symbol;Acc:MGI:109618]	279.443	210.676	267.262	223.43	382.68	311.481	496.171	287.175	541.693	294.078	507.67	273.945	448.024	283.934
ENSMUSG00000006276	Eps15l1	epidermal growth factor receptor pathway substrate 15-like 1 [Source:MGI Symbol;Acc:MGI:104582]	97.7607	67.3226	107.844	91.8033	150.03	128.68	168.211	150.782	153.595	133.301	166.186	139.358	181.025	158.534
ENSMUSG00000006281	Tep1	telomerase associated protein 1 [Source:MGI Symbol;Acc:MGI:109573]	16.9027	15.0205	27.1328	28.0635	19.4797	20.5762	11.9255	17.1555	14.969	26.0214	13.8011	26.3914	17.0302	24.3402
ENSMUSG00000006288	Ttc5	tetratricopeptide repeat domain 5 [Source:MGI Symbol;Acc:MGI:2683584]	43.4928	26.2138	39.8652	44.8716	33.2301	35.7912	28.2512	30.3479	29.0575	35.3179	32.2925	37.3339	30.7422	35.4109
ENSMUSG00000006289	Osgep	O-sialoglycoprotein endopeptidase [Source:MGI Symbol;Acc:MGI:1913496]	67.235	54.7741	25.9991	31.3924	22.9568	24.9312	19.4931	18.7514	18.8899	17.5235	18.9301	19.6251	17.469	21.5466
ENSMUSG00000006299	Aamp	angio-associated migratory protein [Source:MGI Symbol;Acc:MGI:107809]	362.477	374.861	235.343	229.27	213.566	242.021	192.104	198.764	221.445	263.622	226.655	237.734	218.87	242.238
ENSMUSG00000006301	Tmbim1	transmembrane BAX inhibitor motif containing 1 [Source:MGI Symbol;Acc:MGI:1916910]	47.3325	38.963	22.8159	24.5164	37.4975	27.5222	56.141	55.9881	90.3957	80.4882	120.43	100.98	108.297	80.2113
ENSMUSG00000006304	Arpc2	actin related protein 2/3 complex, subunit 2 [Source:MGI Symbol;Acc:MGI:1923959]	197.593	173.683	152.364	169.131	191.913	178.625	314.632	304.623	307.305	314.952	292.117	338.648	286.881	301.73
ENSMUSG00000006307	Kmt2b	lysine (K)-specific methyltransferase 2B [Source:MGI Symbol;Acc:MGI:109565]	123.103	120.628	245.285	214.317	199.183	191.139	157.157	155.038	151.003	155.145	184.138	147.869	177.625	182.331
ENSMUSG00000006310	Zbtb32	zinc finger and BTB domain containing 32 [Source:MGI Symbol;Acc:MGI:1891838]	37.4132	17.1789	8.38292	7.54454	1.62002	1.66759	1.80689	0.45216	1.87736	0.413491	1.92338	0.647561	2.33103	1.78477
ENSMUSG00000006311	Etv2	ets variant 2 [Source:MGI Symbol;Acc:MGI:99253]	2.15184	2.52224	9.99628	5.96196	14.4221	9.33025	8.94941	4.06944	1.41217	0.185358	2.3283	0.171802	1.45347	0.750122
ENSMUSG00000006313	Upk1a	uroplakin 1A [Source:MGI Symbol;Acc:MGI:98911]	6.11955	6.33698	1.44984	1.32336	0.987816	0.895814	1.21168	1.19689	2.14318	1.66822	2.46327	3.50212	2.33103	4.26794
ENSMUSG00000006315	Tmem147	transmembrane protein 147 [Source:MGI Symbol;Acc:MGI:1915011]	100.385	86.9986	50.4611	46.6179	48.2449	53.3216	55.2057	52.7964	50.9878	57.5608	56.7227	54.3026	45.9899	52.5861
ENSMUSG00000006333	Rps9	ribosomal protein S9 [Source:MGI Symbol;Acc:MGI:1924096]	2566.19	3184.16	861.937	910.107	800.566	899.576	791.65	583.792	573.525	558.142	581.366	611.1	527.444	599.606
ENSMUSG00000006335	Tfpt	TCF3 (E2A) fusion partner [Source:MGI Symbol;Acc:MGI:1916964]	52.1001	66.0677	18.1503	18.5135	20.9022	21.7338	19.6632	20.7728	17.295	21.1166	17.8503	20.8409	17.7981	20.512
ENSMUSG00000006342	Susd2	sushi domain containing 2 [Source:MGI Symbol;Acc:MGI:1918983]	51.9081	38.4109	5.85388	7.10797	1.46197	0.730433	2.65719	1.94163	3.80456	2.58076	12.1814	7.5725	43.2475	14.2006
ENSMUSG00000006344	Ggt5	gamma-glutamyltransferase 5 [Source:MGI Symbol;Acc:MGI:1346063]	1.47989	1.81953	1.23182	1.05051	0.0395126	0.0689088	0.276347	0.239379	0.149524	0.413491	0.168717	2.65632	0.356511	3.44021
ENSMUSG00000006345	Ggt1	gamma-glutamyltransferase 1 [Source:MGI Symbol;Acc:MGI:95706]	31.1097	29.7273	3.19401	2.36023	6.99374	4.47907	10.65	3.4311	18.757	7.08638	19.8749	7.20247	13.52	8.8204
ENSMUSG00000006356	Crip2	cysteine rich protein 2 [Source:MGI Symbol;Acc:MGI:1915587]	78.9461	64.9132	107.495	101.954	89.022	74.1596	36.8392	45.5618	31.7822	47.0097	31.2127	33.1049	32.1682	27.7545
ENSMUSG00000006360	Crip1	cysteine-rich protein 1 (intestinal) [Source:MGI Symbol;Acc:MGI:88501]	124.127	122.887	26.6531	33.0841	14.7382	12.0866	8.69432	11.4104	11.5134	25.5081	12.8562	32.5763	15.8236	16.3734
ENSMUSG00000006362	Cbfa2t3	core-binding factor, runt domain, alpha subunit 2, translocated to, 3 (human) [Source:MGI Symbol;Acc:MGI:1338013]	0.423968	0.263518	0.839383	1.15965	0.197563	0.344544	6.22845	7.04838	10.3172	15.014	6.37751	9.79271	7.37703	8.09614
ENSMUSG00000006369	Fbln1	fibulin 1 [Source:MGI Symbol;Acc:MGI:95487]	89.7613	83.9367	45.403	35.7581	59.9407	70.3007	107.074	132.909	135.917	272.063	133.793	311.794	126.068	374.57
ENSMUSG00000006373	Pgrmc1	progesterone receptor membrane component 1 [Source:MGI Symbol;Acc:MGI:1858305]	93.1211	53.2683	100.083	104.628	82.3839	80.0582	94.5746	123.759	119.702	132.217	110.577	125.191	110.601	119.735
ENSMUSG00000006378	Gcat	glycine C-acetyltransferase (2-amino-3-ketobutyrate-coenzyme A ligase) [Source:MGI Symbol;Acc:MGI:1349389]	293.426	302.13	54.0366	44.8716	68.9496	74.6558	83.3506	47.5832	88.2027	49.8613	89.7913	48.012	71.0005	43.4812
ENSMUSG00000006386	Tek	endothelial-specific receptor tyrosine kinase [Source:MGI Symbol;Acc:MGI:98664]	6.47152	8.04357	33.4554	44.3259	5.09713	3.70729	26.2955	80.4579	37.6303	53.1693	15.6907	18.4092	35.0203	17.5115
ENSMUSG00000006389	Mpl	myeloproliferative leukemia virus oncogene [Source:MGI Symbol;Acc:MGI:97076]	0.00799941	0.0125485	0.0545054	0.0136429	0.0395126	0.0689088	0.191317	0.558551	3.27292	2.46669	1.65343	1.12332	0.137119	0.129331
ENSMUSG00000006390	Elovl1	elongation of very long chain fatty acids (FEN1/Elo2, SUR4/Elo3, yeast)-like 1 [Source:MGI Symbol;Acc:MGI:1858959]	25.3181	21.4453	23.252	25.1166	38.7619	35.681	91.7686	90.5651	106.278	98.6248	119.081	113.297	106.652	97.6969
ENSMUSG00000006392	Med8	mediator complex subunit 8 [Source:MGI Symbol;Acc:MGI:1915269]	82.3059	78.6162	49.7634	53.6577	62.6275	60.3227	57.1614	64.8185	57.4339	53.8537	52.9434	49.545	50.9262	51.655
ENSMUSG00000006398	Cdc20	cell division cycle 20 [Source:MGI Symbol;Acc:MGI:1859866]	287.347	279.793	351.985	316.584	312.98	323.058	195.845	150.357	162.699	127.255	157.413	97.1738	148.994	99.9732
ENSMUSG00000006403	Adamts4	a disintegrin-like and metallopeptidase (reprolysin type) with thrombospondin type 1 motif, 4 [Source:MGI Symbol;Acc:MGI:1339949]	2.02385	1.2674	1.58066	1.43251	2.09417	1.66759	4.18773	6.8356	1.8109	4.17769	3.00317	7.36105	3.75707	11.5105
ENSMUSG00000006411	Nectin4	nectin cell adhesion molecule 4 [Source:MGI Symbol;Acc:MGI:1918990]	2.59981	0.614875	13.9643	14.8572	2.25222	1.72272	0.871557	0.558551	1.01344	0.299425	0.573638	0.911872	1.56316	2.92289
ENSMUSG00000006412	Pfdn2	prefoldin 2 [Source:MGI Symbol;Acc:MGI:1276111]	168.955	131.47	72.2196	72.4303	65.6305	67.2687	69.2357	63.1163	55.9719	49.9184	64.0113	44.3117	50.7068	49.3787
ENSMUSG00000006418	Rnf114	ring finger protein 114 [Source:MGI Symbol;Acc:MGI:1933159]	95.8409	73.2956	119.792	123.946	98.6631	104.81	96.2752	93.4376	89.133	89.4424	101.939	91.5704	100.18	92.1098
ENSMUSG00000006423	C330007P06Rik	RIKEN cDNA C330007P06 gene [Source:MGI Symbol;Acc:MGI:1924894]	10.5992	11.1054	33.7606	41.9793	40.8166	51.1717	54.6955	57.1584	52.915	54.7662	45.3849	60.4346	44.6735	56.104
ENSMUSG00000006435	Neurl1a	neuralized E3 ubiquitin protein ligase 1A [Source:MGI Symbol;Acc:MGI:1334263]	40.325	33.0401	11.2608	10.0003	27.8564	22.7261	33.0129	21.3047	24.6715	16.1547	30.5378	16.6648	24.1605	21.2362
ENSMUSG00000006442	Srm	spermidine synthase [Source:MGI Symbol;Acc:MGI:102690]	358.093	318.844	249.602	224.413	204.715	211.867	132.073	103.119	117.111	81.1156	120.43	75.1832	102.812	97.0761
ENSMUSG00000006445	Epha2	Eph receptor A2 [Source:MGI Symbol;Acc:MGI:95278]	69.1229	53.0173	121.972	107.029	158.406	125.042	71.7015	26.0923	83.8166	37.3711	99.7793	39.1841	75.1689	39.8599
ENSMUSG00000006456	Rbm14	RNA binding motif protein 14 [Source:MGI Symbol;Acc:MGI:1929092]	112.608	165.301	94.2398	93.7133	106.091	110.323	71.1063	78.5429	73.9148	69.5378	78.4535	63.6592	78.3501	75.0381
ENSMUSG00000006457	Actn3	actinin alpha 3 [Source:MGI Symbol;Acc:MGI:99678]	6.95148	10.2521	9.38582	8.85426	6.99374	13.3545	3.2524	3.00554	2.60837	2.86592	3.54306	3.39639	2.22134	4.78526
ENSMUSG00000006463	Zdhhc24	zinc finger, DHHC domain containing 24 [Source:MGI Symbol;Acc:MGI:1917855]	11.5911	6.08601	9.60384	9.45455	7.78399	9.60588	8.26917	9.60176	11.1146	11.9342	15.6907	12.8059	12.2036	17.6149
ENSMUSG00000006464	Bbs1	Bardet-Biedl syndrome 1 (human) [Source:MGI Symbol;Acc:MGI:1277215]	2.98378	3.17476	7.81607	7.10797	14.7382	18.5365	6.05839	6.51643	6.99441	10.8506	8.26714	12.2244	6.93825	12.0278
ENSMUSG00000006469	Slc34a3	solute carrier family 34 (sodium phosphate), member 3 [Source:MGI Symbol;Acc:MGI:2159410]	4.61566	2.12069	3.49924	4.37938	0.987816	0.454798	0.786527	0.132988	0.548255	0.0712916	0.168717	0.11894	0.466206	0.129331
ENSMUSG00000006471	Ndor1	NADPH dependent diflavin oxidoreductase 1 [Source:MGI Symbol;Acc:MGI:1926047]	32.8696	31.0826	104.094	101.79	77.8004	84.4132	44.0668	43.434	48.1966	40.9071	50.109	36.911	50.0486	50.4134
ENSMUSG00000006476	Nsmf	NMDA receptor synaptonuclear signaling and neuronal migration factor [Source:MGI Symbol;Acc:MGI:1861755]	2.43982	2.72302	12.5253	8.52683	20.9022	32.9246	16.432	36.1994	16.4975	44.2721	16.6355	42.5144	23.0635	42.55
ENSMUSG00000006494	Pdk1	pyruvate dehydrogenase kinase, isoenzyme 1 [Source:MGI Symbol;Acc:MGI:1926119]	49.2843	30.0285	211.492	180.264	104.985	75.4827	46.9578	30.8799	83.5508	41.8767	80.0732	46.5319	86.2482	74.9346
ENSMUSG00000006498	Ptbp1	polypyrimidine tract binding protein 1 [Source:MGI Symbol;Acc:MGI:97791]	293.458	264.735	795.571	844.948	846.716	904.814	741.823	639.434	611.404	578.845	652.497	557.074	673.12	622.989
ENSMUSG00000006517	Mvd	mevalonate (diphospho) decarboxylase [Source:MGI Symbol;Acc:MGI:2179327]	147.517	104.215	56.1296	51.5839	57.886	51.2819	57.6716	56.6264	51.6523	37.0859	48.2194	33.1578	72.0974	46.3782
ENSMUSG00000006519	Cyba	cytochrome b-245, alpha polypeptide [Source:MGI Symbol;Acc:MGI:1316658]	101.6	106.775	7.42363	5.03424	17.109	11.4251	31.7374	15.9852	35.9024	22.9416	29.9979	21.0523	23.9411	23.5124
ENSMUSG00000006526	Tmem110	transmembrane protein 110 [Source:MGI Symbol;Acc:MGI:1921500]	30.9497	27.318	19.1532	18.95	21.8505	24.2697	21.5338	18.113	19.9532	21.6299	22.9793	23.3783	26.4641	27.7545
ENSMUSG00000006527	Sfmbt1	Scm-like with four mbt domains 1 [Source:MGI Symbol;Acc:MGI:1859609]	12.1351	11.7077	25.7374	20.4235	37.8136	36.3425	30.377	22.2622	44.6081	19.5767	47.9494	25.6514	39.7372	28.6857
ENSMUSG00000006538	Ihh	Indian hedgehog [Source:MGI Symbol;Acc:MGI:96533]	0.231983	0.16313	0.664965	0.941362	5.09713	1.94323	35.6488	14.0702	70.592	27.6184	103.019	38.444	76.5949	54.7589
ENSMUSG00000006567	Atp7b	ATPase, Cu++ transporting, beta polypeptide [Source:MGI Symbol;Acc:MGI:103297]	1.67188	0.966232	10.6067	8.03569	22.9568	13.0238	16.8572	4.81418	51.5194	18.0368	62.3916	20.8938	55.314	22.0639
ENSMUSG00000006574	Slc4a1	solute carrier family 4 (anion exchanger), member 1 [Source:MGI Symbol;Acc:MGI:109393]	0.519961	0.464293	0.185318	0.0682147	0.197563	0.0137818	0.276347	0.239379	12.3108	22.3713	1.51845	3.34353	0.137119	2.19863
ENSMUSG00000006575	Rundc3a	RUN domain containing 3A [Source:MGI Symbol;Acc:MGI:1858752]	44.3567	29.7273	3.45564	3.34252	5.57128	5.58161	1.21168	1.30329	1.94381	1.55416	0.97856	1.7048	1.34377	2.40556
ENSMUSG00000006576	Slc4a3	solute carrier family 4 (anion exchanger), member 3 [Source:MGI Symbol;Acc:MGI:109350]	5.51159	3.42573	14.88	12.1286	15.0543	15.5045	9.37455	9.0698	9.58616	29.0442	13.6661	36.7524	14.5072	35.5144
ENSMUSG00000006585	Cdt1	chromatin licensing and DNA replication factor 1 [Source:MGI Symbol;Acc:MGI:1914427]	273.236	158.826	114.254	91.8033	122.687	104.479	78.3339	40.455	74.9116	42.504	88.4415	44.206	82.6282	56.2074
ENSMUSG00000006586	Runx1t1	runt-related transcription factor 1; translocated to, 1 (cyclin D-related) [Source:MGI Symbol;Acc:MGI:104793]	0.551959	0.765457	3.76087	4.43395	5.88738	3.15602	7.67396	18.4322	15.6336	51.9145	8.67206	44.3646	6.38977	30.755
ENSMUSG00000006587	Snai3	snail family zinc finger 3 [Source:MGI Symbol;Acc:MGI:1353563]	1.86386	0.614875	7.81607	3.83366	2.72637	1.44708	1.46677	0.45216	1.14635	0.128325	1.65343	0.224664	0.356511	0.129331
ENSMUSG00000006589	Aprt	adenine phosphoribosyl transferase [Source:MGI Symbol;Acc:MGI:88061]	506.498	565.748	172.117	165.039	161.725	136.729	274.158	146.42	267.167	181.665	254.054	198.511	226.988	165.57
ENSMUSG00000006599	Gtf2h1	general transcription factor II H, polypeptide 1 [Source:MGI Symbol;Acc:MGI:1277216]	97.6967	103.563	124.545	136.388	134.383	103.432	160.133	133.866	151.667	92.4082	131.768	89.9317	109.942	85.7984
ENSMUSG00000006611	Hfe	hemochromatosis [Source:MGI Symbol;Acc:MGI:109191]	0.231983	0.263518	0.316131	0.613932	0.355614	0.399671	0.106287	0.132988	0.215979	0.128325	0.438665	0.911872	0.246815	0.957052
ENSMUSG00000006641	Slc5a6	solute carrier family 5 (sodium-dependent vitamin transporter), member 6 [Source:MGI Symbol;Acc:MGI:2660847]	28.1019	29.2254	24.4293	22.0606	39.3941	32.7041	30.377	25.454	23.5418	27.8465	25.1389	23.6955	24.5992	21.2362
ENSMUSG00000006642	Tcf23	transcription factor 23 [Source:MGI Symbol;Acc:MGI:1934960]	0.039997	0.0627424	0.490548	0.668504	5.09713	1.66759	14.8165	1.30329	24.1399	5.14725	45.6549	10.4271	67.1611	24.754
ENSMUSG00000006649	Nphs1	nephrosis 1, nephrin [Source:MGI Symbol;Acc:MGI:1859637]	31.3017	15.5727	50.9407	45.4173	4.78103	2.82526	1.72186	0.132988	5.5324	1.72526	6.24253	2.92063	5.18312	4.88873
ENSMUSG00000006651	Aplp1	amyloid beta (A4) precursor-like protein 1 [Source:MGI Symbol;Acc:MGI:88046]	61.0595	29.9281	32.8013	31.447	9.3645	10.7636	20.1734	13.0063	40.1556	42.2759	46.5997	61.7562	43.3572	62.6223
ENSMUSG00000006673	Qrich1	glutamine-rich 1 [Source:MGI Symbol;Acc:MGI:1916482]	79.3301	51.4111	197.277	183.32	195.706	196.652	165.49	157.485	153.595	144.708	157.818	137.931	146.361	151.913
ENSMUSG00000006675	P4htm	prolyl 4-hydroxylase, transmembrane (endoplasmic reticulum) [Source:MGI Symbol;Acc:MGI:1921693]	7.78342	9.39881	1.71147	3.06966	1.46197	1.17145	1.46677	2.68636	2.87419	6.00275	2.73322	6.72671	3.0989	5.92338
ENSMUSG00000006676	Usp19	ubiquitin specific peptidase 19 [Source:MGI Symbol;Acc:MGI:1918722]	88.9294	77.0602	233.555	229.652	229.371	252.771	188.278	192.062	189.082	202.254	218.826	196.343	200.661	224.131
ENSMUSG00000006678	Pola1	polymerase (DNA directed), alpha 1 [Source:MGI Symbol;Acc:MGI:99660]	69.6668	46.8434	158.512	188.941	95.9762	98.9117	71.5315	77.3726	71.456	73.9294	59.6921	66.038	58.1661	56.9317
ENSMUSG00000006699	Cdc42	cell division cycle 42 [Source:MGI Symbol;Acc:MGI:106211]	262.229	171.023	318.802	265.396	367.033	300.842	514.708	561.131	523.883	527.572	433.704	517.111	379.355	426.923
ENSMUSG00000006705	Pknox1	Pbx/knotted 1 homeobox [Source:MGI Symbol;Acc:MGI:1201409]	21.7344	21.5959	28.5717	26.5355	26.9081	22.7261	28.1662	30.9863	29.7221	36.8578	29.9979	35.008	35.0203	40.5842
ENSMUSG00000006715	Gmnn	geminin [Source:MGI Symbol;Acc:MGI:1927344]	136.094	100.3	63.7168	74.2858	62.4695	76.8057	67.1099	69.0741	62.8168	59.8992	51.7287	45.0518	51.4747	40.7911
ENSMUSG00000006717	Acot13	acyl-CoA thioesterase 13 [Source:MGI Symbol;Acc:MGI:1914084]	49.3163	45.438	19.1532	21.4603	37.9717	38.1066	47.7231	31.8374	53.1143	45.6409	50.7839	40.0827	38.8597	31.1689
ENSMUSG00000006720	Zfp184	zinc finger protein 184 (Kruppel-like) [Source:MGI Symbol;Acc:MGI:1922244]	12.5831	7.8428	18.7171	19.8778	15.6865	20.4108	12.0955	15.1341	12.3773	12.7327	11.1016	17.9863	10.3388	14.6144
ENSMUSG00000006724	Cyp27b1	cytochrome P450, family 27, subfamily b, polypeptide 1 [Source:MGI Symbol;Acc:MGI:1098274]	0.455966	0.313712	0.664965	0.777647	0.987816	0.565052	0.446407	0.34577	0.415345	0.413491	0.708612	0.383251	0.795293	0.543192
ENSMUSG00000006728	Cdk4	cyclin-dependent kinase 4 [Source:MGI Symbol;Acc:MGI:88357]	803.66	621.915	666.808	682.215	783.338	815.177	817.499	875.09	701.651	858.308	640.079	779.571	607.412	656.926
ENSMUSG00000006731	B4galnt1	beta-1,4-N-acetyl-galactosaminyl transferase 1 [Source:MGI Symbol;Acc:MGI:1342057]	12.3271	5.03194	9.60384	6.78054	7.30984	7.29055	16.8572	18.3258	25.4025	12.6756	37.6914	18.0392	40.8342	21.1327
ENSMUSG00000006732	Mettl1	methyltransferase like 1 [Source:MGI Symbol;Acc:MGI:1339986]	59.7796	70.7859	31.2316	30.0281	36.3911	37.5002	21.5338	17.3683	21.4152	22.0861	21.7645	23.3783	23.612	30.3411
ENSMUSG00000006736	Tspan31	tetraspanin 31 [Source:MGI Symbol;Acc:MGI:1914375]	116.863	124.293	63.4115	67.1915	85.2288	77.9083	89.3878	76.6279	88.8008	84.5946	92.4907	106.953	102.483	98.2143
ENSMUSG00000006740	Kif5b	kinesin family member 5B [Source:MGI Symbol;Acc:MGI:1098268]	59.7156	61.9016	293.773	305.997	278.209	264.348	304.939	244.619	329.834	249.193	348.401	276.271	387.033	286.314
ENSMUSG00000006763	Saal1	serum amyloid A-like 1 [Source:MGI Symbol;Acc:MGI:1926185]	48.6444	49.4535	26.4351	28.9367	34.9687	34.7438	24.85	28.0073	18.8234	21.5158	22.8443	21.7924	21.6375	23.8228
ENSMUSG00000006764	Tph2	tryptophan hydroxylase 2 [Source:MGI Symbol;Acc:MGI:2651811]	0.455966	0.665069	0.40334	1.05051	0.0395126	0.0689088	0.0212575	0.239379	0.215979	0.0142583	0.168717	0.11894	0.0274239	0.0258663
ENSMUSG00000006777	Krt23	keratin 23 [Source:MGI Symbol;Acc:MGI:2148866]	0.039997	0.0125485	0.0109011	0.0682147	0.0395126	0.124036	0.361377	0.0265977	1.21281	0.641624	5.97259	2.33915	15.0557	6.85456
ENSMUSG00000006782	Cnp	2',3'-cyclic nucleotide 3' phosphodiesterase [Source:MGI Symbol;Acc:MGI:88437]	23.7182	22.0979	16.7986	13.9294	10.6289	11.0943	9.37455	10.0273	12.776	14.0444	15.0158	17.722	19.992	20.6154
ENSMUSG00000006784	Ttc25	tetratricopeptide repeat domain 25 [Source:MGI Symbol;Acc:MGI:1921657]	18.6626	14.8197	1.66786	1.81451	2.56832	2.65988	0.956587	0.239379	0.880531	1.21196	0.843586	0.647561	1.12438	0.957052
ENSMUSG00000006800	Sulf2	sulfatase 2 [Source:MGI Symbol;Acc:MGI:1919293]	144.797	99.6976	168.411	135.024	225.42	193.785	263.699	234.724	246.3	277.139	262.828	335.053	228.523	390.193
ENSMUSG00000006818	Sod2	superoxide dismutase 2, mitochondrial [Source:MGI Symbol;Acc:MGI:98352]	246.966	228.395	60.7081	70.8478	39.8683	47.3679	41.6859	36.1994	41.8834	34.4624	37.1515	42.1972	42.699	44.8263
ENSMUSG00000006850	Tmco6	transmembrane and coiled-coil domains 6 [Source:MGI Symbol;Acc:MGI:1919233]	14.5349	9.34861	14.2259	12.1831	11.5772	14.4019	10.565	9.81454	10.6494	10.7935	9.21196	11.6429	11.9842	8.61347
ENSMUSG00000006906	Stambp	STAM binding protein [Source:MGI Symbol;Acc:MGI:1917777]	5.70358	4.12845	5.1126	5.74368	7.30984	8.44822	10.565	15.3469	16.3646	20.7744	18.6601	24.3827	19.3338	18.5461
ENSMUSG00000006920	Ezh1	enhancer of zeste 1 polycomb repressive complex 2 subunit [Source:MGI Symbol;Acc:MGI:1097695]	28.5179	16.5765	42.2635	37.6681	30.5433	35.4605	48.5734	36.8378	67.7345	47.2378	75.619	54.0383	74.401	70.1752
ENSMUSG00000006930	Hap1	huntingtin-associated protein 1 [Source:MGI Symbol;Acc:MGI:1261831]	130.942	120.428	14.0951	13.8203	5.09713	4.97521	4.78294	1.51607	3.47228	3.03702	5.43269	4.0836	8.58368	8.8204
ENSMUSG00000006931	P3h4	prolyl 3-hydroxylase family member 4 (non-enzymatic) [Source:MGI Symbol;Acc:MGI:1913430]	7.20746	6.43737	3.45564	3.50623	8.57424	9.55076	11.8404	23.7517	23.4753	70.5644	39.851	114.565	51.9134	97.1796
ENSMUSG00000006932	Ctnnb1	catenin (cadherin associated protein), beta 1 [Source:MGI Symbol;Acc:MGI:88276]	308.337	215.344	1145.93	1141.38	1104.97	1102.77	1261.19	1444.92	1183.92	1171.25	1079.96	1134.96	1153.92	1156.97
ENSMUSG00000006941	Eif1b	eukaryotic translation initiation factor 1B [Source:MGI Symbol;Acc:MGI:1916219]	33.0935	33.5421	22.3363	23.1521	29.1208	34.3579	31.5674	28.6457	32.5132	37.9984	29.0531	35.3251	34.4718	39.9634
ENSMUSG00000006958	Chrd	chordin [Source:MGI Symbol;Acc:MGI:1313268]	5.12762	1.51837	7.162	6.39854	17.109	27.9632	3.50749	3.32471	3.67165	4.74802	8.94201	6.51526	8.25459	9.1308
ENSMUSG00000006998	Psmd2	proteasome (prosome, macropain) 26S subunit, non-ATPase, 2 [Source:MGI Symbol;Acc:MGI:1096584]	604.251	678.935	624.599	524.666	551.478	465.341	533.244	437.186	439.02	395.084	406.845	354.982	387.801	334.115
ENSMUSG00000007021	Syngr3	synaptogyrin 3 [Source:MGI Symbol;Acc:MGI:1341881]	2.79179	1.06662	4.98179	3.72452	2.56832	3.76242	1.38174	1.30329	1.54508	1.44009	2.59824	1.07046	1.56316	1.47438
ENSMUSG00000007029	Vars	valyl-tRNA synthetase [Source:MGI Symbol;Acc:MGI:90675]	248.15	210.375	282.261	271.617	299.071	345.826	202.903	171.422	162.765	142.483	193.046	106.689	187.607	142.808
ENSMUSG00000007030	Vwa7	von Willebrand factor A domain containing 7 [Source:MGI Symbol;Acc:MGI:1306798]	0.231983	0.4141	1.18822	1.15965	1.30392	0.895814	4.953	3.53749	8.52288	3.83549	11.3715	2.9735	10.1194	4.6818
ENSMUSG00000007033	Hspa1l	heat shock protein 1-like [Source:MGI Symbol;Acc:MGI:96231]	0.0719946	0.0627424	0.926591	0.723076	0.355614	0.399671	0.531437	0.558551	0.215979	0.584591	1.65343	0.488975	0.685597	1.06052
ENSMUSG00000007034	Slc44a4	solute carrier family 44, member 4 [Source:MGI Symbol;Acc:MGI:1917379]	10.1512	10.1517	3.93529	4.37938	2.56832	0.895814	3.2524	1.51607	7.72542	3.37922	11.2366	5.35229	7.70612	7.16496
ENSMUSG00000007035	Msh5	mutS homolog 5 [Source:MGI Symbol;Acc:MGI:1329021]	2.53581	1.97011	1.31903	0.832219	2.09417	1.17145	2.48713	2.47358	2.01027	4.06362	3.00317	3.50212	3.0989	3.95754
ENSMUSG00000007036	Abhd16a	abhydrolase domain containing 16A [Source:MGI Symbol;Acc:MGI:99476]	25.6381	19.036	14.8364	16.1669	25.3276	23.4428	33.5231	33.1141	42.1492	50.0324	57.1276	55.6242	66.503	64.3812
ENSMUSG00000007038	Neu1	neuraminidase 1 [Source:MGI Symbol;Acc:MGI:97305]	57.6997	42.075	19.9817	17.3129	46.1903	46.7064	141.851	73.3298	204.765	110.146	240.692	127.147	220.296	148.809
ENSMUSG00000007039	Ddah2	dimethylarginine dimethylaminohydrolase 2 [Source:MGI Symbol;Acc:MGI:1859016]	166.14	120.729	19.8509	22.6063	51.564	60.1022	93.0441	100.885	98.769	146.533	100.319	136.609	104.129	144.463
ENSMUSG00000007041	Clic1	chloride intracellular channel 1 [Source:MGI Symbol;Acc:MGI:2148924]	195.737	124.795	61.8418	69.156	174.527	140.698	350.855	391.651	390.441	412.479	392.672	380.409	351.931	307.214
ENSMUSG00000007050	Lsm2	LSM2 homolog, U6 small nuclear RNA and mRNA degradation associated [Source:MGI Symbol;Acc:MGI:90676]	176.411	235.874	54.6907	51.0928	57.0958	58.1177	45.8524	39.2848	38.9594	30.0138	45.2499	24.1184	34.8009	30.5481
ENSMUSG00000007080	Pole	polymerase (DNA directed), epsilon [Source:MGI Symbol;Acc:MGI:1196391]	98.5927	96.5856	247.64	224.413	176.424	163.08	105.373	80.5643	94.7817	78.0358	89.5213	72.3286	97.7662	88.3851
ENSMUSG00000007097	Atp1a2	ATPase, Na+/K+ transporting, alpha 2 polypeptide [Source:MGI Symbol;Acc:MGI:88106]	8.96733	4.12845	1.10101	1.15965	7.62594	9.88152	3.67755	1.51607	0.880531	0.755691	0.97856	2.02198	1.01468	3.85408
ENSMUSG00000007107	Atp1a4	ATPase, Na+/K+ transporting, alpha 4 polypeptide [Source:MGI Symbol;Acc:MGI:1351335]	0.327976	0.614875	0.795778	1.6508	0.197563	0.0137818	0.0212575	0.0265977	0.149524	0.0142583	0.0337434	0.0132155	0.356511	0.129331
ENSMUSG00000007122	Casq1	calsequestrin 1 [Source:MGI Symbol;Acc:MGI:1309468]	1.3839	1.56856	1.0138	0.886791	0.197563	0.23429	0.276347	0.34577	0.215979	1.44009	0.303691	2.28629	0.356511	1.78477
ENSMUSG00000007207	Stx1a	syntaxin 1A (brain) [Source:MGI Symbol;Acc:MGI:109355]	7.39945	6.83892	10.3015	9.34541	12.5255	10.543	8.52426	7.26116	7.12732	13.0178	6.51248	13.0173	8.25459	12.1313
ENSMUSG00000007216	Zfp775	zinc finger protein 775 [Source:MGI Symbol;Acc:MGI:2683557]	22.5983	13.2637	7.42363	5.03424	4.93908	7.34568	4.61288	7.26116	5.39949	5.48945	4.62285	6.4624	5.40251	6.4407
ENSMUSG00000007279	Scube2	signal peptide, CUB domain, EGF-like 2 [Source:MGI Symbol;Acc:MGI:1928765]	0.231983	0.16313	1.97309	1.05051	6.36154	2.43937	15.4117	7.26116	25.0702	8.68332	36.4766	14.4974	50.4874	32.2035
ENSMUSG00000007338	Mrpl49	mitochondrial ribosomal protein L49 [Source:MGI Symbol;Acc:MGI:108180]	142.173	184.124	91.1003	108.721	65.1564	70.3007	82.5003	76.947	71.323	73.359	69.0053	67.3067	65.0769	60.346
ENSMUSG00000007379	Dennd2c	DENN/MADD domain containing 2C [Source:MGI Symbol;Acc:MGI:3036254]	87.7135	73.3458	102.089	103.864	104.669	141.8	55.4608	20.8792	65.6079	26.5347	67.6556	38.7083	71.2199	47.7233
ENSMUSG00000007411	Mark3	MAP/microtubule affinity regulating kinase 3 [Source:MGI Symbol;Acc:MGI:1341865]	48.5804	36.6039	131.87	129.458	112.888	105.472	107.414	126.525	102.491	103.872	102.884	106.478	104.567	114.044
ENSMUSG00000007415	Gatad1	GATA zinc finger domain containing 1 [Source:MGI Symbol;Acc:MGI:1914460]	69.6988	55.6274	78.1934	79.5247	83.3322	96.872	78.4189	104.609	69.9939	84.3665	72.1097	73.7559	68.9163	70.4856
ENSMUSG00000007440	Pcdha11	protocadherin alpha 11 [Source:MGI Symbol;Acc:MGI:1298372]	0.00799941	0.0125485	0.0109011	0.0682147	0.197563	0.344544	0.276347	0.771332	0.34889	0.527558	0.168717	0.700423	0.137119	0.853587
ENSMUSG00000007458	M6pr	mannose-6-phosphate receptor, cation dependent [Source:MGI Symbol;Acc:MGI:96904]	195.609	159.328	178.876	192.925	181.798	164.733	193.379	159.719	196.259	155.715	199.39	144.697	177.186	157.396
ENSMUSG00000007476	Lrrc8a	leucine rich repeat containing 8A [Source:MGI Symbol;Acc:MGI:2652847]	13.863	16.9279	6.94398	6.07111	7.30984	11.7558	6.22845	11.7296	7.52605	10.3373	8.40211	10.7442	8.0352	12.4417
ENSMUSG00000007564	Ppp2r1a	protein phosphatase 2, regulatory subunit A, alpha [Source:MGI Symbol;Acc:MGI:1926334]	400.106	378.876	309.471	297.648	419.664	414.9	352.641	281.643	323.454	295.161	336.118	281.451	313.757	297.281
ENSMUSG00000007570	Fance	Fanconi anemia, complementation group E [Source:MGI Symbol;Acc:MGI:1920025]	39.1731	24.6076	24.6473	23.8615	24.5374	27.3017	20.3434	17.2619	16.6304	18.2649	20.0099	20.048	21.4181	24.5471
ENSMUSG00000007589	Tinf2	Terf1 (TRF1)-interacting nuclear factor 2 [Source:MGI Symbol;Acc:MGI:107246]	70.4668	65.7163	52.118	56.7137	60.7309	63.8509	50.444	45.349	39.8897	36.4585	42.2805	31.9948	41.273	38.8253
ENSMUSG00000007591	Tssk4	testis-specific serine kinase 4 [Source:MGI Symbol;Acc:MGI:1918349]	0.103992	0.112936	0.0981097	0.122786	0.671715	0.620179	1.21168	1.30329	0.681166	1.15492	0.708612	1.38763	1.23408	1.88824
ENSMUSG00000007594	Hapln4	hyaluronan and proteoglycan link protein 4 [Source:MGI Symbol;Acc:MGI:2679531]	0.391971	0.464293	7.20561	3.66995	9.52255	6.5739	2.57216	1.83524	3.0071	2.69482	6.24253	2.92063	6.93825	4.16447
ENSMUSG00000007603	Dus3l	dihydrouridine synthase 3-like (S. cerevisiae) [Source:MGI Symbol;Acc:MGI:2147092]	57.4117	72.4925	75.2719	73.7401	50.2996	59.4407	41.5159	26.7307	32.9119	37.257	42.2805	33.5278	38.8597	45.9644
ENSMUSG00000007610	Gtpbp3	GTP binding protein 3 [Source:MGI Symbol;Acc:MGI:1917609]	41.0609	25.2601	48.9349	41.2153	40.3424	41.359	32.5877	21.4111	27.5291	26.6488	35.3969	25.4399	37.3239	33.7555
ENSMUSG00000007613	Tgfbr1	transforming growth factor, beta receptor I [Source:MGI Symbol;Acc:MGI:98728]	14.4069	15.8236	62.8011	68.3375	79.2229	89.7054	78.3339	149.612	102.225	224.497	75.2141	209.929	90.4166	181.504
ENSMUSG00000007617	Homer1	homer scaffolding protein 1 [Source:MGI Symbol;Acc:MGI:1347345]	10.5672	7.34086	42.1762	36.6313	46.6644	43.509	31.3973	40.7742	32.6461	26.934	24.464	21.2638	28.658	26.0991
ENSMUSG00000007646	Rad51c	RAD51 paralog C [Source:MGI Symbol;Acc:MGI:2150020]	12.6791	7.39105	15.0544	13.0563	6.99374	7.89695	6.39851	4.06944	6.92795	7.94188	6.9174	8.99978	7.92551	8.30307
ENSMUSG00000007653	Gabrb2	gamma-aminobutyric acid (GABA) A receptor, subunit beta 2 [Source:MGI Symbol;Acc:MGI:95620]	0.103992	0.0627424	0.446944	0.0682147	0.197563	0.23429	0.106287	0.239379	0.548255	0.698658	0.573638	1.17618	0.137119	2.19863
ENSMUSG00000007655	Cav1	caveolin 1, caveolae protein [Source:MGI Symbol;Acc:MGI:102709]	0.00799941	0.0627424	0.534153	0.341073	0.987816	0.454798	1.29671	3.00554	1.67799	4.51989	1.51845	6.72671	1.01468	7.88921
ENSMUSG00000007656	Arpp19	cAMP-regulated phosphoprotein 19 [Source:MGI Symbol;Acc:MGI:1891691]	210.52	320.45	141.55	142.009	157.616	165.174	190.658	198.126	175.99	171.798	150.529	154.741	149.323	150.05
ENSMUSG00000007659	Bcl2l1	BCL2-like 1 [Source:MGI Symbol;Acc:MGI:88139]	66.883	93.6743	84.9957	79.5247	70.214	73.7186	96.1051	76.0959	81.7565	63.2642	86.282	59.8003	79.0083	64.8985
ENSMUSG00000007670	Khsrp	KH-type splicing regulatory protein [Source:MGI Symbol;Acc:MGI:1336214]	167.9	207.916	194.268	169.841	164.254	182.594	112.771	91.4162	117.376	109.974	139.057	104.945	140.986	134.22
ENSMUSG00000007682	Dio2	deiodinase, iodothyronine, type II [Source:MGI Symbol;Acc:MGI:1338833]	0.00799941	0.0125485	0.0109011	0.0136429	0.197563	0.0689088	0.106287	0.0265977	0.415345	2.29559	0.843586	3.07922	1.12438	3.23328
ENSMUSG00000007721	Ccdc124	coiled-coil domain containing 124 [Source:MGI Symbol;Acc:MGI:1916403]	136.286	176.896	50.7227	48.1459	53.1445	50.7858	46.1075	26.4115	39.5575	32.181	52.2686	27.8187	49.1711	31.1689
ENSMUSG00000007739	Cct4	chaperonin containing Tcp1, subunit 4 (delta) [Source:MGI Symbol;Acc:MGI:104689]	829.098	797.041	427.856	482.701	439.736	437.833	448.044	472.933	348.973	350.655	309.933	306.931	290.94	290.245
ENSMUSG00000007777	0610009B22Rik	RIKEN cDNA 0610009B22 gene [Source:MGI Symbol;Acc:MGI:1913300]	15.7508	8.24435	27.2636	38.9233	16.6348	21.3479	21.7039	24.1773	26.3993	24.5956	25.0039	23.7483	21.1987	21.4431
ENSMUSG00000007783	Cpt1c	carnitine palmitoyltransferase 1c [Source:MGI Symbol;Acc:MGI:2446526]	52.5481	59.5927	130.213	127.057	101.824	80.83	92.6189	98.2252	82.3546	80.8874	103.424	101.826	84.0543	94.9034
ENSMUSG00000007805	Twist2	twist basic helix-loop-helix transcription factor 2 [Source:MGI Symbol;Acc:MGI:104685]	0.00799941	0.0125485	0.0545054	0.0682147	0.671715	0.675306	5.97336	19.8153	4.66848	25.5081	2.59824	19.7308	1.67286	11.0966
ENSMUSG00000007812	Zfp655	zinc finger protein 655 [Source:MGI Symbol;Acc:MGI:1919861]	47.0125	32.3374	68.208	76.2504	104.195	68.8674	98.9111	86.203	104.816	74.8989	105.583	87.6058	116.305	95.2138
ENSMUSG00000007815	Rhoa	ras homolog family member A [Source:MGI Symbol;Acc:MGI:1096342]	346.094	236.275	242.843	247.442	319.46	291.36	354.341	321.752	346.182	328.241	309.529	310.103	317.267	302.661
ENSMUSG00000007817	Zmiz1	zinc finger, MIZ-type containing 1 [Source:MGI Symbol;Acc:MGI:3040693]	9.76727	8.94706	43.4844	39.5782	115.416	124.05	157.667	296.963	176.92	326.644	164.837	300.164	163.913	241.72
ENSMUSG00000007827	Ankrd26	ankyrin repeat domain 26 [Source:MGI Symbol;Acc:MGI:1917887]	6.31153	2.67282	35.2868	29.2095	49.1932	48.3602	38.4548	37.4761	34.5733	38.6258	38.3663	37.8625	39.7372	40.2738
ENSMUSG00000007833	Aldh16a1	aldehyde dehydrogenase 16 family, member A1 [Source:MGI Symbol;Acc:MGI:1916998]	137.054	169.317	66.3766	66.7549	70.6881	79.1211	65.7494	49.9238	68.5984	62.2376	86.4169	60.699	93.2687	80.1079
ENSMUSG00000007836	Hnrnpa0	heterogeneous nuclear ribonucleoprotein A0 [Source:MGI Symbol;Acc:MGI:1924384]	297.202	251.133	143.295	140.645	193.81	278.074	124.93	136.1	110.797	144.537	116.111	124.768	118.279	178.917
ENSMUSG00000007837	Prrg2	proline-rich Gla (G-carboxyglutamic acid) polypeptide 2 [Source:MGI Symbol;Acc:MGI:1929596]	11.8151	11.6575	5.63585	6.12568	6.67764	8.28283	13.7961	9.92093	14.1051	13.4171	16.6355	13.0173	20.9793	16.2699
ENSMUSG00000007850	Hnrnph1	heterogeneous nuclear ribonucleoprotein H1 [Source:MGI Symbol;Acc:MGI:1891925]	90.5293	36.2023	943.433	1023.94	924.952	1023.94	752.537	953.393	635.395	794.374	571.108	812.399	666.867	844.922
ENSMUSG00000007867	Ift43	intraflagellar transport 43 [Source:MGI Symbol;Acc:MGI:1923661]	17.3507	20.2909	5.98469	6.23482	13.3158	17.2134	18.0476	22.6878	17.1621	28.9301	20.5498	29.4574	19.5532	23.202
ENSMUSG00000007872	Id3	inhibitor of DNA binding 3 [Source:MGI Symbol;Acc:MGI:96398]	39.0771	67.1218	49.2837	57.9143	109.094	83.3658	133.773	125.355	86.1426	71.3058	80.0732	51.0252	87.016	75.1415
ENSMUSG00000007877	Tcap	titin-cap [Source:MGI Symbol;Acc:MGI:1330233]	0.423968	0.966232	0.0545054	0.0682147	0.0395126	0.124036	0.106287	0.132988	0.083069	0.128325	0.0337434	0.277526	0.137119	0.439727
ENSMUSG00000007880	Arid1a	AT rich interactive domain 1A (SWI-like) [Source:MGI Symbol;Acc:MGI:1935147]	94.241	92.8712	653.596	534.162	480.987	548.472	308.17	323.88	312.09	314.952	342.192	283.883	323.629	306.283
ENSMUSG00000007888	Crlf1	cytokine receptor-like factor 1 [Source:MGI Symbol;Acc:MGI:1340030]	1.73587	1.66895	6.37713	4.43395	7.62594	6.02263	3.67755	2.15441	2.07673	1.32602	1.7884	1.07046	1.67286	3.02635
ENSMUSG00000007891	Ctsd	cathepsin D [Source:MGI Symbol;Acc:MGI:88562]	506.562	779.875	138.978	139.936	195.548	147.479	555.692	382.714	632.072	453.543	605.121	484.019	481.262	514.765
ENSMUSG00000007892	Rplp1	ribosomal protein, large, P1 [Source:MGI Symbol;Acc:MGI:1927099]	4981.33	7452	944	1115.3	663.378	962.917	694.036	445.803	578.576	697.93	751.702	531.331	606.096	594.329
ENSMUSG00000007907	Cabs1	calcium binding protein, spermatid specific 1 [Source:MGI Symbol;Acc:MGI:1918227]	0.871935	2.0705	0.0981097	0.0682147	0.0395126	0.0137818	0.191317	0.0265977	0.149524	0.0142583	0.0337434	0.0132155	0.0274239	0.0258663
ENSMUSG00000007908	Hmgcll1	3-hydroxymethyl-3-methylglutaryl-Coenzyme A lyase-like 1 [Source:MGI Symbol;Acc:MGI:2446108]	0.423968	0.363906	7.85967	11.7466	5.57128	4.86496	4.69791	5.23974	3.87102	3.89252	3.13814	2.02198	2.22134	1.26745
ENSMUSG00000007944	Ttc9b	tetratricopeptide repeat domain 9B [Source:MGI Symbol;Acc:MGI:1920282]	3.71972	6.9895	0.0545054	0.286502	0.0395126	0.0689088	0.106287	0.132988	0.0166138	0.0712916	0.168717	0.11894	0.137119	0.129331
ENSMUSG00000007946	Phox2a	paired-like homeobox 2a [Source:MGI Symbol;Acc:MGI:106633]	1.2879	0.363906	1.53705	1.54165	1.46197	1.94323	0.871557	2.15441	0.415345	0.527558	0.303691	0.647561	0.137119	0.232796
ENSMUSG00000007950	Abhd8	abhydrolase domain containing 8 [Source:MGI Symbol;Acc:MGI:1918946]	13.511	5.68446	11.0864	7.16254	13.1577	16.9929	16.8572	13.751	16.6304	32.8654	24.329	30.4089	22.9538	30.1342
ENSMUSG00000007987	Ift22	intraflagellar transport 22 [Source:MGI Symbol;Acc:MGI:1914536]	12.903	15.8738	8.64455	8.79969	11.4192	17.2685	13.541	18.3258	12.4437	20.3751	12.8562	20.7352	10.8873	21.4431
ENSMUSG00000007989	Fzd3	frizzled class receptor 3 [Source:MGI Symbol;Acc:MGI:108476]	0.80794	0.765457	9.38582	5.90739	13.3158	16.0557	9.2045	17.1555	9.3868	17.2953	8.13217	19.0964	12.0939	19.7877
ENSMUSG00000008028	1700008O03Rik	RIKEN cDNA 1700008O03 gene [Source:MGI Symbol;Acc:MGI:1916599]	3.75172	6.88911	0.621361	0.668504	2.09417	1.17145	0.701497	0.45216	0.614711	0.869757	0.573638	0.541837	1.12438	0.853587
ENSMUSG00000008035	Mid1ip1	Mid1 interacting protein 1 (gastrulation specific G12-like (zebrafish)) [Source:MGI Symbol;Acc:MGI:1915291]	25.7661	16.0244	67.9028	70.302	44.9259	44.391	29.4416	66.308	31.1176	56.6483	28.7831	56.8929	42.5893	43.0674
ENSMUSG00000008036	Ap2s1	adaptor-related protein complex 2, sigma 1 subunit [Source:MGI Symbol;Acc:MGI:2141861]	172.987	209.07	61.929	68.5012	64.05	74.9314	88.7926	89.0756	81.823	117.845	80.748	97.1738	76.1562	91.7994
ENSMUSG00000008090	Fgfrl1	fibroblast growth factor receptor-like 1 [Source:MGI Symbol;Acc:MGI:2150920]	9.31931	4.22884	11.1736	8.85426	15.2124	18.4262	15.9219	30.6671	16.431	39.3672	16.7705	32.3648	19.2242	26.5129
ENSMUSG00000008129	4930432K21Rik	RIKEN cDNA 4930432K21 gene [Source:MGI Symbol;Acc:MGI:1921916]	9.19132	7.08989	8.07769	6.18025	3.04247	1.61247	3.67755	1.62246	3.93747	2.92296	1.7884	3.60784	4.08616	2.81942
ENSMUSG00000008136	Fhl2	four and a half LIM domains 2 [Source:MGI Symbol;Acc:MGI:1338762]	0.647952	0.765457	2.88878	2.63309	8.73229	4.36882	16.6871	28.3265	27.7949	25.5652	35.3969	29.0345	40.176	26.6164
ENSMUSG00000008140	Emc10	ER membrane protein complex subunit 10 [Source:MGI Symbol;Acc:MGI:1916933]	207.001	216.147	62.4522	62.0071	69.7398	78.239	58.1818	43.1148	60.2915	61.9524	81.018	53.8797	73.6332	71.2099
ENSMUSG00000008153	Clstn3	calsyntenin 3 [Source:MGI Symbol;Acc:MGI:2178323]	18.9826	8.54551	60.8825	53.0574	23.1149	23.4979	6.22845	3.21832	8.92161	1.72526	10.0218	4.82367	8.58368	8.19961
ENSMUSG00000008167	Fbxw9	F-box and WD-40 domain protein 9 [Source:MGI Symbol;Acc:MGI:1915878]	103.232	86.9484	86.3038	72.3212	56.1475	41.0834	71.7015	56.2009	63.8136	44.7283	76.6988	45.9504	67.5999	47.206
ENSMUSG00000008193	Spib	Spi-B transcription factor (Spi-1/PU.1 related) [Source:MGI Symbol;Acc:MGI:892986]	1.47989	1.56856	3.0196	1.32336	1.14587	1.0612	0.276347	0.0265977	0.282435	0.242391	0.438665	0.224664	0.356511	0.232796
ENSMUSG00000008200	Fnbp4	formin binding protein 4 [Source:MGI Symbol;Acc:MGI:1860513]	48.4204	48.0983	177.001	178.3	185.907	194.778	106.139	104.502	102.358	95.1458	108.688	111.658	116.634	124.494
ENSMUSG00000008206	Cers4	ceramide synthase 4 [Source:MGI Symbol;Acc:MGI:1914510]	65.9231	41.1213	42.4379	31.3924	52.3543	38.6578	45.8524	52.7964	35.9689	60.8117	28.7831	65.5623	45.9899	47.6198
ENSMUSG00000008226	Scrn3	secernin 3 [Source:MGI Symbol;Acc:MGI:1921866]	20.8065	12.9124	34.6763	46.0722	19.4797	21.0172	17.3674	25.0284	17.5608	17.8657	17.8503	21.951	22.1859	22.4778
ENSMUSG00000008301	Phax	phosphorylated adaptor for RNA export [Source:MGI Symbol;Acc:MGI:1891839]	105.184	111.292	78.673	87.9287	71.3203	74.9865	75.1027	80.5643	69.861	66.458	65.2261	68.6283	58.2758	57.449
ENSMUSG00000008305	Tle1	transducin-like enhancer of split 1 [Source:MGI Symbol;Acc:MGI:104636]	21.0624	13.8661	16.4061	15.8394	24.0632	23.4428	30.547	20.2408	32.1809	25.1659	34.587	33.3164	32.9361	55.5866
ENSMUSG00000008307	1700109H08Rik	RIKEN cDNA 1700109H08 gene [Source:MGI Symbol;Acc:MGI:1924286]	1.89586	3.52612	2.75797	3.06966	7.15179	4.58932	2.99731	4.28222	3.20646	4.51989	2.73322	2.92063	3.2086	3.95754
ENSMUSG00000008318	Relt	RELT tumor necrosis factor receptor [Source:MGI Symbol;Acc:MGI:2443373]	6.02355	2.57244	7.81607	7.48997	39.3941	35.7912	16.0919	11.304	8.45642	5.37539	12.0464	7.09674	14.6169	7.99268
ENSMUSG00000008333	Snrpb2	U2 small nuclear ribonucleoprotein B [Source:MGI Symbol;Acc:MGI:104805]	151.837	161.737	109.545	136.989	97.7148	113.3	93.6393	111.63	83.3514	95.9442	67.9255	84.3812	60.36	70.5891
ENSMUSG00000008348	Ubc	ubiquitin C [Source:MGI Symbol;Acc:MGI:98889]	593.468	488.249	658.697	549.387	822.377	661.869	702.624	813.383	945.342	831.331	1114.65	804.364	783.364	650.925
ENSMUSG00000008373	Prpf31	pre-mRNA processing factor 31 [Source:MGI Symbol;Acc:MGI:1916238]	148.061	148.536	162.568	188.832	158.406	170.742	130.287	113.226	110.864	106.781	94.7853	96.6981	89.8681	88.592
ENSMUSG00000008384	Sertad1	SERTA domain containing 1 [Source:MGI Symbol;Acc:MGI:1913438]	49.4123	72.3921	9.86547	11.3646	14.8963	9.38537	15.6668	16.9427	17.4279	19.8618	19.2	19.4665	17.7981	18.5461
ENSMUSG00000008393	Carhsp1	calcium regulated heat stable protein 1 [Source:MGI Symbol;Acc:MGI:1196368]	63.1713	52.5154	105.402	90.2753	128.535	122.01	203.668	170.145	223.107	152.863	232.863	143.375	223.039	152.016
ENSMUSG00000008398	Elk3	ELK3, member of ETS oncogene family [Source:MGI Symbol;Acc:MGI:101762]	14.1829	10.4027	6.72596	4.27024	9.6806	8.88923	36.4141	58.5415	26.5322	37.4851	14.071	34.3736	17.3593	43.3777
ENSMUSG00000008429	Herpud2	HERPUD family member 2 [Source:MGI Symbol;Acc:MGI:1915393]	12.3271	12.6614	30.9699	28.8275	41.6068	34.1925	29.3566	43.9659	29.0575	42.1048	27.5684	37.0167	30.3034	36.2387
ENSMUSG00000008435	Rdh13	retinol dehydrogenase 13 (all-trans and 9-cis) [Source:MGI Symbol;Acc:MGI:1918732]	25.6381	27.1674	26.2171	24.7346	41.6068	42.2962	39.9003	34.4972	33.2442	33.6069	33.1023	35.378	46.0996	40.5842
ENSMUSG00000008450	Nutf2	nuclear transport factor 2 [Source:MGI Symbol;Acc:MGI:1915301]	416.521	368.887	231.157	211.534	214.988	200.18	181.985	130.142	157.25	108.834	149.315	88.7687	138.354	93.8687
ENSMUSG00000008461	Fut1	fucosyltransferase 1 [Source:MGI Symbol;Acc:MGI:109375]	0.391971	0.0627424	1.44984	1.21422	0.987816	0.950941	0.191317	0.132988	0.4818	0.242391	0.0337434	0.277526	0.356511	0.543192
ENSMUSG00000008475	Arpc5	actin related protein 2/3 complex, subunit 5 [Source:MGI Symbol;Acc:MGI:1915021]	138.046	176.595	48.6297	50.1105	101.666	100.731	126.291	130.462	139.041	128.966	126.099	117.42	139.451	128.116
ENSMUSG00000008482	Rnf151	ring finger protein 151 [Source:MGI Symbol;Acc:MGI:1914754]	0.615954	1.36778	0.621361	0.450217	0.197563	0.399671	0.106287	0.132988	0.0166138	0.128325	0.438665	0.11894	0.246815	0.129331
ENSMUSG00000008489	Elavl2	ELAV (embryonic lethal, abnormal vision, Drosophila)-like 2 (Hu antigen B) [Source:MGI Symbol;Acc:MGI:1100887]	14.6949	13.2637	47.278	52.3479	22.6407	23.6081	11.0752	7.79312	12.1779	5.71759	8.80704	8.25971	10.6679	8.09614
ENSMUSG00000008496	Pou2f2	POU domain, class 2, transcription factor 2 [Source:MGI Symbol;Acc:MGI:101897]	0.551959	0.815651	5.1126	3.61538	2.41027	2.32912	0.276347	0.45216	0.548255	0.698658	1.51845	1.7048	1.34377	2.81942
ENSMUSG00000008540	Mgst1	microsomal glutathione S-transferase 1 [Source:MGI Symbol;Acc:MGI:1913850]	0.743945	0.313712	2.45274	3.06966	3.35857	3.76242	0.701497	1.30329	3.87102	11.4779	2.59824	47.0077	3.2086	31.7897
ENSMUSG00000008575	Nfib	nuclear factor I/B [Source:MGI Symbol;Acc:MGI:103188]	17.1267	23.2523	14.4875	11.8011	6.36154	3.65216	6.14342	6.30365	10.7159	29.3864	7.59227	63.3949	10.0097	82.798
ENSMUSG00000008601	Rab25	RAB25, member RAS oncogene family [Source:MGI Symbol;Acc:MGI:1858203]	3.01578	3.77709	19.1532	19.9869	12.6836	11.811	2.91228	4.49501	6.92795	2.18152	6.10756	1.17618	3.53768	1.88824
ENSMUSG00000008604	Ubqln4	ubiquilin 4 [Source:MGI Symbol;Acc:MGI:2150152]	158.812	128.258	309.383	283.296	204.557	220.026	160.558	178.763	134.389	138.947	141.621	117.05	143.29	141.359
ENSMUSG00000008658	Rbfox1	RNA binding protein, fox-1 homolog (C. elegans) 1 [Source:MGI Symbol;Acc:MGI:1926224]	0.0719946	0.0125485	2.53995	2.14194	1.30392	2.43937	0.446407	0.45216	0.548255	0.413491	0.97856	5.66946	0.246815	3.85408
ENSMUSG00000008668	Rps18	ribosomal protein S18 [Source:MGI Symbol;Acc:MGI:98146]	570.75	505.465	209.268	240.73	189.226	202.936	191.169	176.103	151.335	171.057	157.143	175.727	141.315	145.498
ENSMUSG00000008682	Rpl10	ribosomal protein L10 [Source:MGI Symbol;Acc:MGI:105943]	1858.46	1885.09	669.119	812.259	646.308	716.72	689.444	738.91	648.952	659.091	572.187	670.464	483.456	566.601
ENSMUSG00000008683	Rps15a	ribosomal protein S15A [Source:MGI Symbol;Acc:MGI:2389091]	1134.8	1388.02	359.615	445.21	313.77	366.664	356.382	356.967	300.394	368.563	285.233	345.89	249.914	291.694
ENSMUSG00000008690	Ncaph2	non-SMC condensin II complex, subunit H2 [Source:MGI Symbol;Acc:MGI:1289164]	299.09	257.407	165.794	176.444	165.518	193.73	187.002	166.102	171.205	185.943	179.009	176.731	183.658	173.33
ENSMUSG00000008730	Hipk1	homeodomain interacting protein kinase 1 [Source:MGI Symbol;Acc:MGI:1314873]	20.1665	14.7696	183.934	143.264	131.38	134.854	106.139	119.822	99.2342	123.605	89.5213	118.213	103.69	117.666
ENSMUSG00000008734	Gprc5b	G protein-coupled receptor, family C, group 5, member B [Source:MGI Symbol;Acc:MGI:1927596]	11.9751	9.39881	17.409	24.7346	9.83865	16.9929	4.61288	2.36719	4.3362	2.86592	5.43269	12.4358	5.95099	15.5456
ENSMUSG00000008763	Man1a2	mannosidase, alpha, class 1A, member 2 [Source:MGI Symbol;Acc:MGI:104676]	30.0858	27.1172	97.9461	88.2561	96.4504	96.8168	142.531	125.461	142.297	129.993	167.671	138.459	220.516	168.157
ENSMUSG00000008822	Acyp1	acylphosphatase 1, erythrocyte (common) type [Source:MGI Symbol;Acc:MGI:1913454]	24.0382	14.619	8.29572	10.6006	4.62298	7.18029	8.18414	7.79312	9.98489	8.45518	8.94201	9.47554	5.95099	7.99268
ENSMUSG00000008855	Hdac5	histone deacetylase 5 [Source:MGI Symbol;Acc:MGI:1333784]	53.188	46.1909	32.3217	38.2684	68.4754	91.5246	55.6309	79.394	55.7061	123.149	73.3245	83.9583	65.1866	83.2118
ENSMUSG00000008859	Rala	v-ral simian leukemia viral oncogene A (ras related) [Source:MGI Symbol;Acc:MGI:1927243]	84.7377	82.9329	66.0714	72.3212	68.0013	57.6766	86.7518	109.928	82.4211	94.5754	72.3797	90.8832	70.0132	77.3143
ENSMUSG00000008892	Vdac3	voltage-dependent anion channel 3 [Source:MGI Symbol;Acc:MGI:106922]	213.24	149.289	107.277	102.281	137.86	113.079	162.514	165.783	146.085	126.115	130.283	118.9	125.519	102.456
ENSMUSG00000008958	Vps72	vacuolar protein sorting 72 [Source:MGI Symbol;Acc:MGI:1202305]	88.8654	78.4656	50.3303	51.4202	56.3055	77.357	51.8045	49.1791	45.7378	67.2565	49.5691	56.7343	47.6353	67.899
ENSMUSG00000008976	Gabpa	GA repeat binding protein, alpha [Source:MGI Symbol;Acc:MGI:95610]	54.084	33.5421	173.076	146.702	138.492	123.774	106.649	94.9271	90.7944	98.2256	86.6869	103.147	84.9318	92.9375
ENSMUSG00000008999	Bmp7	bone morphogenetic protein 7 [Source:MGI Symbol;Acc:MGI:103302]	32.7736	19.0862	3.93529	4.1611	17.8992	39.7604	33.353	21.1983	9.25389	13.6452	13.5311	16.1362	11.6552	21.1327
ENSMUSG00000009013	Dynll1	dynein light chain LC8-type 1 [Source:MGI Symbol;Acc:MGI:1861457]	378.444	401.865	263.468	309.817	176.108	190.643	214.722	248.236	223.306	243.09	187.377	213.048	183.219	182.331
ENSMUSG00000009030	Pdcl	phosducin-like [Source:MGI Symbol;Acc:MGI:1914716]	25.5741	20.2909	58.5715	80.1795	61.5212	69.6392	63.6237	82.0538	55.4403	66.8002	53.0784	71.0599	52.791	56.104
ENSMUSG00000009035	Tmem184b	transmembrane protein 184b [Source:MGI Symbol;Acc:MGI:2445179]	25.3181	12.0591	34.7635	29.2641	32.914	36.5079	48.1482	64.3929	49.6586	98.6248	56.9927	99.7112	55.9722	96.4553
ENSMUSG00000009073	Nf2	neurofibromin 2 [Source:MGI Symbol;Acc:MGI:97307]	158.044	136.791	169.457	161.983	173.263	173.94	129.777	121.206	110	96.6857	110.982	101.773	131.991	126.771
ENSMUSG00000009075	Cabp7	calcium binding protein 7 [Source:MGI Symbol;Acc:MGI:2183437]	2.98378	1.31759	2.23472	1.86908	19.9539	28.8452	1.46677	0.558551	0.548255	0.185358	4.62285	0.85901	2.22134	2.09517
ENSMUSG00000009076	Zmat5	zinc finger, matrin type 5 [Source:MGI Symbol;Acc:MGI:1914428]	90.4333	113.752	15.0544	17.3129	14.106	17.3237	16.0919	14.8149	12.3108	14.1015	12.8562	16.6648	12.8618	11.8209
ENSMUSG00000009079	Ewsr1	Ewing sarcoma breakpoint region 1 [Source:MGI Symbol;Acc:MGI:99960]	384.587	363.617	438.932	427.201	483.2	524.768	374.238	337.604	325.979	352.879	360.549	365.819	375.735	402.091
ENSMUSG00000009090	Ap1b1	adaptor protein complex AP-1, beta 1 subunit [Source:MGI Symbol;Acc:MGI:1096368]	91.2972	91.2148	122.888	118.871	142.285	139.761	169.571	107.8	225.1	143.111	224.225	133.966	190.13	156.982
ENSMUSG00000009092	Derl3	Der1-like domain family, member 3 [Source:MGI Symbol;Acc:MGI:1917627]	3.62373	2.17089	15.534	14.8572	4.93908	9.38537	3.33743	1.40968	4.66848	2.92296	4.21793	3.13208	3.53768	3.75061
ENSMUSG00000009108	Gnat2	guanine nucleotide binding protein, alpha transducing 2 [Source:MGI Symbol;Acc:MGI:95779]	0.26398	0.464293	1.79868	1.59622	1.62002	1.33683	1.21168	1.30329	1.54508	0.755691	1.24851	0.700423	0.575902	0.646657
ENSMUSG00000009112	Bcl2l13	BCL2-like 13 (apoptosis facilitator) [Source:MGI Symbol;Acc:MGI:2136959]	35.1734	20.4415	91.6235	80.2887	122.371	122.782	106.309	100.459	103.222	109.29	103.019	96.6452	102.593	92.9375
ENSMUSG00000009145	Dqx1	DEAQ RNA-dependent ATPase [Source:MGI Symbol;Acc:MGI:2136388]	12.1351	14.9703	2.23472	2.57851	5.88738	5.14059	5.63324	6.8356	13.0418	8.96848	14.4759	6.35667	10.8873	5.92338
ENSMUSG00000009207	Lnpk	lunapark, ER junction formation factor [Source:MGI Symbol;Acc:MGI:1918115]	16.6788	11.8081	32.5833	26.9721	35.1267	32.7041	32.5027	56.2009	32.3138	44.101	26.3536	39.4484	24.8186	29.9273
ENSMUSG00000009216	Fam163b	family with sequence similarity 163, member B [Source:MGI Symbol;Acc:MGI:1926106]	0.423968	0.112936	3.15041	2.63309	4.30688	7.07004	0.361377	0.558551	0.282435	0.185358	1.65343	0.11894	1.01468	0.336262
ENSMUSG00000009246	Trpm5	transient receptor potential cation channel, subfamily M, member 5 [Source:MGI Symbol;Acc:MGI:1861718]	0.039997	0.112936	0.0545054	0.0136429	0.0395126	0.0137818	0.0212575	0.0265977	0.215979	0.299425	0.438665	4.24219	0.246815	6.95803
ENSMUSG00000009248	Ascl2	achaete-scute family bHLH transcription factor 2 [Source:MGI Symbol;Acc:MGI:96920]	3.84771	4.12845	2.88878	4.10652	1.62002	1.33683	0.786527	0.132988	0.614711	0.470524	0.438665	0.488975	0.685597	2.40556
ENSMUSG00000009281	Rarres2	retinoic acid receptor responder (tazarotene induced) 2 [Source:MGI Symbol;Acc:MGI:1918910]	0.00799941	0.0627424	0.0981097	0.122786	0.0395126	0.0137818	0.106287	0.558551	0.614711	3.66439	0.843586	4.98226	0.685597	3.44021
ENSMUSG00000009291	Pttg1ip	pituitary tumor-transforming 1 interacting protein [Source:MGI Symbol;Acc:MGI:2652132]	91.2972	86.848	85.3009	76.0866	77.3262	58.4484	150.439	110.141	226.429	175.049	255.944	207.339	231.266	184.194
ENSMUSG00000009292	Trpm2	transient receptor potential cation channel, subfamily M, member 2 [Source:MGI Symbol;Acc:MGI:1351901]	0.0719946	0.112936	1.71147	1.81451	0.987816	0.620179	1.38174	0.771332	3.20646	1.04086	2.73322	1.07046	5.73159	1.47438
ENSMUSG00000009293	Ube2g2	ubiquitin-conjugating enzyme E2G 2 [Source:MGI Symbol;Acc:MGI:1343188]	33.2215	35.9012	36.1153	39.7419	46.5064	45.5487	55.971	47.5832	55.7725	50.8309	66.4408	57.9501	63.5412	57.0351
ENSMUSG00000009350	Mpo	myeloperoxidase [Source:MGI Symbol;Acc:MGI:97137]	0.13599	0.112936	0.185318	0.0682147	0.0395126	0.0689088	0.616467	1.40968	0.548255	0.755691	0.0337434	0.0132155	0.0274239	0.0258663
ENSMUSG00000009356	Lpo	lactoperoxidase [Source:MGI Symbol;Acc:MGI:1923363]	0.519961	0.4141	0.926591	0.995934	1.62002	1.50221	0.276347	0.0265977	0.083069	0.0142583	0.303691	0.0660777	0.356511	0.0258663
ENSMUSG00000009376	Met	met proto-oncogene [Source:MGI Symbol;Acc:MGI:96969]	2.47182	0.966232	21.7694	20.6963	20.9022	17.5442	17.3674	9.28259	21.6146	14.7859	23.1143	13.916	17.0302	15.9595
ENSMUSG00000009378	Slc16a12	solute carrier family 16 (monocarboxylic acid transporters), member 12 [Source:MGI Symbol;Acc:MGI:2147716]	0.0719946	0.112936	0.316131	0.0682147	0.671715	0.344544	0.871557	0.239379	2.47546	1.09789	2.3283	2.49774	2.33103	1.68131
ENSMUSG00000009394	Syn2	synapsin II [Source:MGI Symbol;Acc:MGI:103020]	0.00799941	0.0125485	0.141714	0.286502	0.671715	0.179163	0.361377	2.2608	2.14318	1.44009	4.21793	1.0176	3.64738	1.37091
ENSMUSG00000009406	Elk1	ELK1, member of ETS oncogene family [Source:MGI Symbol;Acc:MGI:101833]	17.3827	15.3719	32.5833	31.829	42.081	47.7538	38.5398	40.1359	33.7094	41.1923	41.8756	46.7433	36.3367	40.3773
ENSMUSG00000009418	Nav1	neuron navigator 1 [Source:MGI Symbol;Acc:MGI:2183683]	58.6276	57.5347	52.6849	40.615	75.2716	51.9986	140.491	148.761	148.012	153.833	154.849	157.648	136.708	180.469
ENSMUSG00000009470	Tnpo1	transportin 1 [Source:MGI Symbol;Acc:MGI:2681523]	140.03	84.5391	424.978	400.024	583.562	582.817	504.674	471.231	494.908	389.152	500.921	402.083	494.425	397.642
ENSMUSG00000009487	Otog	otogelin [Source:MGI Symbol;Acc:MGI:1202064]	0.391971	0.614875	0.621361	0.55936	1.14587	2.43937	0.446407	0.34577	0.149524	0.128325	0.303691	0.11894	0.137119	0.129331
ENSMUSG00000009535	Rnmt	RNA (guanine-7-) methyltransferase [Source:MGI Symbol;Acc:MGI:1915147]	77.6022	56.2799	146.347	157.89	125.848	140.863	103.588	109.396	84.8134	65.7166	77.2387	64.8222	75.6077	62.8292
ENSMUSG00000009549	Srp14	signal recognition particle 14 [Source:MGI Symbol;Acc:MGI:107169]	87.2015	65.6662	69.865	87.1647	57.4119	65.5598	72.8069	91.097	82.4875	104.385	79.3983	96.4338	79.7761	78.9697
ENSMUSG00000009555	Cdk9	cyclin-dependent kinase 9 (CDC2-related kinase) [Source:MGI Symbol;Acc:MGI:1328368]	138.814	94.2265	79.6323	80.507	89.8122	92.4067	72.6369	65.5632	60.0257	57.4468	67.5206	53.0868	61.1279	60.9668
ENSMUSG00000009563	Tor2a	torsin family 2, member A [Source:MGI Symbol;Acc:MGI:1353596]	43.7168	35.2989	30.7519	30.3555	51.7221	45.0526	49.3386	43.434	47.2663	53.3974	54.8331	53.404	47.745	54.1381
ENSMUSG00000009566	Fpgs	folylpolyglutamyl synthetase [Source:MGI Symbol;Acc:MGI:95576]	138.718	126.1	76.6236	72.3758	53.6187	51.0614	48.1482	45.6682	38.9594	35.9452	40.9308	35.4837	39.6275	36.6525
ENSMUSG00000009569	Mkl2	MKL/myocardin-like 2 [Source:MGI Symbol;Acc:MGI:3050795]	13.063	9.29842	53.2953	39.0324	58.8343	43.068	59.8824	76.8407	65.5414	82.7695	58.8823	71.5357	63.7606	70.1752
ENSMUSG00000009575	Cbx5	chromobox 5 [Source:MGI Symbol;Acc:MGI:109372]	255.765	216.649	607.07	571.489	625.446	646.599	510.456	596.985	454.57	586.944	363.788	493.534	416.871	456.617
ENSMUSG00000009585	Apobec3	apolipoprotein B mRNA editing enzyme, catalytic polypeptide 3 [Source:MGI Symbol;Acc:MGI:1933111]	140.798	86.1453	86.173	98.8976	44.4517	41.5796	24.1698	18.2194	29.1904	14.5007	21.7645	17.2991	23.612	25.8921
ENSMUSG00000009596	Taf7l	TATA-box binding protein associated factor 7 like [Source:MGI Symbol;Acc:MGI:1921719]	1.89586	3.12457	11.3044	10.164	2.09417	0.620179	2.31707	0.45216	2.74128	1.04086	2.3283	1.44049	1.45347	2.19863
ENSMUSG00000009614	Sardh	sarcosine dehydrogenase [Source:MGI Symbol;Acc:MGI:2183102]	0.039997	0.112936	0.446944	0.23193	0.355614	0.179163	0.361377	0.558551	0.747621	5.66055	1.7884	21.1581	2.33103	29.3065
ENSMUSG00000009621	Vav2	vav 2 oncogene [Source:MGI Symbol;Acc:MGI:102718]	18.0227	18.2329	61.1877	57.9143	70.5301	83.9722	48.8285	92.9056	42.2157	55.7928	53.8883	47.8006	51.4747	56.7247
ENSMUSG00000009628	Tex15	testis expressed gene 15 [Source:MGI Symbol;Acc:MGI:1934816]	6.05555	6.78872	46.4495	41.379	115.891	80.5544	52.8249	29.284	42.1492	15.071	36.3417	17.2991	30.7422	16.6837
ENSMUSG00000009630	Ppp2cb	protein phosphatase 2 (formerly 2A), catalytic subunit, beta isoform [Source:MGI Symbol;Acc:MGI:1321161]	59.1076	35.7004	106.275	90.7119	135.015	104.7	134.964	118.759	123.025	99.3092	116.246	83.8526	120.254	84.8673
ENSMUSG00000009633	G0s2	G0/G1 switch gene 2 [Source:MGI Symbol;Acc:MGI:1316737]	4.71165	1.36778	0.359735	1.10508	0.355614	1.0612	0.446407	0.558551	0.747621	3.77845	1.51845	10.057	1.34377	5.81991
ENSMUSG00000009640	Dmap1	DNA methyltransferase 1-associated protein 1 [Source:MGI Symbol;Acc:MGI:1913483]	68.6749	82.5815	29.8798	32.4838	33.8623	34.4682	34.7985	36.4122	35.7031	44.6713	37.4215	43.043	36.4464	39.0322
ENSMUSG00000009646	Pla2g12b	phospholipase A2, group XIIB [Source:MGI Symbol;Acc:MGI:1917086]	0.167988	0.112936	0.40334	0.341073	5.57128	2.60475	19.238	5.13335	51.0542	12.6756	50.5139	18.9379	43.0281	21.5466
ENSMUSG00000009647	Mcu	mitochondrial calcium uniporter [Source:MGI Symbol;Acc:MGI:3026965]	24.8702	19.0862	11.8713	10.6551	25.1696	20.8518	35.5638	35.6675	40.0226	37.8844	40.7958	41.14	38.5306	33.652
ENSMUSG00000009654	Oit3	oncoprotein induced transcript 3 [Source:MGI Symbol;Acc:MGI:1201782]	0.00799941	0.0125485	0.0109011	0.0136429	0.197563	0.0137818	2.65719	4.28222	4.07038	1.09789	1.11353	0.647561	1.67286	1.26745
ENSMUSG00000009670	Tex11	testis expressed gene 11 [Source:MGI Symbol;Acc:MGI:1933237]	2.88779	5.93543	6.37713	8.96341	0.197563	0.565052	0.106287	0.34577	1.01344	0.356458	0.708612	0.753286	0.685597	1.57784
ENSMUSG00000009681	Bcr	breakpoint cluster region [Source:MGI Symbol;Acc:MGI:88141]	29.2858	26.0632	58.7895	48.0368	65.9466	62.5829	92.7039	75.2448	114.12	76.8951	148.235	78.5664	139.121	90.144
ENSMUSG00000009687	Fxyd5	FXYD domain-containing ion transport regulator 5 [Source:MGI Symbol;Acc:MGI:1201785]	6.27953	7.19027	4.89458	3.83366	0.987816	0.78556	1.97695	2.2608	2.27609	0.983824	1.7884	4.5065	1.45347	7.99268
ENSMUSG00000009731	Kcnd1	potassium voltage-gated channel, Shal-related family, member 1 [Source:MGI Symbol;Acc:MGI:96671]	8.35938	8.44512	19.6764	20.0415	10.6289	10.4328	5.71827	10.7721	5.00075	9.65288	6.37751	10.3742	5.07342	11.7174
ENSMUSG00000009733	Tfcp2	transcription factor CP2 [Source:MGI Symbol;Acc:MGI:98509]	13.607	8.99725	15.2724	15.7849	16.1607	15.6699	14.6464	25.9859	16.1652	28.1317	17.5803	34.2679	16.1527	37.8941
ENSMUSG00000009734	Pou6f2	POU domain, class 6, transcription factor 2 [Source:MGI Symbol;Acc:MGI:2443631]	0.00799941	0.0627424	0.446944	0.286502	0.987816	0.675306	0.106287	0.0265977	0.34889	0.299425	0.168717	0.224664	0.137119	0.336262
ENSMUSG00000009739	Pou6f1	POU domain, class 6, transcription factor 1 [Source:MGI Symbol;Acc:MGI:102935]	8.67936	7.7926	3.54285	5.19796	6.51959	7.56618	2.74222	2.57997	5.39949	15.2421	4.8928	27.6601	6.28007	30.4446
ENSMUSG00000009741	Ubp1	upstream binding protein 1 [Source:MGI Symbol;Acc:MGI:104889]	76.0983	69.5813	175.998	149.486	181.165	178.35	148.229	163.549	127.744	126.856	141.351	121.86	146.361	154.085
ENSMUSG00000009772	Nuak2	NUAK family, SNF1-like kinase, 2 [Source:MGI Symbol;Acc:MGI:1921387]	11.4312	5.58407	8.38292	6.94425	5.09713	2.65988	2.31707	2.04802	5.06721	3.09405	7.18735	3.13208	7.48672	4.6818
ENSMUSG00000009828	Ick	intestinal cell kinase [Source:MGI Symbol;Acc:MGI:1934157]	16.7428	14.8699	20.2433	19.4412	41.6068	42.0206	29.3566	39.9231	24.2728	38.2836	22.5744	35.008	25.9156	38.2045
ENSMUSG00000009863	Sdhb	succinate dehydrogenase complex, subunit B, iron sulfur (Ip) [Source:MGI Symbol;Acc:MGI:1914930]	304.113	230.653	81.1585	102.172	91.2347	91.1939	106.479	123.972	105.082	137.864	92.7607	132.01	86.4676	103.801
ENSMUSG00000009876	Cox4i2	cytochrome c oxidase subunit IV isoform 2 [Source:MGI Symbol;Acc:MGI:2135755]	3.43174	2.42186	0.839383	0.886791	0.987816	0.399671	2.31707	2.89915	0.282435	0.356458	0.168717	0.0660777	0.246815	0.853587
ENSMUSG00000009894	Snap47	synaptosomal-associated protein, 47 [Source:MGI Symbol;Acc:MGI:1915076]	42.9168	31.5845	78.2806	83.8904	59.4665	52.9357	66.4297	67.1591	66.7376	106.096	60.502	115.041	56.3013	80.3148
ENSMUSG00000009900	Wnt3a	wingless-type MMTV integration site family, member 3A [Source:MGI Symbol;Acc:MGI:98956]	0.679949	0.213324	0.141714	0.177358	1.77807	4.47907	0.701497	0.132988	0.0166138	0.0142583	0.303691	0.11894	0.0274239	0.232796
ENSMUSG00000009905	Kdsr	3-ketodihydrosphingosine reductase [Source:MGI Symbol;Acc:MGI:1918000]	26.566	20.7928	40.3013	40.0693	39.3941	35.9566	43.6416	32.263	55.5732	44.2721	48.4893	36.2766	42.4796	35.5144
ENSMUSG00000009907	Vps4b	vacuolar protein sorting 4B [Source:MGI Symbol;Acc:MGI:1100499]	53.0921	38.2101	118.004	123.837	117.313	122.23	140.831	145.463	128.807	128.054	110.442	120.433	117.182	107.009
ENSMUSG00000009927	Rps25	ribosomal protein S25 [Source:MGI Symbol;Acc:MGI:1922867]	1239.82	1447.25	386.999	508.349	328.785	373.72	363.269	376.224	312.954	309.762	289.687	296.834	239.822	259.206
ENSMUSG00000009941	Nxf2	nuclear RNA export factor 2 [Source:MGI Symbol;Acc:MGI:1933192]	0.199985	0.263518	1.71147	2.96052	0.197563	0.565052	0.191317	0.0265977	0.215979	0.356458	0.303691	0.647561	0.137119	0.129331
ENSMUSG00000009995	Taz	tafazzin [Source:MGI Symbol;Acc:MGI:109626]	24.3262	13.6151	29.0514	31.1195	23.431	31.7669	25.1901	32.4757	24.4721	34.1772	24.8689	37.1753	25.9156	39.1357
ENSMUSG00000010021	Kif19a	kinesin family member 19A [Source:MGI Symbol;Acc:MGI:2447024]	0.80794	0.765457	0.490548	0.450217	0.197563	0.399671	0.276347	0.0265977	0.282435	0.413491	0.573638	0.594699	0.466206	0.646657
ENSMUSG00000010025	Aldh3a2	aldehyde dehydrogenase family 3, subfamily A2 [Source:MGI Symbol;Acc:MGI:1353452]	32.1336	18.1827	29.0078	31.7744	34.8106	37.3348	42.9614	30.4543	79.1648	55.6787	85.7421	62.602	94.9141	59.001
ENSMUSG00000010044	Zmynd10	zinc finger, MYND domain containing 10 [Source:MGI Symbol;Acc:MGI:2387863]	0.903933	0.765457	0.228923	0.0682147	1.62002	0.730433	0.701497	0.34577	1.54508	1.26899	1.65343	1.07046	1.89225	1.47438
ENSMUSG00000010045	Tmem115	transmembrane protein 115 [Source:MGI Symbol;Acc:MGI:1930765]	24.0382	19.6886	24.6909	24.0252	34.0204	32.7592	37.3494	32.4757	35.6366	35.8312	40.6608	36.6995	45.3317	41.205
ENSMUSG00000010047	Hyal2	hyaluronoglucosaminidase 2 [Source:MGI Symbol;Acc:MGI:1196334]	37.9252	25.3103	43.0483	39.4144	50.4576	52.8806	82.5854	62.9035	88.8008	98.2826	89.2514	92.6805	79.2276	86.6262
ENSMUSG00000010048	Ifrd2	interferon-related developmental regulator 2 [Source:MGI Symbol;Acc:MGI:1316708]	74.1145	47.6967	87.7427	80.125	62.9436	71.5687	50.1889	28.9649	34.7062	23.2268	37.0165	20.788	38.4209	31.1689
ENSMUSG00000010051	Hyal1	hyaluronoglucosaminidase 1 [Source:MGI Symbol;Acc:MGI:96298]	2.31183	3.17476	10.4759	8.41769	7.94204	4.36882	10.9051	8.32507	13.9722	8.79738	13.3961	13.3345	12.5327	13.5798
ENSMUSG00000010054	Tusc2	tumor suppressor candidate 2 [Source:MGI Symbol;Acc:MGI:1931086]	26.0221	35.7004	36.4641	42.0339	37.3395	36.6732	37.2644	38.1145	32.1809	30.47	36.0717	32.7349	35.13	29.5134
ENSMUSG00000010057	Nprl2	nitrogen permease regulator-like 2 [Source:MGI Symbol;Acc:MGI:1914482]	28.3259	17.5302	18.2811	22.0606	13.4738	15.1737	20.9386	23.4325	21.9468	22.2002	24.464	26.4443	19.7726	19.6842
ENSMUSG00000010064	Slc38a3	solute carrier family 38, member 3 [Source:MGI Symbol;Acc:MGI:1923507]	2.40782	0.4141	5.15621	2.90595	5.25518	7.29055	1.29671	0.45216	1.67799	0.527558	3.40809	0.911872	4.41525	1.47438
ENSMUSG00000010066	Cacna2d2	calcium channel, voltage-dependent, alpha 2/delta subunit 2 [Source:MGI Symbol;Acc:MGI:1929813]	3.52774	1.91992	2.53995	1.75994	11.4192	21.4582	11.5003	4.70779	1.8109	1.72526	9.4819	3.23781	6.93825	3.95754
ENSMUSG00000010067	Rassf1	Ras association (RalGDS/AF-6) domain family member 1 [Source:MGI Symbol;Acc:MGI:1928386]	21.8944	18.6345	13.2666	12.7289	41.9229	29.0106	43.2165	35.6675	59.0288	47.637	58.4774	49.7565	65.6254	48.2406
ENSMUSG00000010080	Epn3	epsin 3 [Source:MGI Symbol;Acc:MGI:1919139]	0.039997	0.464293	4.63296	3.06966	2.09417	0.840687	1.97695	0.877723	1.27926	1.78229	1.65343	2.18056	2.22134	4.26794
ENSMUSG00000010086	Rnf112	ring finger protein 112 [Source:MGI Symbol;Acc:MGI:106611]	0.615954	0.4141	2.71437	2.96052	0.355614	0.289417	0.276347	1.0905	0.34889	0.641624	0.573638	1.07046	0.575902	1.26745
ENSMUSG00000010095	Slc3a2	solute carrier family 3 (activators of dibasic and neutral amino acid transport), member 2 [Source:MGI Symbol;Acc:MGI:96955]	656.759	344.192	275.852	240.675	289.588	279.067	219.994	140.143	186.091	130.107	206.813	121.015	230.608	161.638
ENSMUSG00000010097	Nxf1	nuclear RNA export factor 1 [Source:MGI Symbol;Acc:MGI:1858330]	203.449	251.333	244.718	242.803	230.793	231.823	218.463	214.617	189.215	188.566	179.414	192.009	198.357	222.165
ENSMUSG00000010110	Stx5a	syntaxin 5A [Source:MGI Symbol;Acc:MGI:1928483]	68.9629	82.3807	55.1703	57.4231	60.5729	73.0571	75.0177	96.0974	101.494	120.982	102.344	136.979	107.529	118.493
ENSMUSG00000010122	Slc47a1	solute carrier family 47, member 1 [Source:MGI Symbol;Acc:MGI:1914723]	2.98378	1.2172	3.76087	2.74223	1.77807	0.950941	0.191317	0.132988	0.4818	0.185358	0.708612	0.911872	0.685597	1.06052
ENSMUSG00000010136	Pifo	primary cilia formation [Source:MGI Symbol;Acc:MGI:1923670]	0.327976	0.564681	1.14461	0.886791	0.829766	0.454798	0.531437	0.34577	0.4818	0.0712916	0.843586	0.11894	0.356511	0.0258663
ENSMUSG00000010142	Tnfrsf13b	tumor necrosis factor receptor superfamily, member 13b [Source:MGI Symbol;Acc:MGI:1889411]	3.94371	2.82341	0.70857	0.613932	0.0395126	0.344544	0.0212575	0.0265977	0.149524	0.0712916	0.573638	0.594699	0.356511	0.543192
ENSMUSG00000010154	Spire2	spire homolog 2 (Drosophila) [Source:MGI Symbol;Acc:MGI:2446256]	22.0864	6.33698	9.21141	7.54454	7.62594	8.06233	3.59252	2.57997	8.05769	3.66439	12.1814	3.81929	9.57094	4.6818
ENSMUSG00000010175	Prox1	prospero homeobox 1 [Source:MGI Symbol;Acc:MGI:97772]	0.231983	0.16313	2.0603	2.36023	7.78399	13.7404	22.7243	33.1141	19.2886	19.2345	28.3782	15.2375	31.181	17.7184
ENSMUSG00000010277	2610507B11Rik	RIKEN cDNA 2610507B11 gene [Source:MGI Symbol;Acc:MGI:1919753]	129.502	133.779	457.42	393.039	425.986	391.305	350.345	313.985	315.347	270.295	320.326	239.162	325.385	300.695
ENSMUSG00000010290	AI597479	expressed sequence AI597479 [Source:MGI Symbol;Acc:MGI:2138299]	16.8387	8.74629	42.9611	40.0147	31.0174	40.0911	44.4069	46.8385	35.836	34.1772	38.2313	40.9814	36.227	37.1698
ENSMUSG00000010307	Tmem86a	transmembrane protein 86A [Source:MGI Symbol;Acc:MGI:1915143]	3.01578	1.36778	2.36553	2.74223	1.93612	3.98293	3.76258	4.38861	6.72859	8.74035	7.99719	16.7705	6.93825	20.8224
ENSMUSG00000010311	Optc	opticin [Source:MGI Symbol;Acc:MGI:2151113]	0.167988	0.0125485	0.0109011	0.0136429	3.20052	7.4008	0.701497	0.239379	0.149524	0.356458	0.438665	0.594699	0.0274239	0.439727
ENSMUSG00000010342	Tex14	testis expressed gene 14 [Source:MGI Symbol;Acc:MGI:1933227]	28.7419	20.4917	9.29861	7.98112	2.25222	1.00607	1.21168	0.771332	2.87419	0.926791	1.51845	2.18056	2.11164	4.88873
ENSMUSG00000010358	Ifi35	interferon-induced protein 35 [Source:MGI Symbol;Acc:MGI:1917360]	22.1824	24.3064	18.8916	31.1741	1.46197	3.10089	1.46677	2.47358	2.409	3.26515	2.86819	4.82367	3.0989	6.02684
ENSMUSG00000010362	Rdm1	RAD52 motif 1 [Source:MGI Symbol;Acc:MGI:1913849]	86.7536	86.6974	18.5863	21.2966	11.8933	10.4879	11.7554	8.64424	15.5671	13.4741	12.9912	11.9601	11.7649	10.6828
ENSMUSG00000010376	Nedd8	neural precursor cell expressed, developmentally down-regulated gene 8 [Source:MGI Symbol;Acc:MGI:97301]	179.899	234.217	111.769	131.15	99.4533	123.994	123.825	142.058	117.842	130.335	104.908	111.87	95.5723	93.3514
ENSMUSG00000010392	Gosr1	golgi SNAP receptor complex member 1 [Source:MGI Symbol;Acc:MGI:1858260]	28.9019	30.9822	39.8216	42.907	49.9835	47.8089	50.6141	55.0306	55.2409	50.3746	56.9927	61.439	63.2121	60.4495
ENSMUSG00000010406	Mrpl52	mitochondrial ribosomal protein L52 [Source:MGI Symbol;Acc:MGI:1916086]	182.106	283.708	25.7374	31.7744	22.7988	28.8452	28.4213	22.2622	24.0069	27.7324	27.2984	26.3386	26.0253	26.306
ENSMUSG00000010453	Kansl3	KAT8 regulatory NSL complex subunit 3 [Source:MGI Symbol;Acc:MGI:1918055]	48.9324	42.8781	59.1819	49.6739	85.861	91.5246	62.7734	74.1809	63.0161	78.8913	75.3491	84.2755	87.1257	98.6281
ENSMUSG00000010461	Eya4	EYA transcriptional coactivator and phosphatase 4 [Source:MGI Symbol;Acc:MGI:1337104]	0.13599	0.112936	0.621361	0.995934	1.30392	1.00607	1.97695	5.45252	1.61154	11.9342	1.11353	19.0436	2.11164	16.1664
ENSMUSG00000010476	Ebf3	early B cell factor 3 [Source:MGI Symbol;Acc:MGI:894289]	0.103992	0.0125485	3.84808	4.81596	0.829766	0.620179	1.72186	0.984114	2.74128	1.44009	2.59824	4.34791	3.97647	7.37189
ENSMUSG00000010517	Faf1	Fas-associated factor 1 [Source:MGI Symbol;Acc:MGI:109419]	220.216	207.263	135.707	143.155	145.13	124.16	128.331	133.866	104.617	86.5337	103.964	81.6852	103.47	89.8336
ENSMUSG00000010529	Gm266	predicted gene 266 [Source:MGI Symbol;Acc:MGI:2685112]	0.039997	0.0627424	0.141714	0.0136429	0.0395126	0.124036	0.616467	2.04802	1.87736	3.03702	0.843586	4.18932	1.56316	4.16447
ENSMUSG00000010538	Tsacc	TSSK6 activating co-chaperone [Source:MGI Symbol;Acc:MGI:1924177]	9.4153	12.561	4.85098	4.5431	2.56832	3.3214	2.82725	1.83524	1.34572	2.06746	1.92338	1.75767	2.22134	2.3021
ENSMUSG00000010554	Mettl16	methyltransferase like 16 [Source:MGI Symbol;Acc:MGI:1914743]	50.4363	50.859	125.024	127.984	103.879	94.8874	80.9698	63.329	65.6079	54.6521	61.3118	51.078	57.9467	58.2767
ENSMUSG00000010592	Dazl	deleted in azoospermia-like [Source:MGI Symbol;Acc:MGI:1342328]	102.4	102.559	19.066	23.3703	2.56832	1.11632	1.04162	0.34577	1.94381	1.09789	0.843586	4.82367	1.01468	7.47535
ENSMUSG00000010601	Apol7a	apolipoprotein L 7a [Source:MGI Symbol;Acc:MGI:1923011]	0.00799941	0.112936	0.0981097	0.122786	0.829766	0.344544	2.65719	0.45216	12.6431	3.37922	12.0464	6.25095	10.5582	7.16496
ENSMUSG00000010607	Pigyl	phosphatidylinositol glycan anchor biosynthesis, class Y-like [Source:MGI Symbol;Acc:MGI:1913518]	75.6184	80.5737	5.59225	6.83511	8.10009	8.72385	14.6464	6.72921	16.431	13.4741	20.1448	12.8059	15.4945	15.9595
ENSMUSG00000010608	Rbm25	RNA binding motif protein 25 [Source:MGI Symbol;Acc:MGI:1914289]	197.049	149.339	393.365	370.065	407.02	409.001	313.187	285.473	293.882	249.934	291.037	266.65	305.749	300.178
ENSMUSG00000010609	Psen2	presenilin 2 [Source:MGI Symbol;Acc:MGI:109284]	18.6626	21.7967	7.162	4.21567	6.67764	6.73928	10.1398	7.58033	11.7127	10.1091	21.0896	15.819	14.946	17.0976
ENSMUSG00000010651	Acaa1b	acetyl-Coenzyme A acyltransferase 1B [Source:MGI Symbol;Acc:MGI:3605455]	3.33575	2.67282	2.45274	2.57851	1.46197	3.04577	2.23204	1.30329	3.33937	2.18152	3.00317	2.28629	3.2086	3.54368
ENSMUSG00000010660	Plcd1	phospholipase C, delta 1 [Source:MGI Symbol;Acc:MGI:97614]	6.15154	3.37554	22.2055	17.2037	13.3158	11.9212	6.56857	14.2829	10.0513	24.8808	15.0158	30.6733	24.7089	35.204
ENSMUSG00000010663	Fads1	fatty acid desaturase 1 [Source:MGI Symbol;Acc:MGI:1923517]	172.891	108.331	58.1354	48.7462	75.5877	87.0042	62.0081	110.566	69.4623	102.902	59.6921	92.2577	86.0288	118.286
ENSMUSG00000010721	Lmbr1	limb region 1 [Source:MGI Symbol;Acc:MGI:1861746]	8.96733	5.43349	12.5689	10.8734	7.15179	6.02263	9.54461	8.43146	14.3045	12.5045	14.6109	15.0261	15.1654	16.5803
ENSMUSG00000010751	Tnfrsf22	tumor necrosis factor receptor superfamily, member 22 [Source:MGI Symbol;Acc:MGI:1930270]	30.6937	27.5188	15.5776	11.5283	9.6806	10.1572	16.262	3.75027	5.86467	2.40966	5.56767	4.29505	5.84129	6.02684
ENSMUSG00000010755	Cars	cysteinyl-tRNA synthetase [Source:MGI Symbol;Acc:MGI:1351477]	448.999	453.263	160.431	169.186	165.677	193.951	108.945	101.949	62.551	70.3363	71.5698	61.0161	113.233	100.801
ENSMUSG00000010760	Phlda2	pleckstrin homology like domain, family A, member 2 [Source:MGI Symbol;Acc:MGI:1202307]	21.3824	20.3913	4.67656	7.21711	38.7619	63.0791	41.856	95.5654	6.72859	31.8959	5.70264	11.59	4.19586	9.02733
ENSMUSG00000010796	Asz1	ankyrin repeat, SAM and basic leucine zipper domain containing 1 [Source:MGI Symbol;Acc:MGI:1921318]	0.391971	0.665069	1.36263	2.90595	0.355614	0.0137818	0.106287	0.45216	0.083069	0.926791	0.168717	1.81053	0.137119	0.646657
ENSMUSG00000010797	Wnt2	wingless-type MMTV integration site family, member 2 [Source:MGI Symbol;Acc:MGI:98954]	0.039997	0.0627424	0.228923	0.122786	3.51663	13.2443	3.16737	18.645	4.53557	96.0583	1.11353	67.5182	2.87951	16.8907
ENSMUSG00000010803	Gabra1	gamma-aminobutyric acid (GABA) A receptor, subunit alpha 1 [Source:MGI Symbol;Acc:MGI:95613]	0.103992	0.16313	2.84518	2.25108	0.355614	0.454798	0.191317	0.0265977	0.215979	0.584591	0.438665	2.1277	0.246815	2.3021
ENSMUSG00000010825	Grid2ip	glutamate receptor, ionotropic, delta 2 (Grid2) interacting protein 1 [Source:MGI Symbol;Acc:MGI:2176213]	0.551959	1.36778	1.49345	0.995934	0.671715	0.399671	1.38174	0.984114	0.614711	3.72142	0.438665	3.44925	0.575902	2.81942
ENSMUSG00000010830	Kdelr3	KDEL (Lys-Asp-Glu-Leu) endoplasmic reticulum protein retention receptor 3 [Source:MGI Symbol;Acc:MGI:2145953]	18.4066	12.812	1.97309	1.70537	13.6319	5.80212	96.9554	34.178	196.126	107.864	225.035	183.973	250.024	213.888
ENSMUSG00000010911	Apip	APAF1 interacting protein [Source:MGI Symbol;Acc:MGI:1926788]	56.7078	60.2452	9.1678	13.22	15.2124	18.757	14.7314	21.1983	17.7602	25.9074	15.5557	23.854	14.1782	20.6154
ENSMUSG00000010914	Pdhx	pyruvate dehydrogenase complex, component X [Source:MGI Symbol;Acc:MGI:1351627]	33.9575	31.6347	41.6094	46.0176	40.8166	47.864	36.244	46.3065	35.1714	32.6943	30.4028	32.9992	28.9871	29.41
ENSMUSG00000010936	Vac14	Vac14 homolog (S. cerevisiae) [Source:MGI Symbol;Acc:MGI:2157980]	143.453	157.923	105.054	88.3653	146.71	98.3604	128.246	71.9467	137.978	69.7089	147.425	60.0646	122.777	63.3465
ENSMUSG00000011008	Mcoln2	mucolipin 2 [Source:MGI Symbol;Acc:MGI:1915529]	0.00799941	0.0125485	0.141714	0.122786	0.197563	0.124036	0.361377	0.0265977	0.34889	0.128325	1.24851	0.700423	1.56316	0.646657
ENSMUSG00000011034	Slc5a1	solute carrier family 5 (sodium/glucose cotransporter), member 1 [Source:MGI Symbol;Acc:MGI:107678]	3.78372	2.17089	8.07769	9.01798	0.513664	1.00607	0.786527	0.34577	1.41217	0.755691	3.00317	0.541837	1.12438	0.853587
ENSMUSG00000011096	Akt1s1	AKT1 substrate 1 (proline-rich) [Source:MGI Symbol;Acc:MGI:1914855]	74.8504	97.3887	33.6734	31.6107	39.7102	39.7604	42.6213	31.1991	50.4561	58.0171	65.2261	66.0909	60.36	73.0722
ENSMUSG00000011114	Tbrg1	transforming growth factor beta regulated gene 1 [Source:MGI Symbol;Acc:MGI:1100877]	379.148	377.32	94.9374	110.685	128.06	112.528	199.587	212.17	247.562	235.105	240.557	216.748	227.207	213.992
ENSMUSG00000011148	Adssl1	adenylosuccinate synthetase like 1 [Source:MGI Symbol;Acc:MGI:87947]	6.91949	4.32922	1.75507	1.15965	5.88738	7.78669	3.93264	3.32471	1.21281	1.09789	1.65343	1.86339	1.78255	2.61249
ENSMUSG00000011154	Cfap161	cilia and flagella associated protein 161 [Source:MGI Symbol;Acc:MGI:1922806]	0.0719946	0.0125485	0.0545054	0.0682147	0.355614	0.0689088	0.0212575	0.0265977	0.0166138	0.185358	0.0337434	1.22904	0.0274239	0.957052
ENSMUSG00000011158	Brf1	BRF1, RNA polymerase III transcription initiation factor 90 kDa subunit [Source:MGI Symbol;Acc:MGI:1919558]	31.0137	33.8934	28.0485	26.9721	38.6039	41.5244	41.5159	46.6257	41.6176	51.2872	42.5505	52.611	44.7832	64.6916
ENSMUSG00000011171	Vipr2	vasoactive intestinal peptide receptor 2 [Source:MGI Symbol;Acc:MGI:107166]	0.039997	0.0125485	0.0981097	0.0136429	0.197563	0.454798	0.531437	0.45216	0.747621	0.584591	0.843586	1.86339	0.795293	0.646657
ENSMUSG00000011179	Odc1	ornithine decarboxylase, structural 1 [Source:MGI Symbol;Acc:MGI:97402]	56.7398	43.7314	291.113	292.409	228.739	200.786	137.515	122.695	128.541	71.7621	123.535	60.4346	112.904	77.4178
ENSMUSG00000011254	Thg1l	tRNA-histidine guanylyltransferase 1-like (S. cerevisiae) [Source:MGI Symbol;Acc:MGI:1913878]	64.8672	70.2338	60.6209	73.5763	58.0441	59.1651	43.5566	38.7528	42.6144	39.2531	38.7712	33.2106	36.7754	37.2733
ENSMUSG00000011256	Adam19	a disintegrin and metallopeptidase domain 19 (meltrin beta) [Source:MGI Symbol;Acc:MGI:105377]	69.1549	43.7816	144.952	144.41	145.446	256.63	97.1255	182.061	114.386	209.783	170.101	228.113	202.196	221.338
ENSMUSG00000011257	Pabpc4	poly(A) binding protein, cytoplasmic 4 [Source:MGI Symbol;Acc:MGI:2385206]	222.935	294.701	182.015	154.561	169.944	170.687	112.346	99.0763	100.298	97.9974	115.976	87.8701	130.675	113.527
ENSMUSG00000011263	Exoc3l2	exocyst complex component 3-like 2 [Source:MGI Symbol;Acc:MGI:1921713]	7.39945	4.32922	3.89168	3.88824	6.04543	3.3214	7.41887	4.81418	4.73493	2.12449	3.13814	1.17618	2.11164	0.646657
ENSMUSG00000011267	Zfp296	zinc finger protein 296 [Source:MGI Symbol;Acc:MGI:1926956]	109.888	139.602	20.1997	18.7317	7.30984	4.69958	7.41887	1.94163	3.40583	1.09789	4.48788	1.91625	5.40251	4.3714
ENSMUSG00000011305	Plin5	perilipin 5 [Source:MGI Symbol;Acc:MGI:1914218]	1.41589	0.614875	1.92949	1.97823	1.77807	2.71501	0.276347	0.45216	0.548255	0.413491	0.573638	0.171802	0.466206	0.750122
ENSMUSG00000011306	Sugp1	SURP and G patch domain containing 1 [Source:MGI Symbol;Acc:MGI:1917866]	90.0813	82.3305	80.6788	73.0306	78.5907	72.8917	63.7937	61.8396	61.3548	58.6445	71.4348	55.2013	74.401	58.1733
ENSMUSG00000011349	Dmrtc2	doublesex and mab-3 related transcription factor like family C2 [Source:MGI Symbol;Acc:MGI:1918491]	4.0717	1.56856	0.664965	0.286502	0.0395126	0.124036	0.106287	0.0265977	0.34889	0.0142583	0.168717	0.0660777	0.0274239	0.0258663
ENSMUSG00000011382	Dhdh	dihydrodiol dehydrogenase (dimeric) [Source:MGI Symbol;Acc:MGI:1919005]	17.9267	12.5108	31.4932	33.9027	17.5831	24.6556	9.03444	8.53785	8.92161	8.11298	7.4573	6.35667	8.58368	7.16496
ENSMUSG00000011427	Zfp790	zinc finger protein 790 [Source:MGI Symbol;Acc:MGI:1923431]	2.15184	1.2674	7.90328	10.0003	7.30984	10.1572	8.43923	14.0702	11.5134	14.4437	10.1568	17.9863	13.4103	20.2016
ENSMUSG00000011486	Slc25a41	solute carrier family 25, member 41 [Source:MGI Symbol;Acc:MGI:2144215]	0.487964	0.363906	1.14461	0.504789	0.513664	0.23429	0.106287	0.0265977	0.083069	0.0142583	0.303691	0.0660777	0.0274239	0.0258663
ENSMUSG00000011589	Fsd1	fibronectin type 3 and SPRY domain-containing protein [Source:MGI Symbol;Acc:MGI:1934858]	10.5032	5.48368	28.4845	25.6624	17.267	16.9929	9.45958	7.89951	7.19378	13.4741	9.88683	12.8059	8.58368	11.0966
ENSMUSG00000011632	Pinlyp	phospholipase A2 inhibitor and LY6/PLAUR domain containing [Source:MGI Symbol;Acc:MGI:3615324]	0.93593	0.966232	0.839383	0.723076	0.197563	0.344544	0.106287	0.239379	0.083069	0.0142583	0.438665	0.11894	0.246815	0.0258663
ENSMUSG00000011658	Fuz	fuzzy planar cell polarity protein [Source:MGI Symbol;Acc:MGI:1917550]	15.7828	8.39493	18.4119	15.6212	16.0026	13.3545	8.43923	5.55891	5.39949	7.25748	7.4573	8.57688	7.59642	11.9244
ENSMUSG00000011751	Sptbn4	spectrin beta, non-erythrocytic 4 [Source:MGI Symbol;Acc:MGI:1890574]	30.2138	29.8779	27.656	32.5384	8.10009	10.3225	4.69791	1.0905	4.07038	1.55416	5.16275	2.81491	6.60916	6.64763
ENSMUSG00000011752	Pgam1	phosphoglycerate mutase 1 [Source:MGI Symbol;Acc:MGI:97552]	940.674	932.464	902.969	918.238	678.709	826.754	601.523	489.424	538.171	328.127	544.383	320.834	494.316	374.57
ENSMUSG00000011831	Evi5	ecotropic viral integration site 5 [Source:MGI Symbol;Acc:MGI:104736]	22.1824	14.7194	68.208	64.2992	70.8462	60.3779	127.566	98.6507	138.111	102.503	115.706	95.1651	108.078	82.2806
ENSMUSG00000011832	Evi5l	ecotropic viral integration site 5 like [Source:MGI Symbol;Acc:MGI:2442167]	9.70328	6.38717	8.86257	7.70826	9.3645	12.0315	12.1805	15.0277	14.5703	33.778	16.7705	38.4969	19.1145	37.6872
ENSMUSG00000011837	Snapc2	small nuclear RNA activating complex, polypeptide 2 [Source:MGI Symbol;Acc:MGI:1914861]	56.2598	41.3221	18.4555	15.7849	21.5344	18.8672	21.874	17.1555	23.6082	25.7363	24.8689	25.9685	25.5865	22.6847
ENSMUSG00000011877	Git1	G protein-coupled receptor kinase-interactor 1 [Source:MGI Symbol;Acc:MGI:1927140]	100.992	116.011	73.2661	66.0454	134.066	137.886	117.873	105.141	100.231	99.2521	104.638	73.0687	105.226	96.3519
ENSMUSG00000011884	Gltp	glycolipid transfer protein [Source:MGI Symbol;Acc:MGI:1929253]	56.6758	38.712	45.7082	43.9985	37.6556	34.9092	26.9758	23.6453	28.6588	25.6792	30.4028	21.7924	27.2319	20.6154
ENSMUSG00000011958	Bnip2	BCL2/adenovirus E1B interacting protein 2 [Source:MGI Symbol;Acc:MGI:109327]	36.3573	33.8934	60.7953	48.9645	68.6335	56.9049	77.6536	115.78	70.7914	104.043	73.4595	107.218	83.1767	101.008
ENSMUSG00000011960	Ccnt1	cyclin T1 [Source:MGI Symbol;Acc:MGI:1328363]	43.3648	32.488	122.975	124.655	97.3987	105.141	88.4524	100.353	85.0793	67.5417	91.276	82.6896	100.728	94.386
ENSMUSG00000012017	Scarf2	scavenger receptor class F, member 2 [Source:MGI Symbol;Acc:MGI:1858430]	1.76787	0.916038	2.36553	0.613932	6.67764	2.77013	9.62964	15.1341	9.71907	43.8728	9.21196	40.7699	10.8873	47.7233
ENSMUSG00000012076	Brms1l	breast cancer metastasis-suppressor 1-like [Source:MGI Symbol;Acc:MGI:1196337]	12.6791	10.8544	25.1706	38.323	22.7988	25.0414	29.2716	43.9659	22.0797	47.8652	22.4394	44.206	24.5992	41.1015
ENSMUSG00000012114	Med15	mediator complex subunit 15 [Source:MGI Symbol;Acc:MGI:2137379]	50.2763	26.1134	56.6093	46.2905	57.4119	53.2114	58.777	54.9242	57.2345	65.7166	61.1768	59.2717	55.314	62.7257
ENSMUSG00000012117	Dhdds	dehydrodolichyl diphosphate synthase [Source:MGI Symbol;Acc:MGI:1914672]	38.0852	39.4649	24.6037	20.9692	43.5034	41.6347	43.5566	38.9656	48.9941	53.0552	49.839	47.642	48.0741	51.3446
ENSMUSG00000012123	Aim1l	absent in melanoma 1-like [Source:MGI Symbol;Acc:MGI:1334463]	20.9984	20.5418	11.0864	9.23627	6.20349	8.22771	2.48713	1.30329	3.33937	1.32602	3.13814	1.81053	3.64738	2.50903
ENSMUSG00000012126	Ubxn11	UBX domain protein 11 [Source:MGI Symbol;Acc:MGI:1914836]	42.5968	46.8434	3.32483	3.23338	1.46197	3.26628	2.57216	2.04802	1.67799	3.83549	2.59824	5.40515	3.42799	4.57833
ENSMUSG00000012187	Mogat1	monoacylglycerol O-acyltransferase 1 [Source:MGI Symbol;Acc:MGI:1915643]	0.00799941	0.0125485	0.0981097	0.341073	0.197563	0.344544	0.106287	0.0265977	0.34889	0.128325	1.11353	1.38763	5.73159	3.95754
ENSMUSG00000012282	Wnt8a	wingless-type MMTV integration site family, member 8A [Source:MGI Symbol;Acc:MGI:107924]	0.039997	0.112936	31.5368	26.2081	37.8136	67.2687	2.82725	0.34577	2.87419	0.641624	6.37751	1.12332	2.00194	2.40556
ENSMUSG00000012296	Tjap1	tight junction associated protein 1 [Source:MGI Symbol;Acc:MGI:1921344]	65.4111	56.8822	45.3158	42.4159	60.2568	63.1342	53.4201	52.5836	48.0637	59.7851	61.1768	50.6023	58.8243	55.2762
ENSMUSG00000012350	Ehf	ets homologous factor [Source:MGI Symbol;Acc:MGI:1270840]	0.327976	0.363906	0.0981097	0.286502	0.987816	0.620179	1.21168	0.34577	2.27609	0.698658	1.7884	1.22904	1.01468	1.68131
ENSMUSG00000012396	Nanog	Nanog homeobox [Source:MGI Symbol;Acc:MGI:1919200]	448.647	434.993	63.804	50.4925	192.071	198.361	48.6584	7.89951	41.1524	11.7631	47.4095	32.8406	48.5129	55.6901
ENSMUSG00000012405	Rpl15	ribosomal protein L15 [Source:MGI Symbol;Acc:MGI:1913730]	155.42	128.91	111.42	127.384	101.508	115.781	111.921	106.098	86.8736	101.705	81.5579	114.83	67.3805	89.8336
ENSMUSG00000012422	Tmem167	transmembrane protein 167 [Source:MGI Symbol;Acc:MGI:1913324]	69.9548	92.6705	124.458	148.449	90.6025	85.185	99.7614	139.398	105.348	148.13	83.7175	152.732	89.9778	124.805
ENSMUSG00000012428	Steap4	STEAP family member 4 [Source:MGI Symbol;Acc:MGI:1923560]	0.00799941	0.0125485	0.141714	0.0682147	0.197563	0.0137818	0.361377	0.132988	0.083069	0.128325	0.168717	0.594699	0.466206	1.26745
ENSMUSG00000012429	Mplkip	M-phase specific PLK1 intereacting protein [Source:MGI Symbol;Acc:MGI:1913558]	25.4781	24.3566	25.1706	31.5561	14.106	21.4031	18.8979	23.6453	18.026	19.5196	14.6109	19.4665	17.3593	19.2704
ENSMUSG00000012443	Kif11	kinesin family member 11 [Source:MGI Symbol;Acc:MGI:1098231]	63.0113	44.5345	236.739	256.719	198.235	216.994	168.381	163.443	149.275	138.377	129.743	120.697	149.543	119.735
ENSMUSG00000012483	Rpa3	replication protein A3 [Source:MGI Symbol;Acc:MGI:1915490]	46.1486	28.7736	26.0427	31.9381	14.5802	20.1351	20.0883	21.1983	18.757	20.7173	15.0158	17.8806	13.1909	16.7872
ENSMUSG00000012519	Mlkl	mixed lineage kinase domain-like [Source:MGI Symbol;Acc:MGI:1921818]	0.0719946	0.112936	1.71147	2.0328	0.355614	0.399671	0.191317	0.0265977	0.614711	0.242391	0.0337434	0.11894	0.466206	0.750122
ENSMUSG00000012520	Phox2b	paired-like homeobox 2b [Source:MGI Symbol;Acc:MGI:1100882]	0.00799941	0.0125485	3.0196	2.4148	0.197563	0.0689088	0.0212575	0.132988	0.0166138	0.0142583	0.0337434	0.0132155	0.685597	0.129331
ENSMUSG00000012535	Tnpo3	transportin 3 [Source:MGI Symbol;Acc:MGI:1196412]	136.318	114.404	368.598	373.612	298.913	276.917	280.365	239.618	294.945	220.049	268.092	210.986	256.057	220.303
ENSMUSG00000012609	Ttll5	tubulin tyrosine ligase-like family, member 5 [Source:MGI Symbol;Acc:MGI:2443657]	9.25531	8.49532	24.6473	23.4795	33.2301	25.9235	20.0883	22.9006	17.1621	19.0634	21.7645	18.7264	21.1987	21.6501
ENSMUSG00000012640	Zfp715	zinc finger protein 715 [Source:MGI Symbol;Acc:MGI:1917180]	8.35938	11.4568	28.4409	32.9204	29.595	22.1197	32.5877	33.1141	30.9183	37.4281	29.8629	48.9636	31.0713	45.8609
ENSMUSG00000012705	Retn	resistin [Source:MGI Symbol;Acc:MGI:1888506]	0.0719946	0.16313	0.621361	0.941362	0.197563	0.0689088	0.0212575	0.0265977	0.083069	0.0142583	0.0337434	0.0132155	0.137119	0.0258663
ENSMUSG00000012819	Cdh23	cadherin 23 (otocadherin) [Source:MGI Symbol;Acc:MGI:1890219]	0.423968	0.514487	0.446944	0.286502	0.513664	1.11632	0.106287	0.0265977	0.282435	0.299425	0.168717	0.330388	0.904989	0.543192
ENSMUSG00000012848	Rps5	ribosomal protein S5 [Source:MGI Symbol;Acc:MGI:1097682]	4045.4	4502.4	1255.9	1600.33	1060.56	1181	1097.84	1052.66	905.934	982.355	873.854	965.117	710.306	827.436
ENSMUSG00000012889	Podnl1	podocan-like 1 [Source:MGI Symbol;Acc:MGI:2685352]	0.295978	0.0627424	0.490548	0.504789	0.355614	0.23429	0.361377	0.34577	0.215979	0.0142583	0.303691	0.0132155	0.0274239	0.0258663
ENSMUSG00000013033	Adgrl1	adhesion G protein-coupled receptor L1 [Source:MGI Symbol;Acc:MGI:1929461]	133.694	89.96	310.343	230.688	273.941	234.304	179.605	169.613	136.316	165.639	141.756	165.736	144.277	207.163
ENSMUSG00000013076	Amotl1	angiomotin-like 1 [Source:MGI Symbol;Acc:MGI:1922973]	23.6862	27.5188	46.7547	43.1799	73.533	92.3515	98.486	190.891	87.4052	218.281	72.5146	180.749	99.8504	170.95
ENSMUSG00000013089	Etv5	ets variant 5 [Source:MGI Symbol;Acc:MGI:1096867]	327.664	306.898	433.743	308.781	251.656	236.95	95.765	49.2855	105.481	33.835	103.694	31.3076	76.5949	40.4807
ENSMUSG00000013150	Gfod2	glucose-fructose oxidoreductase domain containing 2 [Source:MGI Symbol;Acc:MGI:1917825]	13.511	12.561	13.0922	10.1094	14.2641	20.2454	15.6668	18.9641	12.4437	14.2726	15.8257	12.0129	15.0557	13.3729
ENSMUSG00000013155	Enkd1	enkurin domain containing 1 [Source:MGI Symbol;Acc:MGI:2142593]	47.2365	35.349	20.1125	14.4752	18.3734	18.6467	16.5171	10.2401	14.0387	10.5084	15.0158	9.9513	15.3848	13.5798
ENSMUSG00000013158	4933405L10Rik	RIKEN cDNA 4933405L10 gene [Source:MGI Symbol;Acc:MGI:1918296]	0.359973	0.363906	0.228923	0.177358	0.0395126	0.0137818	0.106287	0.132988	0.0166138	0.0712916	0.168717	0.11894	0.0274239	0.129331
ENSMUSG00000013160	Atp6v0d1	ATPase, H+ transporting, lysosomal V0 subunit D1 [Source:MGI Symbol;Acc:MGI:1201778]	181.179	166.255	117.568	102.554	206.454	164.678	406.124	225.043	428.453	234.991	375.666	202.317	313.318	185.021
ENSMUSG00000013236	Ptprs	protein tyrosine phosphatase, receptor type, S [Source:MGI Symbol;Acc:MGI:97815]	62.2754	64.0599	243.89	216.554	179.901	194.998	136.749	201.85	143.095	308.735	152.284	296.676	146.91	333.287
ENSMUSG00000013275	Slc41a1	solute carrier family 41, member 1 [Source:MGI Symbol;Acc:MGI:2444823]	36.8053	23.1519	20.2869	17.804	24.2213	22.7261	21.959	20.2408	22.1462	17.3524	26.2186	26.3914	27.3416	35.1005
ENSMUSG00000013338	Fer1l4	fer-1-like 4 (C. elegans) [Source:MGI Symbol;Acc:MGI:1921812]	0.231983	0.4141	0.795778	0.668504	0.0395126	0.289417	0.871557	0.132988	1.41217	0.584591	0.168717	0.436113	0.795293	0.543192
ENSMUSG00000013367	Iglon5	IgLON family member 5 [Source:MGI Symbol;Acc:MGI:2686277]	0.199985	0.263518	3.45564	3.12423	3.83273	4.92009	4.44282	10.4529	5.86467	12.8467	3.54306	17.0348	6.28007	18.5461
ENSMUSG00000013415	Igf2bp1	insulin-like growth factor 2 mRNA binding protein 1 [Source:MGI Symbol;Acc:MGI:1890357]	459.878	774.153	404.877	360.296	497.583	474.878	384.782	401.651	360.137	287.063	371.077	232.448	358.184	263.758
ENSMUSG00000013418	B4galnt2	beta-1,4-N-acetyl-galactosaminyl transferase 2 [Source:MGI Symbol;Acc:MGI:1342058]	0.231983	0.0627424	0.141714	0.23193	3.04247	0.840687	20.4285	5.6653	62.1522	26.0785	83.7175	32.4706	87.2354	41.8258
ENSMUSG00000013419	Zfp651	zinc finger protein 651 [Source:MGI Symbol;Acc:MGI:2670992]	6.6955	7.19027	19.2404	16.3852	17.7412	16.6621	17.3674	15.5596	22.0133	28.8161	29.728	33.5807	26.0253	42.6535
ENSMUSG00000013465	Nelfb	negative elongation factor complex member B [Source:MGI Symbol;Acc:MGI:1931035]	94.369	83.8363	71.1295	66.5912	86.6512	95.0528	79.4393	87.0542	77.4369	88.5869	90.0612	87.2886	92.3911	88.592
ENSMUSG00000013483	Card14	caspase recruitment domain family, member 14 [Source:MGI Symbol;Acc:MGI:2386258]	0.967928	1.31759	0.0545054	0.0682147	0.0395126	0.179163	0.956587	0.558551	10.9817	2.86592	9.34693	2.86777	9.57094	3.33675
ENSMUSG00000013495	Tmem175	transmembrane protein 175 [Source:MGI Symbol;Acc:MGI:1919642]	10.7912	6.58795	13.9207	13.2746	17.4251	16.0557	20.5985	20.4536	30.3202	28.5309	33.3723	36.8053	28.7677	30.755
ENSMUSG00000013523	Bcas1	breast carcinoma amplified sequence 1 [Source:MGI Symbol;Acc:MGI:1924210]	6.82349	3.97787	7.46723	6.6714	0.829766	1.83297	0.361377	0.132988	0.814076	0.242391	1.24851	0.383251	0.904989	0.543192
ENSMUSG00000013539	Tango2	transport and golgi organization 2 [Source:MGI Symbol;Acc:MGI:101825]	22.3743	18.5341	13.6154	13.0017	18.2153	11.0943	26.8907	17.5811	30.5196	17.8657	22.4394	16.189	25.4768	14.8214
ENSMUSG00000013584	Aldh1a2	aldehyde dehydrogenase family 1, subfamily A2 [Source:MGI Symbol;Acc:MGI:107928]	2.6958	1.16701	0.882987	0.832219	1.77807	1.11632	5.03803	3.53749	5.33303	18.7212	2.46327	34.0036	2.66012	37.3768
ENSMUSG00000013593	Ndufs2	NADH dehydrogenase (ubiquinone) Fe-S protein 2 [Source:MGI Symbol;Acc:MGI:2385112]	294.674	246.414	172.379	190.032	163.938	173.223	198.396	194.722	185.692	175.392	163.352	170.071	152.395	167.95
ENSMUSG00000013611	Snx31	sorting nexin 31 [Source:MGI Symbol;Acc:MGI:1913946]	0.839938	0.263518	1.71147	2.08737	0.197563	0.124036	0.106287	0.0265977	0.149524	0.0712916	0.0337434	0.383251	0.137119	0.750122
ENSMUSG00000013622	Atraid	all-trans retinoic acid induced differentiation factor [Source:MGI Symbol;Acc:MGI:1918918]	58.8836	55.778	20.4613	19.4958	21.0602	24.8761	37.1794	29.284	41.1524	48.1503	39.1761	54.5141	45.4414	52.5861
ENSMUSG00000013629	Cad	carbamoyl-phosphate synthetase 2, aspartate transcarbamylase, and dihydroorotase [Source:MGI Symbol;Acc:MGI:1916969]	282.643	212.383	738.624	644.506	636.983	648.308	341.672	302.921	230.616	170.886	254.999	141.948	224.574	176.641
ENSMUSG00000013643	Lypd8	LY6/PLAUR domain containing 8 [Source:MGI Symbol;Acc:MGI:1917413]	0.00799941	0.0627424	0.0109011	0.0136429	0.0395126	0.0689088	0.106287	0.0265977	0.149524	0.0712916	1.65343	0.224664	0.795293	0.129331
ENSMUSG00000013646	Sh3bp5l	SH3 binding domain protein 5 like [Source:MGI Symbol;Acc:MGI:1933124]	36.5813	35.3992	47.496	45.0899	46.5064	59.8266	31.3973	35.1355	29.124	32.067	31.4826	35.2723	42.8087	44.5159
ENSMUSG00000013662	Atad1	ATPase family, AAA domain containing 1 [Source:MGI Symbol;Acc:MGI:1915229]	36.7093	17.9318	152.364	165.257	130.431	123.553	114.557	129.291	117.443	95.6591	107.068	100.504	92.6105	82.798
ENSMUSG00000013663	Pten	phosphatase and tensin homolog [Source:MGI Symbol;Acc:MGI:109583]	44.1967	31.3335	301.229	242.258	170.734	153.267	130.712	131.951	125.949	72.8457	128.664	76.0818	121.351	91.1786
ENSMUSG00000013698	Pea15a	phosphoprotein enriched in astrocytes 15A [Source:MGI Symbol;Acc:MGI:104799]	15.3989	10.3525	37.0309	35.0487	76.536	83.0351	91.6836	151.101	84.747	136.381	82.6377	104.575	84.6027	98.1108
ENSMUSG00000013701	Timm23	translocase of inner mitochondrial membrane 23 [Source:MGI Symbol;Acc:MGI:1858317]	6.88749	8.39493	4.67656	5.25253	3.51663	5.30598	4.953	4.17583	3.20646	3.60735	5.70264	3.55498	5.5122	4.88873
ENSMUSG00000013707	Tnfaip8l2	tumor necrosis factor, alpha-induced protein 8-like 2 [Source:MGI Symbol;Acc:MGI:1917019]	0.551959	0.564681	0.316131	0.286502	0.197563	0.0689088	0.0212575	0.0265977	0.0166138	0.0712916	0.0337434	1.44049	0.575902	1.16398
ENSMUSG00000013736	Trnt1	tRNA nucleotidyl transferase, CCA-adding, 1 [Source:MGI Symbol;Acc:MGI:1917297]	59.3316	52.3146	112.99	114.287	110.991	100.786	69.5758	75.9895	69.9275	54.1388	63.2014	60.1175	61.6763	60.8633
ENSMUSG00000013766	Ly6g6e	lymphocyte antigen 6 complex, locus G6E [Source:MGI Symbol;Acc:MGI:1917524]	17.3827	9.95094	0.882987	0.668504	0.987816	0.124036	0.871557	0.132988	0.215979	0.128325	0.97856	0.11894	1.12438	0.853587
ENSMUSG00000013787	Ehmt2	euchromatic histone lysine N-methyltransferase 2 [Source:MGI Symbol;Acc:MGI:2148922]	164.188	124.142	141.332	123.837	134.857	146.872	163.959	125.248	188.616	196.038	217.881	186.934	223.477	221.752
ENSMUSG00000013822	Elof1	ELF1 homolog, elongation factor 1 [Source:MGI Symbol;Acc:MGI:1913376]	70.6268	81.6278	43.3536	46.5088	51.564	60.874	53.08	56.3073	56.7029	62.4087	46.7347	54.4612	42.0408	44.3089
ENSMUSG00000013833	Med16	mediator complex subunit 16 [Source:MGI Symbol;Acc:MGI:2158394]	29.6698	41.021	33.499	35.3216	35.2848	46.8717	32.5877	27.6882	39.0258	52.4278	44.71	45.4747	43.796	54.1381
ENSMUSG00000013846	St3gal1	ST3 beta-galactoside alpha-2,3-sialyltransferase 1 [Source:MGI Symbol;Acc:MGI:98304]	3.20776	1.36778	1.88589	1.32336	9.52255	6.84953	38.1147	45.7746	69.5288	60.6406	71.5698	96.6452	67.5999	99.042
ENSMUSG00000013858	Tmem259	transmembrane protein 259 [Source:MGI Symbol;Acc:MGI:2177957]	91.4892	80.1722	68.6877	62.0071	63.8919	75.207	66.5147	54.8178	69.7946	75.8115	89.2514	72.2758	89.9778	89.0059
ENSMUSG00000013878	Rnf170	ring finger protein 170 [Source:MGI Symbol;Acc:MGI:1924983]	22.5663	19.036	23.252	17.5857	19.0056	18.8121	23.5746	25.2412	26.3993	26.3636	24.7339	27.9244	26.5738	24.754
ENSMUSG00000013921	Clip3	CAP-GLY domain containing linker protein 3 [Source:MGI Symbol;Acc:MGI:1923936]	3.52774	2.62263	33.281	25.0075	37.4975	44.3359	18.8979	57.052	24.605	88.4729	22.7093	93.7378	19.4435	83.0049
ENSMUSG00000013936	Myl2	myosin, light polypeptide 2, regulatory, cardiac, slow [Source:MGI Symbol;Acc:MGI:97272]	1.47989	1.46817	0.752174	0.504789	0.671715	0.23429	0.106287	0.239379	0.149524	6.45902	0.0337434	17.6163	2.33103	3.95754
ENSMUSG00000013973	Dedd	death effector domain-containing [Source:MGI Symbol;Acc:MGI:1333874]	34.0855	21.7967	56.9145	60.6974	43.0293	47.9743	42.9614	45.5618	40.222	46.4393	38.5013	55.2542	39.7372	51.8619
ENSMUSG00000013997	Nit1	nitrilase 1 [Source:MGI Symbol;Acc:MGI:1350916]	30.7897	19.1364	25.3886	25.2804	28.0145	27.6875	30.9722	24.6028	34.4404	26.991	33.6422	29.1403	33.704	30.2377
ENSMUSG00000014030	Pax5	paired box 5 [Source:MGI Symbol;Acc:MGI:97489]	0.423968	0.16313	0.490548	0.450217	0.197563	0.23429	0.446407	0.132988	2.34255	0.242391	2.46327	0.911872	5.18312	1.9917
ENSMUSG00000014039	Prdm15	PR domain containing 15 [Source:MGI Symbol;Acc:MGI:1930121]	11.7831	8.49532	37.0745	27.6269	34.3365	34.7438	26.4656	27.0498	22.0797	22.7705	23.6541	27.8187	25.9156	26.0991
ENSMUSG00000014074	Rnf168	ring finger protein 168 [Source:MGI Symbol;Acc:MGI:1917488]	40.325	31.3335	73.5277	60.6428	70.214	62.0317	53.4201	40.8806	56.3042	41.4204	54.4282	45.8447	55.8625	52.5861
ENSMUSG00000014075	Tctex1d2	Tctex1 domain containing 2 [Source:MGI Symbol;Acc:MGI:1913311]	32.8376	25.3605	11.4788	10.3277	8.89035	9.71614	7.75899	10.4529	7.79187	11.7061	8.26714	11.4314	8.1449	9.33773
ENSMUSG00000014077	Chp1	calcineurin-like EF hand protein 1 [Source:MGI Symbol;Acc:MGI:1927185]	26.854	18.4337	48.4117	43.7802	64.2081	66.7726	102.397	98.1188	87.9368	80.9445	87.0918	78.7778	92.062	91.9029
ENSMUSG00000014158	Trpv4	transient receptor potential cation channel, subfamily V, member 4 [Source:MGI Symbol;Acc:MGI:1926945]	4.29568	3.52612	0.882987	0.886791	0.829766	0.565052	0.616467	0.34577	0.34889	0.356458	1.11353	0.85901	0.246815	1.47438
ENSMUSG00000014164	Klhl3	kelch-like 3 [Source:MGI Symbol;Acc:MGI:2445185]	0.455966	0.263518	1.18822	1.26879	0.987816	0.620179	0.786527	1.19689	1.41217	2.29559	0.843586	2.81491	1.12438	2.61249
ENSMUSG00000014177	Tvp23b	trans-golgi network vesicle protein 23B [Source:MGI Symbol;Acc:MGI:1914760]	12.5831	5.08213	23.8188	29.919	24.6954	19.198	31.5674	52.7964	45.4055	55.8498	42.4155	65.1922	36.9948	47.5163
ENSMUSG00000014195	Dnajc7	DnaJ heat shock protein family (Hsp40) member C7 [Source:MGI Symbol;Acc:MGI:1928373]	498.275	432.885	253.265	303.323	251.814	251.889	225.096	221.958	194.73	192.102	190.212	195.973	187.168	206.335
ENSMUSG00000014198	Zfp385c	zinc finger protein 385C [Source:MGI Symbol;Acc:MGI:3608347]	1.2879	0.313712	0.40334	0.122786	0.513664	0.23429	0.701497	0.239379	0.149524	0.0142583	0.303691	0.171802	0.137119	0.232796
ENSMUSG00000014226	Cacybp	calcyclin binding protein [Source:MGI Symbol;Acc:MGI:1270839]	270.068	193.058	244.457	284.551	212.459	210.985	209.96	182.274	191.673	147.274	157.683	128.944	127.713	120.252
ENSMUSG00000014232	Cluap1	clusterin associated protein 1 [Source:MGI Symbol;Acc:MGI:1924029]	37.7972	24.206	12.5253	9.9457	10.6289	11.0392	12.0955	10.5593	7.39314	7.20045	6.9174	9.63413	5.95099	9.85505
ENSMUSG00000014243	Zswim7	zinc finger SWIM-type containing 7 [Source:MGI Symbol;Acc:MGI:1916997]	39.3651	39.7661	21.9439	25.2804	14.4221	12.693	9.2045	8.85702	8.58933	5.37539	6.51248	6.51526	6.82855	6.64763
ENSMUSG00000014245	Pigl	phosphatidylinositol glycan anchor biosynthesis, class L [Source:MGI Symbol;Acc:MGI:2681271]	12.5191	9.34861	21.6822	22.1152	12.2094	7.73156	17.3674	11.9424	14.1051	10.4513	13.1262	12.6473	12.0939	12.5451
ENSMUSG00000014294	Ndufa2	NADH dehydrogenase (ubiquinone) 1 alpha subcomplex, 2 [Source:MGI Symbol;Acc:MGI:1343103]	206.297	468.673	48.4553	61.9526	42.7132	57.401	54.7806	56.7328	46.6017	70.2792	57.2626	67.4653	54.4364	60.553
ENSMUSG00000014301	Pam16	presequence translocase-asssociated motor 16 homolog (S. cerevisiae) [Source:MGI Symbol;Acc:MGI:1913699]	3.33575	4.37942	1.40624	1.37794	1.46197	1.17145	0.956587	1.19689	1.21281	0.983824	2.3283	1.22904	1.34377	1.37091
ENSMUSG00000014303	Glis2	GLIS family zinc finger 2 [Source:MGI Symbol;Acc:MGI:1932535]	33.1895	16.7773	33.4118	25.1166	61.2051	34.2477	56.4812	39.7103	65.0098	58.5304	60.7719	66.3552	52.3522	66.8643
ENSMUSG00000014313	Cox6c	cytochrome c oxidase subunit VIc [Source:MGI Symbol;Acc:MGI:104614]	320.464	407.537	89.9229	113.85	60.2568	70.1905	69.4057	71.2019	66.4054	86.6478	63.6064	74.1259	54.1074	66.0366
ENSMUSG00000014329	Bicc1	BicC family RNA binding protein 1 [Source:MGI Symbol;Acc:MGI:1933388]	1.25591	1.41798	3.28122	1.70537	16.3187	19.4185	26.0404	13.219	40.222	53.9677	34.9919	97.3324	31.4004	86.7296
ENSMUSG00000014349	Ube2z	ubiquitin-conjugating enzyme E2Z [Source:MGI Symbol;Acc:MGI:1343160]	214.776	200.939	185.94	174.097	205.505	198.967	185.132	187.806	177.518	165.297	205.464	159.287	189.691	181.09
ENSMUSG00000014353	Tmem87b	transmembrane protein 87B [Source:MGI Symbol;Acc:MGI:1919727]	13.575	13.0128	28.8333	28.7729	23.9052	26.7504	26.2105	33.3269	32.9119	42.7322	37.8264	58.4787	41.6021	62.5188
ENSMUSG00000014355	Anapc1	anaphase promoting complex subunit 1 [Source:MGI Symbol;Acc:MGI:103097]	85.0257	75.7049	296.607	277.238	295.752	309.993	240.231	256.109	236.398	275.713	240.962	290.332	251.779	300.695
ENSMUSG00000014361	Mertk	c-mer proto-oncogene tyrosine kinase [Source:MGI Symbol;Acc:MGI:96965]	0.80794	0.313712	7.0748	6.23482	3.83273	4.92009	4.953	1.94163	8.7887	9.19661	11.7765	12.9644	15.0557	17.0976
ENSMUSG00000014402	Tsg101	tumor susceptibility gene 101 [Source:MGI Symbol;Acc:MGI:106581]	81.7939	66.8206	62.2342	73.7401	75.7457	88.5478	92.789	123.121	86.3419	105.355	77.6436	91.9933	75.498	79.7975
ENSMUSG00000014418	Hps5	Hermansky-Pudlak syndrome 5 [Source:MGI Symbol;Acc:MGI:2180307]	6.34353	4.12845	32.7141	32.9204	38.2878	34.6335	43.6416	43.3276	43.6112	49.234	42.5505	52.611	50.9262	52.5861
ENSMUSG00000014426	Map3k4	mitogen-activated protein kinase kinase kinase 4 [Source:MGI Symbol;Acc:MGI:1346875]	44.3247	46.4419	83.0771	75.9775	84.2805	80.4992	73.5722	85.8839	66.8041	85.9634	73.4595	66.1438	80.6537	71.7272
ENSMUSG00000014444	Piezo1	piezo-type mechanosensitive ion channel component 1 [Source:MGI Symbol;Acc:MGI:3603204]	88.5454	50.2064	278.817	222.666	330.681	229.893	217.273	221.426	180.708	193.357	189.132	138.776	218.102	159.259
ENSMUSG00000014470	Rnf166	ring finger protein 166 [Source:MGI Symbol;Acc:MGI:1915968]	26.534	25.9628	9.60384	7.27168	17.8992	15.0635	25.1051	22.2622	23.5418	26.1355	28.1083	28.7174	28.9871	29.7204
ENSMUSG00000014496	Ankrd28	ankyrin repeat domain 28 [Source:MGI Symbol;Acc:MGI:2145661]	29.8938	21.4955	86.9143	82.5261	97.5567	92.2413	81.8201	68.0102	84.016	57.7319	85.3371	54.8841	84.8221	62.3119
ENSMUSG00000014498	Ankrd52	ankyrin repeat domain 52 [Source:MGI Symbol;Acc:MGI:2444029]	4.29568	2.52224	75.3591	61.7889	80.4873	96.4309	86.5818	113.226	88.2027	134.898	110.037	130.107	117.402	150.361
ENSMUSG00000014504	Srp19	signal recognition particle 19 [Source:MGI Symbol;Acc:MGI:1913634]	99.7126	84.1375	63.0191	82.6353	64.3661	68.5918	63.1985	75.9895	64.4782	65.7166	61.0419	59.4303	62.1151	58.3802
ENSMUSG00000014547	Wdfy2	WD repeat and FYVE domain containing 2 [Source:MGI Symbol;Acc:MGI:2442811]	1.15991	1.56856	14.5747	13.984	14.7382	14.1263	10.3949	16.8363	10.3836	11.9342	9.61688	10.9028	12.6424	12.959
ENSMUSG00000014550	Rbsn	rabenosyn, RAB effector [Source:MGI Symbol;Acc:MGI:1925537]	22.7903	18.1827	46.8419	40.3422	60.7309	48.0294	56.141	45.6682	45.7378	55.5076	45.6549	60.0646	55.6431	58.4837
ENSMUSG00000014551	Mrps25	mitochondrial ribosomal protein S25 [Source:MGI Symbol;Acc:MGI:1928140]	115.679	135.486	58.6587	56.9865	48.403	46.3205	45.0871	35.9866	42.2821	31.6677	47.1396	35.9595	37.2142	35.6179
ENSMUSG00000014554	Dguok	deoxyguanosine kinase [Source:MGI Symbol;Acc:MGI:1351602]	30.0858	25.9628	11.348	10.6551	18.2153	18.9223	17.1973	17.9002	19.488	21.7439	22.9793	20.1008	22.1859	22.2709
ENSMUSG00000014592	Camta1	calmodulin binding transcription activator 1 [Source:MGI Symbol;Acc:MGI:2140230]	32.9975	24.0554	27.6996	18.7317	26.9081	33.972	24.3398	22.5814	26.3329	24.5386	29.1881	27.9773	40.176	37.8941
ENSMUSG00000014599	Csf1	colony stimulating factor 1 (macrophage) [Source:MGI Symbol;Acc:MGI:1339753]	0.391971	0.313712	1.23182	0.668504	15.3704	3.3214	16.177	45.2426	16.3646	28.9872	18.7951	38.444	15.7139	39.2391
ENSMUSG00000014601	Strip1	striatin interacting protein 1 [Source:MGI Symbol;Acc:MGI:2443884]	54.8199	63.307	69.9958	69.2106	80.1712	97.0925	72.4668	92.7993	59.0953	69.4237	61.5818	70.0027	73.4138	80.8321
ENSMUSG00000014602	Kif1a	kinesin family member 1A [Source:MGI Symbol;Acc:MGI:108391]	0.871935	1.01643	106.885	90.1662	210.089	187.391	69.9159	203.765	32.2474	80.8304	68.8703	60.3289	45.9899	56.104
ENSMUSG00000014603	Alx3	aristaless-like homeobox 3 [Source:MGI Symbol;Acc:MGI:1277097]	0.13599	0.0627424	0.272527	0.0136429	1.62002	0.950941	20.7686	24.7092	5.33303	15.9265	4.08296	5.03512	3.86677	2.71596
ENSMUSG00000014606	Slc25a11	solute carrier family 25 (mitochondrial carrier oxoglutarate carrier), member 11 [Source:MGI Symbol;Acc:MGI:1915113]	89.9533	62.2028	75.7516	72.8669	76.8521	93.6195	84.8812	84.7136	89.133	93.0355	86.147	99.1297	75.6077	86.5227
ENSMUSG00000014609	Chrne	cholinergic receptor, nicotinic, epsilon polypeptide [Source:MGI Symbol;Acc:MGI:87894]	0.679949	0.665069	0.272527	0.122786	0.0395126	0.124036	0.0212575	0.0265977	0.0166138	0.185358	0.0337434	0.0660777	0.137119	0.0258663
ENSMUSG00000014633	Cmc2	COX assembly mitochondrial protein 2 [Source:MGI Symbol;Acc:MGI:1913781]	56.6438	76.1065	17.4526	17.1492	14.106	13.134	18.5578	12.3679	18.757	18.0368	15.2858	17.4049	18.2369	13.7867
ENSMUSG00000014668	Chfr	checkpoint with forkhead and ring finger domains [Source:MGI Symbol;Acc:MGI:2444898]	46.5965	47.4458	95.5043	100.753	80.8034	84.6889	91.4285	101.842	80.8261	66.2299	87.2268	60.0646	81.6409	64.1742
ENSMUSG00000014686	Ceacam16	carcinoembryonic antigen-related cell adhesion molecule 16 [Source:MGI Symbol;Acc:MGI:2685615]	0.551959	0.865845	0.0981097	0.177358	0.355614	0.0689088	0.446407	0.132988	0.083069	0.0142583	0.0337434	0.0132155	0.246815	0.0258663
ENSMUSG00000014748	Tex261	testis expressed gene 261 [Source:MGI Symbol;Acc:MGI:1096575]	72.4186	72.1914	71.4347	68.2283	78.7487	75.5378	88.8776	75.564	97.5728	86.1345	99.7793	95.2708	97.9856	101.939
ENSMUSG00000014763	Fam120b	family with sequence similarity 120, member B [Source:MGI Symbol;Acc:MGI:1914794]	1.3199	1.11681	19.3276	21.1875	22.9568	22.6159	34.1183	36.3058	38.1619	50.1465	36.8816	50.2851	31.6198	44.9297
ENSMUSG00000014767	Tbp	TATA box binding protein [Source:MGI Symbol;Acc:MGI:101838]	28.9978	21.8971	61.3621	72.8123	57.2538	65.1188	50.6141	52.2644	46.6682	45.5838	49.0292	46.3205	45.7705	47.3094
ENSMUSG00000014769	Psmb1	proteasome (prosome, macropain) subunit, beta type 1 [Source:MGI Symbol;Acc:MGI:104884]	461.702	529.558	193.352	237.619	175.318	195.825	232.408	249.619	209.816	226.379	197.635	219.655	173.676	185.332
ENSMUSG00000014771	Pdcd2	programmed cell death 2 [Source:MGI Symbol;Acc:MGI:104643]	131.934	150.644	31.6676	37.177	33.0721	31.1054	37.1794	27.6882	33.0448	21.858	32.5624	24.9113	29.3161	25.0644
ENSMUSG00000014773	Dll1	delta-like 1 (Drosophila) [Source:MGI Symbol;Acc:MGI:104659]	0.167988	0.0627424	53.557	71.0115	20.7441	55.8575	2.91228	1.83524	5.86467	3.32219	10.0218	5.24657	14.946	10.4758
ENSMUSG00000014776	Nol3	nucleolar protein 3 (apoptosis repressor with CARD domain) [Source:MGI Symbol;Acc:MGI:1925938]	10.2472	8.54551	0.490548	0.450217	0.671715	0.124036	0.191317	0.558551	0.548255	3.77845	0.97856	4.13646	0.904989	3.23328
ENSMUSG00000014778	Fhod1	formin homology 2 domain containing 1 [Source:MGI Symbol;Acc:MGI:2679008]	16.2308	8.74629	20.0689	13.1654	34.1784	19.0326	46.7027	42.902	56.9023	44.0439	67.6556	38.3383	73.9623	52.7931
ENSMUSG00000014782	Plekhg4	pleckstrin homology domain containing, family G (with RhoGef domain) member 4 [Source:MGI Symbol;Acc:MGI:2142544]	1.15991	0.916038	2.97599	2.08737	3.51663	3.37653	2.74222	4.06944	2.54191	2.75186	2.05835	2.60346	4.63464	3.75061
ENSMUSG00000014786	Slc9a5	solute carrier family 9 (sodium/hydrogen exchanger), member 5 [Source:MGI Symbol;Acc:MGI:2685542]	10.7272	6.43737	13.8771	11.4191	20.9022	22.4505	28.5063	21.9431	21.681	26.5918	24.329	24.5941	29.7549	34.7901
ENSMUSG00000014791	Elmo3	engulfment and cell motility 3 [Source:MGI Symbol;Acc:MGI:2679007]	9.35131	6.53775	7.20561	5.63453	8.25814	7.56618	11.4153	5.6653	19.6874	7.08638	30.4028	10.85	36.4464	14.511
ENSMUSG00000014813	Stc1	stanniocalcin 1 [Source:MGI Symbol;Acc:MGI:109131]	0.039997	0.0125485	0.795778	1.37794	0.829766	0.730433	1.46677	1.0905	1.01344	1.09789	0.708612	3.81929	1.34377	6.4407
ENSMUSG00000014837	4931428F04Rik	RIKEN cDNA 4931428F04 gene [Source:MGI Symbol;Acc:MGI:1921606]	23.9742	17.731	20.2869	13.4383	33.8623	31.7669	16.262	21.1983	16.564	29.6716	18.5251	34.1093	28.1095	38.5149
ENSMUSG00000014846	Tppp3	tubulin polymerization-promoting protein family member 3 [Source:MGI Symbol;Acc:MGI:1915221]	3.91171	3.57631	3.10681	2.0328	1.46197	1.83297	3.59252	3.21832	2.47546	3.20812	1.92338	4.92939	3.42799	4.6818
ENSMUSG00000014850	Msh3	mutS homolog 3 [Source:MGI Symbol;Acc:MGI:109519]	28.0699	30.2293	71.2167	81.4892	56.7797	58.7792	50.7842	44.6043	48.396	39.1391	40.5259	37.7039	40.0663	41.7223
ENSMUSG00000014856	Tmem208	transmembrane protein 208 [Source:MGI Symbol;Acc:MGI:1913570]	73.1546	63.0059	41.9582	44.9808	36.8653	32.8144	51.9746	37.4761	57.6997	37.3711	59.0173	41.1928	64.9672	46.8956
ENSMUSG00000014859	E2f4	E2F transcription factor 4 [Source:MGI Symbol;Acc:MGI:103012]	178.235	122.285	227.756	180.046	238.222	191.911	132.583	94.5015	135.253	81.6859	148.37	74.1788	149.433	90.8682
ENSMUSG00000014867	Surf4	surfeit gene 4 [Source:MGI Symbol;Acc:MGI:98445]	179.579	144.019	182.19	144.956	224.155	214.954	309.445	308.772	393.498	425.539	404.28	428.355	419.065	385.744
ENSMUSG00000014873	Surf2	surfeit gene 2 [Source:MGI Symbol;Acc:MGI:98444]	32.9336	20.4415	50.025	51.4748	54.567	61.3702	44.0668	40.987	38.76	34.8616	46.1948	30.9904	44.6735	35.3075
ENSMUSG00000014905	Dnajb9	DnaJ heat shock protein family (Hsp40) member B9 [Source:MGI Symbol;Acc:MGI:1351618]	8.64736	7.29066	23.1212	18.186	17.109	16.6621	22.5542	24.6028	38.5606	25.28	42.2805	34.5322	39.2984	30.2377
ENSMUSG00000014907	Naf1	nuclear assembly factor 1 ribonucleoprotein [Source:MGI Symbol;Acc:MGI:2682306]	38.9811	25.4107	113.295	74.8861	115.733	87.9414	49.5937	30.6671	42.8802	16.4398	51.8637	17.5106	41.0536	24.754
ENSMUSG00000014932	Yes1	YES proto-oncogene 1, Src family tyrosine kinase [Source:MGI Symbol;Acc:MGI:99147]	49.2203	41.5731	44.8797	37.9956	67.5271	56.7946	82.8405	87.1605	66.5383	60.9828	60.9069	64.7693	71.2199	60.2426
ENSMUSG00000014956	Ppp1cb	protein phosphatase 1, catalytic subunit, beta isoform [Source:MGI Symbol;Acc:MGI:104871]	122.527	76.6084	342.828	368.264	334.475	356.686	314.972	354.946	287.768	313.241	244.336	310.684	234.886	268.621
ENSMUSG00000014959	Gorasp2	golgi reassembly stacking protein 2 [Source:MGI Symbol;Acc:MGI:2135962]	113.408	102.81	99.9955	95.6233	152.242	151.944	196.441	177.593	204.699	185.886	234.348	183.551	230.498	196.196
ENSMUSG00000014980	Tsen15	tRNA splicing endonuclease subunit 15 [Source:MGI Symbol;Acc:MGI:1913887]	29.2858	29.8779	16.7986	15.7849	21.5344	21.9543	19.6632	20.028	17.3614	18.0368	15.0158	16.5591	15.9333	16.4768
ENSMUSG00000015001	Oc90	otoconin 90 [Source:MGI Symbol;Acc:MGI:1313269]	4.71165	15.0205	1.53705	1.6508	0.671715	0.179163	0.0212575	0.0265977	0.0166138	0.0142583	0.168717	0.0132155	0.0274239	0.129331
ENSMUSG00000015002	Efr3a	EFR3 homolog A [Source:MGI Symbol;Acc:MGI:1923990]	68.3869	60.1448	146.827	137.971	175.95	157.236	124.505	100.459	115.715	87.2181	111.522	98.9183	110.271	92.6271
ENSMUSG00000015013	Trappc2l	trafficking protein particle complex 2-like [Source:MGI Symbol;Acc:MGI:1916295]	58.4357	71.0871	17.627	22.1698	19.6378	17.5993	35.0536	30.7735	50.6555	37.7703	46.4647	38.1268	43.1378	35.7213
ENSMUSG00000015016	Acsf3	acyl-CoA synthetase family member 3 [Source:MGI Symbol;Acc:MGI:2182591]	29.0938	25.4608	19.5892	15.4029	21.8505	20.4659	17.7925	10.6657	19.7538	15.5273	22.5744	17.4577	26.135	17.8219
ENSMUSG00000015023	Ddx19a	DEAD (Asp-Glu-Ala-Asp) box polypeptide 19a [Source:MGI Symbol;Acc:MGI:99526]	44.9967	32.0362	79.8068	67.246	110.359	97.2027	113.196	86.5222	95.7786	81.2296	95.8651	74.4431	94.2559	74.7277
ENSMUSG00000015027	Galns	galactosamine (N-acetyl)-6-sulfate sulfatase [Source:MGI Symbol;Acc:MGI:1355303]	11.5271	9.449	6.0719	3.88824	11.7353	9.82639	27.8261	12.6871	46.934	29.5005	59.4222	44.6289	56.3013	42.6535
ENSMUSG00000015053	Gata2	GATA binding protein 2 [Source:MGI Symbol;Acc:MGI:95662]	4.64765	2.0705	2.40914	1.59622	13.4738	4.42394	9.7997	13.9638	6.72859	5.43242	6.37751	8.68261	5.73159	17.2011
ENSMUSG00000015083	C8g	complement component 8, gamma polypeptide [Source:MGI Symbol;Acc:MGI:88237]	5.89556	5.3331	1.40624	0.723076	0.671715	0.950941	1.04162	0.45216	0.946987	1.32602	1.65343	1.33477	0.685597	0.957052
ENSMUSG00000015085	Entpd2	ectonucleoside triphosphate diphosphohydrolase 2 [Source:MGI Symbol;Acc:MGI:1096863]	1.99185	1.71914	0.316131	0.0682147	0.829766	0.675306	1.63683	0.45216	2.67482	0.755691	4.3529	1.44049	5.18312	1.68131
ENSMUSG00000015087	Rabl6	RAB, member RAS oncogene family-like 6 [Source:MGI Symbol;Acc:MGI:2442633]	90.4013	80.4232	78.8039	72.2666	116.839	121.624	92.4488	108.971	83.8831	120.297	93.7055	108.592	98.8632	110.32
ENSMUSG00000015090	Ptgds	prostaglandin D2 synthase (brain) [Source:MGI Symbol;Acc:MGI:99261]	0.93593	0.564681	0.185318	0.23193	4.78103	3.15602	7.24881	1.19689	4.9343	1.09789	5.43269	0.753286	2.66012	0.439727
ENSMUSG00000015092	Edf1	endothelial differentiation-related factor 1 [Source:MGI Symbol;Acc:MGI:1891227]	229.079	276.782	55.432	55.2948	63.5758	62.8035	83.7758	50.9877	84.016	68.055	81.5579	65.8266	78.6792	64.5881
ENSMUSG00000015093	Clic3	chloride intracellular channel 3 [Source:MGI Symbol;Acc:MGI:1916704]	0.583957	0.213324	0.185318	0.122786	0.0395126	0.23429	0.701497	0.132988	1.41217	0.242391	1.7884	0.753286	1.89225	0.543192
ENSMUSG00000015094	Npdc1	neural proliferation, differentiation and control 1 [Source:MGI Symbol;Acc:MGI:1099802]	33.0935	25.4107	19.2404	15.9486	27.5403	22.0646	21.0237	17.9002	26.2664	28.4168	32.5624	35.3251	25.1477	43.4812
ENSMUSG00000015095	Fbxw5	F-box and WD-40 domain protein 5 [Source:MGI Symbol;Acc:MGI:1354731]	44.7087	45.9902	28.5717	25.1166	33.5462	36.6732	29.0165	32.7949	29.1904	37.7703	30.1329	36.3824	32.1682	37.3768
ENSMUSG00000015112	Slc25a13	solute carrier family 25 (mitochondrial carrier, adenine nucleotide translocator), member 13 [Source:MGI Symbol;Acc:MGI:1354721]	91.6492	83.4348	111.42	127.439	98.8211	101.172	107.414	66.0952	115.848	44.3291	88.7115	48.9636	75.0592	63.6569
ENSMUSG00000015120	Ube2i	ubiquitin-conjugating enzyme E2I [Source:MGI Symbol;Acc:MGI:107365]	12.807	8.74629	115.737	112.759	136.911	145.273	118.128	121.95	93.7849	118.643	102.614	116.627	92.6105	113.941
ENSMUSG00000015126	Tsr3	TSR3 20S rRNA accumulation [Source:MGI Symbol;Acc:MGI:1915577]	60.0995	64.9132	20.5049	23.0975	22.6407	29.2862	24.1698	21.3047	21.5481	22.2572	22.7093	20.418	18.8951	23.409
ENSMUSG00000015127	Unkl	unkempt family like zinc finger [Source:MGI Symbol;Acc:MGI:1921404]	0.26398	0.112936	11.0864	11.2008	11.1031	11.5905	7.41887	7.79312	7.39314	9.88101	7.18735	10.1099	9.57094	10.3724
ENSMUSG00000015133	Lrrk1	leucine-rich repeat kinase 1 [Source:MGI Symbol;Acc:MGI:2142227]	0.775942	0.464293	4.85098	5.36167	17.7412	19.2531	20.5135	29.6032	16.8962	23.1127	17.4454	22.4796	13.9588	19.4773
ENSMUSG00000015134	Aldh1a3	aldehyde dehydrogenase family 1, subfamily A3 [Source:MGI Symbol;Acc:MGI:1861722]	1.70387	1.11681	1.18822	1.05051	0.987816	0.509925	5.37815	11.304	0.747621	0.983824	0.708612	1.0176	1.12438	1.47438
ENSMUSG00000015143	Actn1	actinin, alpha 1 [Source:MGI Symbol;Acc:MGI:2137706]	185.722	165.351	198.062	194.562	387.105	397.921	392.69	570.812	349.039	432.441	397.126	309.838	402.939	320.457
ENSMUSG00000015149	Sirt2	sirtuin 2 [Source:MGI Symbol;Acc:MGI:1927664]	24.0702	25.4107	22.1183	21.7332	47.7708	41.9103	101.122	67.3719	119.37	95.7731	119.755	108.275	105.664	95.0068
ENSMUSG00000015165	Hnrnpl	heterogeneous nuclear ribonucleoprotein L [Source:MGI Symbol;Acc:MGI:104816]	555.807	391.776	515.762	499.4	481.62	513.136	334.189	326.008	308.701	312.5	307.369	286.315	343.594	329.873
ENSMUSG00000015176	Nolc1	nucleolar and coiled-body phosphoprotein 1 [Source:MGI Symbol;Acc:MGI:1918019]	398.986	436.348	490.036	457.707	512.914	498.527	377.469	249.513	270.423	156.057	275.11	156.115	229.84	183.78
ENSMUSG00000015189	Casd1	CAS1 domain containing 1 [Source:MGI Symbol;Acc:MGI:2384865]	1.76787	1.31759	24.2113	25.9898	28.3306	32.5938	54.6955	101.63	56.5035	117.389	41.8756	100.663	38.75	69.8648
ENSMUSG00000015202	Cnksr3	Cnksr family member 3 [Source:MGI Symbol;Acc:MGI:2674130]	8.1354	4.93155	67.2923	71.1752	55.3572	101.613	15.5817	12.6871	18.2918	12.1623	23.3842	12.9116	19.5532	15.2352
ENSMUSG00000015214	Mtmr1	myotubularin related protein 1 [Source:MGI Symbol;Acc:MGI:1858271]	4.48767	3.42573	16.0137	14.6934	11.8933	10.543	17.2823	17.1555	21.7475	17.4664	20.2798	25.5456	19.0048	22.0639
ENSMUSG00000015217	Hmgb3	high mobility group box 3 [Source:MGI Symbol;Acc:MGI:1098219]	41.4449	45.1369	35.5484	31.6107	120.316	168.813	126.631	167.06	130.933	137.978	116.111	108.539	122.667	106.285
ENSMUSG00000015222	Map2	microtubule-associated protein 2 [Source:MGI Symbol;Acc:MGI:97175]	1.63988	1.01643	27.9613	22.0061	19.6378	13.4648	3.76258	3.00554	2.94064	4.17769	4.48788	6.72671	5.07342	6.23377
ENSMUSG00000015224	Cyp2j9	cytochrome P450, family 2, subfamily j, polypeptide 9 [Source:MGI Symbol;Acc:MGI:1921769]	0.679949	0.4141	4.89458	5.52539	3.20052	2.65988	1.21168	1.30329	1.14635	0.869757	0.573638	1.91625	0.246815	1.26745
ENSMUSG00000015243	Abca1	ATP-binding cassette, sub-family A (ABC1), member 1 [Source:MGI Symbol;Acc:MGI:99607]	9.25531	5.38329	8.03409	8.96341	4.30688	2.16374	15.6668	10.6657	49.3928	53.2833	70.625	76.769	86.6869	123.356
ENSMUSG00000015247	Nipsnap3b	nipsnap homolog 3B (C. elegans) [Source:MGI Symbol;Acc:MGI:1913786]	18.2786	10.8042	24.2985	27.4087	23.431	20.7967	39.7303	40.455	54.7092	43.8158	45.2499	40.2942	40.3954	35.6179
ENSMUSG00000015289	Lage3	L antigen family, member 3 [Source:MGI Symbol;Acc:MGI:1913442]	106.432	96.7362	52.9465	72.1575	30.7013	33.8618	31.3973	42.5829	32.6461	31.2685	23.6541	31.3076	25.6962	21.3397
ENSMUSG00000015290	Ubl4a	ubiquitin-like 4A [Source:MGI Symbol;Acc:MGI:95049]	75.1384	94.3771	39.2112	39.1962	37.3395	39.2642	52.4848	58.6479	51.5194	63.0931	48.2194	65.9323	52.4619	57.9663
ENSMUSG00000015291	Gdi1	guanosine diphosphate (GDP) dissociation inhibitor 1 [Source:MGI Symbol;Acc:MGI:99846]	87.0735	79.9714	85.9986	88.911	84.5966	86.3427	122.209	154.931	122.028	180.125	123.67	200.625	134.075	198.989
ENSMUSG00000015305	Sash1	SAM and SH3 domain containing 1 [Source:MGI Symbol;Acc:MGI:1917347]	31.6856	19.6886	87.5683	83.8358	122.213	138.879	61.668	35.9866	65.9402	59.2718	74.2693	75.5004	70.5617	71.0029
ENSMUSG00000015312	Gadd45b	growth arrest and DNA-damage-inducible 45 beta [Source:MGI Symbol;Acc:MGI:107776]	24.6142	28.8238	0.795778	0.941362	7.78399	1.55734	3.59252	2.15441	5.5324	4.46285	5.56767	4.29505	4.41525	6.33724
ENSMUSG00000015316	Slamf1	signaling lymphocytic activation molecule family member 1 [Source:MGI Symbol;Acc:MGI:1351314]	0.00799941	0.0125485	0.0109011	0.0136429	0.0395126	0.0137818	0.0212575	0.132988	0.34889	1.38306	0.573638	1.54622	0.246815	0.129331
ENSMUSG00000015335	Zdhhc12	zinc finger, DHHC domain containing 12 [Source:MGI Symbol;Acc:MGI:1913470]	88.2574	51.1601	35.5484	33.4661	25.1696	30.499	36.3291	23.8581	43.0796	32.8084	49.839	36.3295	46.5384	37.0664
ENSMUSG00000015337	Endog	endonuclease G [Source:MGI Symbol;Acc:MGI:1261433]	29.1578	41.021	7.85967	7.92655	3.83273	6.07775	4.35779	2.89915	4.3362	3.49329	4.48788	3.87215	4.85403	4.26794
ENSMUSG00000015340	Cybb	cytochrome b-245, beta polypeptide [Source:MGI Symbol;Acc:MGI:88574]	0.039997	0.0125485	0.272527	0.23193	0.197563	0.0137818	0.0212575	0.0265977	0.0166138	0.185358	0.168717	0.911872	0.685597	7.16496
ENSMUSG00000015341	Golga7	golgi autoantigen, golgin subfamily a, 7 [Source:MGI Symbol;Acc:MGI:1931029]	77.6022	45.187	120.359	120.563	116.997	104.259	154.351	129.504	164.294	135.411	164.432	160.767	158.538	142.187
ENSMUSG00000015342	Xk	X-linked Kx blood group [Source:MGI Symbol;Acc:MGI:103569]	2.37582	1.16701	15.8829	14.4752	8.10009	3.54191	3.08234	2.2608	5.46594	9.19661	4.3529	4.87653	3.2086	5.09566
ENSMUSG00000015354	Pcolce2	procollagen C-endopeptidase enhancer 2 [Source:MGI Symbol;Acc:MGI:1923727]	30.0538	17.5804	12.6997	10.8734	12.2094	14.2366	6.22845	4.06944	4.40266	1.04086	3.67803	0.964734	4.30555	2.3021
ENSMUSG00000015357	Clpx	caseinolytic mitochondrial matrix peptidase chaperone subunit [Source:MGI Symbol;Acc:MGI:1346017]	24.0702	11.5069	37.2926	42.7433	45.8742	51.6127	54.2704	53.1155	44.6745	50.6598	44.0352	48.3821	49.2807	48.3441
ENSMUSG00000015363	Trabd	TraB domain containing [Source:MGI Symbol;Acc:MGI:1915226]	33.5735	21.3951	32.6705	26.2081	42.081	49.4076	47.638	46.9449	35.7031	44.4432	41.8756	40.7699	43.3572	44.6193
ENSMUSG00000015365	Mov10l1	Moloney leukemia virus 10-like 1 [Source:MGI Symbol;Acc:MGI:1891384]	5.4476	5.38329	13.9643	10.928	2.56832	1.66759	0.701497	0.132988	0.946987	0.470524	1.51845	1.33477	0.137119	0.957052
ENSMUSG00000015377	Dennd6b	DENN/MADD domain containing 6B [Source:MGI Symbol;Acc:MGI:1916690]	27.526	25.3605	17.5834	16.1669	17.7412	18.9223	14.0512	12.5807	10.7824	12.1053	15.8257	11.1671	14.1782	13.7867
ENSMUSG00000015396	Cd83	CD83 antigen [Source:MGI Symbol;Acc:MGI:1328316]	0.231983	0.464293	0.228923	0.177358	1.30392	1.00607	0.361377	0.558551	1.01344	2.29559	1.11353	3.39639	1.34377	5.50952
ENSMUSG00000015401	Tmem27	transmembrane protein 27 [Source:MGI Symbol;Acc:MGI:1926234]	0.00799941	0.0125485	0.0109011	0.0136429	0.987816	0.124036	1.46677	0.34577	6.06404	1.09789	8.13217	2.1277	4.41525	0.957052
ENSMUSG00000015405	Ace2	angiotensin I converting enzyme (peptidyl-dipeptidase A) 2 [Source:MGI Symbol;Acc:MGI:1917258]	0.00799941	0.0125485	0.316131	0.0136429	0.513664	0.0137818	0.191317	0.132988	0.149524	0.413491	0.168717	1.12332	0.356511	1.47438
ENSMUSG00000015452	Ager	advanced glycosylation end product-specific receptor [Source:MGI Symbol;Acc:MGI:893592]	0.743945	1.01643	0.621361	0.55936	2.56832	3.15602	2.91228	3.64388	3.27292	5.09022	2.19332	4.40077	3.0989	5.92338
ENSMUSG00000015461	Atf6b	activating transcription factor 6 beta [Source:MGI Symbol;Acc:MGI:105121]	42.3409	29.4764	72.3068	66.6457	55.5153	61.6458	38.3698	37.3697	40.3549	47.4089	50.5139	46.6905	49.9389	68.7267
ENSMUSG00000015467	Egfl8	EGF-like domain 8 [Source:MGI Symbol;Acc:MGI:1932094]	1.03192	0.916038	0.272527	0.286502	0.355614	0.509925	0.361377	0.45216	0.415345	0.356458	0.573638	0.594699	0.466206	0.750122
ENSMUSG00000015468	Notch4	notch 4 [Source:MGI Symbol;Acc:MGI:107471]	13.351	9.54939	1.31903	1.15965	3.35857	3.54191	1.29671	2.04802	3.07355	3.09405	1.92338	2.70918	1.67286	4.16447
ENSMUSG00000015474	Ppt2	palmitoyl-protein thioesterase 2 [Source:MGI Symbol;Acc:MGI:1860075]	15.0149	11.1556	4.58935	5.85282	11.5772	15.9455	10.2249	12.1551	11.1146	14.7859	11.5065	17.0348	12.6424	15.9595
ENSMUSG00000015476	Prrt1	proline-rich transmembrane protein 1 [Source:MGI Symbol;Acc:MGI:1932118]	0.103992	0.0627424	0.446944	0.613932	0.513664	0.179163	0.106287	0.45216	0.083069	0.356458	0.168717	0.647561	0.0274239	1.16398
ENSMUSG00000015478	Rnf5	ring finger protein 5 [Source:MGI Symbol;Acc:MGI:1860076]	63.0753	42.4766	41.871	45.581	30.5433	39.6501	38.1997	38.0081	36.5005	42.6181	39.3111	39.4484	36.5561	40.3773
ENSMUSG00000015484	Fam163a	family with sequence similarity 163, member A [Source:MGI Symbol;Acc:MGI:3618859]	0.103992	0.16313	0.185318	0.0682147	1.14587	1.22658	7.41887	6.94199	5.66531	4.97615	6.37751	4.87653	4.85403	4.88873
ENSMUSG00000015488	Cacfd1	calcium channel flower domain containing 1 [Source:MGI Symbol;Acc:MGI:1924317]	23.6222	16.9279	18.9352	16.7126	44.1356	58.2279	33.1829	46.4129	42.0828	65.7736	48.2194	65.7737	46.7577	75.3485
ENSMUSG00000015501	Hivep2	human immunodeficiency virus type I enhancer binding protein 2 [Source:MGI Symbol;Acc:MGI:1338076]	1.3839	1.01643	13.3102	11.2008	29.2789	14.2917	13.541	19.9217	14.4374	40.8501	19.8749	49.8094	17.0302	37.0664
ENSMUSG00000015522	Arnt	aryl hydrocarbon receptor nuclear translocator [Source:MGI Symbol;Acc:MGI:88071]	49.3483	42.7275	113.251	107.411	83.3322	81.8223	75.6129	77.0534	89.5318	102.446	100.724	108.804	95.7917	111.768
ENSMUSG00000015533	Itga2	integrin alpha 2 [Source:MGI Symbol;Acc:MGI:96600]	0.00799941	0.0125485	0.316131	0.0682147	0.355614	0.0137818	0.871557	0.558551	0.880531	1.32602	0.97856	1.28191	1.34377	0.957052
ENSMUSG00000015536	Mocs2	molybdenum cofactor synthesis 2 [Source:MGI Symbol;Acc:MGI:1336894]	27.558	20.592	19.9817	25.8261	19.7958	18.3711	28.5063	36.5186	26.931	39.082	22.8443	39.1312	26.0253	32.6174
ENSMUSG00000015542	Nat9	N-acetyltransferase 9 (GCN5-related, putative) [Source:MGI Symbol;Acc:MGI:1913426]	37.5092	48.8512	12.0457	13.0563	11.7353	13.7955	14.3913	10.9848	17.7602	18.1508	21.2246	16.6119	18.2369	17.5115
ENSMUSG00000015568	Lpl	lipoprotein lipase [Source:MGI Symbol;Acc:MGI:96820]	25.7341	31.0324	5.67946	3.06966	4.62298	2.21886	15.8368	20.9856	15.9659	85.6782	14.4759	53.6683	21.7472	45.3436
ENSMUSG00000015575	Atp6v0e	ATPase, H+ transporting, lysosomal V0 subunit E [Source:MGI Symbol;Acc:MGI:1328318]	92.7691	82.5815	61.9726	78.4878	71.3203	61.8112	99.6764	81.841	141.566	88.758	137.302	95.958	113.782	95.8346
ENSMUSG00000015579	Nkx2-5	NK2 homeobox 5 [Source:MGI Symbol;Acc:MGI:97350]	0.26398	0.112936	0.272527	0.23193	0.0395126	0.23429	0.191317	0.877723	0.282435	0.584591	0.438665	0.594699	0.356511	0.336262
ENSMUSG00000015597	Zfp318	zinc finger protein 318 [Source:MGI Symbol;Acc:MGI:1889348]	30.4377	15.8236	71.6091	58.0234	75.2716	84.5786	56.6512	75.9895	52.915	68.3401	54.5631	66.4081	54.217	69.244
ENSMUSG00000015599	Ttbk1	tau tubulin kinase 1 [Source:MGI Symbol;Acc:MGI:2147036]	0.231983	0.16313	4.41493	4.05195	1.77807	1.66759	0.446407	0.984114	1.01344	0.698658	2.05835	0.806148	1.01468	2.09517
ENSMUSG00000015605	Srf	serum response factor [Source:MGI Symbol;Acc:MGI:106658]	42.6288	56.3803	52.9029	55.1311	97.2406	108.504	44.4069	56.0945	44.2758	53.8537	58.3424	46.0033	60.1406	51.8619
ENSMUSG00000015619	Gata3	GATA binding protein 3 [Source:MGI Symbol;Acc:MGI:95663]	0.231983	1.36778	1.0138	0.723076	10.1548	6.13288	9.11947	13.4318	4.26975	8.45518	3.94798	7.09674	4.52494	8.71694
ENSMUSG00000015627	Gata5	GATA binding protein 5 [Source:MGI Symbol;Acc:MGI:109497]	0.00799941	0.0125485	0.0545054	0.122786	0.513664	0.0137818	1.21168	4.6014	1.87736	9.19661	1.24851	6.51526	2.66012	6.54417
ENSMUSG00000015647	Lama5	laminin, alpha 5 [Source:MGI Symbol;Acc:MGI:105382]	214.648	221.217	496.446	421.799	460.915	400.953	222.545	157.591	230.55	169.403	309.529	157.331	245.636	157.396
ENSMUSG00000015652	Steap1	six transmembrane epithelial antigen of the prostate 1 [Source:MGI Symbol;Acc:MGI:1917608]	6.40752	4.88136	8.29572	7.70826	7.62594	5.52648	4.86797	15.5596	10.2507	18.9493	4.8928	5.6166	5.5122	1.88824
ENSMUSG00000015653	Steap2	six transmembrane epithelial antigen of prostate 2 [Source:MGI Symbol;Acc:MGI:1921301]	3.62373	1.66895	25.3014	21.5695	17.8992	12.4174	16.0069	48.0088	39.5575	72.5606	18.9301	30.7261	24.1605	13.8902
ENSMUSG00000015656	Hspa8	heat shock protein 8 [Source:MGI Symbol;Acc:MGI:105384]	3412.87	3546.96	3766.51	4049.95	3372.68	3130.9	3420.52	3285.37	3103.67	2642.71	2807.62	2478.72	2403.35	2259.91
ENSMUSG00000015659	Serac1	serine active site containing 1 [Source:MGI Symbol;Acc:MGI:2447813]	5.19161	2.72302	17.191	15.0209	19.9539	16.4968	28.3362	18.7514	25.6019	19.9189	28.3782	21.6867	28.4386	25.5817
ENSMUSG00000015668	Pdzd11	PDZ domain containing 11 [Source:MGI Symbol;Acc:MGI:1919871]	39.0451	27.569	32.0164	41.2153	39.7102	45.6038	38.7949	48.8599	43.0796	47.7511	38.6362	48.1706	40.8342	39.3426
ENSMUSG00000015671	Psma2	proteasome (prosome, macropain) subunit, alpha type 2 [Source:MGI Symbol;Acc:MGI:104885]	270.644	262.376	224.224	285.588	177.688	200.897	192.019	210.893	176.787	178.928	149.18	152.679	142.412	123.977
ENSMUSG00000015672	Mrpl32	mitochondrial ribosomal protein L32 [Source:MGI Symbol;Acc:MGI:2137226]	41.7969	27.0169	30.5775	35.7036	21.3763	20.6864	22.1291	25.1348	25.7348	27.7324	23.1143	29.4574	19.7726	24.1332
ENSMUSG00000015697	Setdb1	SET domain, bifurcated 1 [Source:MGI Symbol;Acc:MGI:1934229]	122.623	88.7553	186.812	171.423	164.254	174.27	150.949	161.208	127.677	136.21	120.565	130.953	125.3	147.878
ENSMUSG00000015702	Anxa9	annexin A9 [Source:MGI Symbol;Acc:MGI:1923711]	2.08784	1.86972	0.621361	0.504789	1.62002	0.675306	0.786527	0.34577	1.8109	1.15492	1.51845	1.44049	1.56316	2.61249
ENSMUSG00000015709	Arnt2	aryl hydrocarbon receptor nuclear translocator 2 [Source:MGI Symbol;Acc:MGI:107188]	4.67965	4.07825	17.2782	13.1654	30.8594	31.9875	9.71467	11.6232	13.6399	13.1889	13.2612	16.189	18.4563	20.9258
ENSMUSG00000015711	Prune1	prune exopolyphosphatase [Source:MGI Symbol;Acc:MGI:1925152]	57.4117	34.0942	76.144	85.7458	51.406	46.4307	68.3854	54.9242	72.5192	54.481	80.6131	62.4963	91.2942	77.4178
ENSMUSG00000015714	Cers2	ceramide synthase 2 [Source:MGI Symbol;Acc:MGI:1924143]	91.5852	67.7743	53.8622	46.2359	90.7605	73.443	109.455	88.2245	122.959	101.305	122.995	113.403	122.448	119.735
ENSMUSG00000015721	Nlrp5	NLR family, pyrin domain containing 5 [Source:MGI Symbol;Acc:MGI:1345193]	0.487964	0.4141	0.577757	0.55936	0.355614	0.124036	0.0212575	0.0265977	0.215979	0.0142583	0.168717	0.224664	0.137119	0.543192
ENSMUSG00000015733	Capza2	capping protein (actin filament) muscle Z-line, alpha 2 [Source:MGI Symbol;Acc:MGI:106222]	95.2009	82.6317	184.326	219.992	188.91	170.026	230.112	266.748	228.157	242.577	187.647	232.501	173.456	186.78
ENSMUSG00000015745	Plekho1	pleckstrin homology domain containing, family O member 1 [Source:MGI Symbol;Acc:MGI:1914470]	5.3196	7.69221	4.0225	3.23338	21.3763	26.9709	32.9279	54.9242	28.1936	52.8841	22.4394	46.2676	28.3289	46.8956
ENSMUSG00000015747	Vps45	vacuolar protein sorting 45 [Source:MGI Symbol;Acc:MGI:891965]	18.4066	26.0632	10.6503	15.2392	9.52255	8.94436	17.1973	27.369	16.8962	22.0291	17.3104	21.6867	15.4945	17.0976
ENSMUSG00000015748	Prpf3	pre-mRNA processing factor 3 [Source:MGI Symbol;Acc:MGI:1918017]	100.481	102.96	103.266	103.7	121.738	103.873	117.703	91.8417	97.7058	77.9787	90.7361	73.3859	88.8809	75.1415
ENSMUSG00000015749	Anp32e	acidic (leucine-rich) nuclear phosphoprotein 32 family, member E [Source:MGI Symbol;Acc:MGI:1913721]	208.569	139.451	295.735	304.633	299.071	395.164	221.949	254.3	173.996	217.026	157.143	191.586	189.472	205.301
ENSMUSG00000015750	Aph1a	aph1 homolog A, gamma secretase subunit [Source:MGI Symbol;Acc:MGI:2385110]	76.7063	53.9208	44.182	45.4719	67.3691	79.0108	73.8273	70.5636	87.5381	84.9938	105.988	82.3724	98.0953	94.6964
ENSMUSG00000015755	Tab2	TGF-beta activated kinase 1/MAP3K7 binding protein 2 [Source:MGI Symbol;Acc:MGI:1915902]	46.3726	41.9244	146.565	137.698	151.768	156.299	162.173	207.595	157.914	188.167	138.787	175.938	140.328	162.57
ENSMUSG00000015757	Ppil4	peptidylprolyl isomerase (cyclophilin)-like 4 [Source:MGI Symbol;Acc:MGI:1914668]	31.6536	26.2138	87.0451	97.5333	70.214	70.7969	67.1099	67.6911	63.2155	59.1578	61.0419	59.8003	65.406	60.0356
ENSMUSG00000015759	Cnih1	cornichon family AMPA receptor auxiliary protein 1 [Source:MGI Symbol;Acc:MGI:1277202]	89.9853	86.4464	60.0976	62.4437	79.3809	93.5092	114.897	117.163	97.1741	103.302	87.3617	100.927	85.0415	86.4192
ENSMUSG00000015766	Eps8	epidermal growth factor receptor pathway substrate 8 [Source:MGI Symbol;Acc:MGI:104684]	9.19132	5.78485	36.9001	34.3393	46.1903	38.9335	68.8955	13.8574	93.652	37.7133	91.411	52.0296	73.8526	55.5866
ENSMUSG00000015776	Med22	mediator complex subunit 22 [Source:MGI Symbol;Acc:MGI:98446]	44.1327	48.9516	80.9405	75.0498	82.3839	85.7914	109.285	88.9692	99.1013	80.8874	95.4602	77.2977	100.728	96.5588
ENSMUSG00000015787	Abo	ABO blood group (transferase A, alpha 1-3-N-acetylgalactosaminyltransferase, transferase B, alpha 1-3-galactosyltransferase) [Source:MGI Symbol;Acc:MGI:2135738]	0.871935	0.4141	0.970195	0.886791	0.197563	0.0137818	0.361377	0.34577	1.14635	0.527558	0.843586	0.330388	0.685597	0.336262
ENSMUSG00000015790	Surf1	surfeit gene 1 [Source:MGI Symbol;Acc:MGI:98443]	29.7978	18.4839	23.1212	23.7523	19.4797	18.9223	36.7542	29.816	40.3549	32.8084	38.3663	31.9948	38.4209	33.0312
ENSMUSG00000015804	Med28	mediator complex subunit 28 [Source:MGI Symbol;Acc:MGI:1914249]	124.607	146.278	47.9756	61.7343	43.8195	46.6512	58.6069	59.0734	58.4972	67.9979	56.0478	63.9235	54.1074	54.2416
ENSMUSG00000015806	Qdpr	quinoid dihydropteridine reductase [Source:MGI Symbol;Acc:MGI:97836]	243.894	159.027	104.836	95.5142	73.2169	78.1288	65.9195	44.9235	70.1933	49.1769	64.5512	42.0915	54.6558	44.4124
ENSMUSG00000015812	Gnrh1	gonadotropin releasing hormone 1 [Source:MGI Symbol;Acc:MGI:95789]	0.583957	2.22108	0.185318	0.23193	0.355614	0.675306	0.531437	0.34577	0.614711	0.755691	0.303691	0.330388	0.685597	0.543192
ENSMUSG00000015837	Sqstm1	sequestosome 1 [Source:MGI Symbol;Acc:MGI:107931]	262.197	251.434	203.512	220.483	231.9	195.825	345.583	282.813	357.413	264.363	365.138	286.737	337.67	276.588
ENSMUSG00000015839	Nfe2l2	nuclear factor, erythroid derived 2, like 2 [Source:MGI Symbol;Acc:MGI:108420]	87.4255	53.469	125.984	134.478	102.14	99.9591	139.726	125.248	141.234	104.442	141.216	128.838	105.993	111.872
ENSMUSG00000015843	Rxrg	retinoid X receptor gamma [Source:MGI Symbol;Acc:MGI:98216]	0.00799941	0.0125485	8.33932	8.03569	15.2124	21.6787	1.04162	0.558551	0.946987	0.242391	3.40809	0.224664	1.01468	0.543192
ENSMUSG00000015846	Rxra	retinoid X receptor alpha [Source:MGI Symbol;Acc:MGI:98214]	37.8292	33.1907	22.9904	17.9132	40.0263	52.7703	23.3195	34.6036	34.1081	57.5038	32.4274	65.668	40.7245	83.2118
ENSMUSG00000015850	Adamtsl4	ADAMTS-like 4 [Source:MGI Symbol;Acc:MGI:2389008]	3.01578	2.57244	2.36553	2.36023	0.355614	0.344544	0.446407	0.771332	1.34572	1.32602	2.86819	3.18494	4.41525	3.23328
ENSMUSG00000015852	Fcrls	Fc receptor-like S, scavenger receptor [Source:MGI Symbol;Acc:MGI:1933397]	0.00799941	0.0125485	0.0109011	0.0136429	0.0395126	0.0137818	0.0212575	0.0265977	0.0166138	0.0712916	0.168717	3.87215	2.22134	17.0976
ENSMUSG00000015869	Prpsap1	phosphoribosyl pyrophosphate synthetase-associated protein 1 [Source:MGI Symbol;Acc:MGI:1915013]	160.444	193.761	99.6031	98.8976	103.405	104.259	83.5207	62.7971	76.1078	57.0475	95.0552	60.4346	87.1257	83.0049
ENSMUSG00000015879	Fam184b	family with sequence similarity 184, member B [Source:MGI Symbol;Acc:MGI:2442958]	0.231983	0.263518	4.1097	3.45166	3.51663	5.19572	2.4021	2.68636	1.54508	0.470524	1.51845	0.330388	1.56316	0.439727
ENSMUSG00000015880	Ncapg	non-SMC condensin I complex, subunit G [Source:MGI Symbol;Acc:MGI:1930197]	100.353	79.6702	170.286	177.481	162.357	173.609	120.849	106.949	109.136	100.222	99.6444	86.76	96.1208	71.8306
ENSMUSG00000015882	Lcorl	ligand dependent nuclear receptor corepressor-like [Source:MGI Symbol;Acc:MGI:2651932]	3.71972	1.76933	18.1067	14.9117	26.9081	19.0877	30.9722	28.2201	35.9024	35.7171	32.9673	38.3383	30.3034	33.3416
ENSMUSG00000015889	Lta4h	leukotriene A4 hydrolase [Source:MGI Symbol;Acc:MGI:96836]	117.951	96.2844	87.1759	80.889	89.8122	89.5401	125.355	161.208	97.4399	135.868	84.2573	123.922	91.7329	101.318
ENSMUSG00000015932	Dstn	destrin [Source:MGI Symbol;Acc:MGI:1929270]	312.241	385.953	652.854	709.392	661.323	530.887	559.859	763.06	546.677	549.701	477.706	437.712	447.037	372.811
ENSMUSG00000015937	H2afy	H2A histone family, member Y [Source:MGI Symbol;Acc:MGI:1349392]	210.168	134.633	23.5572	22.2243	81.4356	104.865	128.076	137.271	103.753	147.787	92.4907	159.023	99.8504	177.365
ENSMUSG00000015942	Gtf2ird2	GTF2I repeat domain containing 2 [Source:MGI Symbol;Acc:MGI:2149780]	4.32768	8.24435	6.42073	6.28939	7.94204	8.66872	8.43923	11.9424	12.9089	17.1813	13.8011	17.5106	12.8618	15.9595
ENSMUSG00000015943	Bola1	bolA-like 1 (E. coli) [Source:MGI Symbol;Acc:MGI:1916418]	34.5654	36.0518	8.94978	9.07255	5.57128	8.39309	7.5039	4.6014	5.33303	5.83165	8.53709	5.35229	6.93825	4.78526
ENSMUSG00000015944	Gatsl2	GATS protein-like 2 [Source:MGI Symbol;Acc:MGI:1933384]	4.1037	3.82728	22.9904	21.0783	25.3276	37.2796	49.3386	34.0716	69.5952	46.8956	66.4408	40.0827	61.786	40.998
ENSMUSG00000015947	Fcgr1	Fc receptor, IgG, high affinity I [Source:MGI Symbol;Acc:MGI:95498]	0.00799941	0.0125485	0.0109011	0.0136429	0.0395126	0.0137818	0.0212575	0.0265977	0.0166138	0.0712916	0.0337434	1.28191	0.904989	3.64714
ENSMUSG00000015950	Ncf1	neutrophil cytosolic factor 1 [Source:MGI Symbol;Acc:MGI:97283]	0.0719946	0.213324	0.0981097	0.0136429	0.355614	0.0689088	0.191317	0.45216	0.548255	0.983824	0.303691	3.92501	1.12438	7.68228
ENSMUSG00000015957	Wnt11	wingless-type MMTV integration site family, member 11 [Source:MGI Symbol;Acc:MGI:101948]	3.75172	2.12069	0.272527	0.122786	10.1548	9.82639	17.6225	7.15477	20.5513	23.2268	22.1694	32.5763	23.2829	33.0312
ENSMUSG00000015961	Adss	adenylosuccinate synthetase, non muscle [Source:MGI Symbol;Acc:MGI:87948]	152.221	121.683	223.614	250.061	192.229	196.045	169.996	165.039	133.326	102.788	118.406	106.108	118.608	108.147
ENSMUSG00000015966	Il17rb	interleukin 17 receptor B [Source:MGI Symbol;Acc:MGI:1355292]	0.423968	0.514487	0.228923	0.177358	0.513664	0.344544	0.446407	0.0265977	0.149524	0.185358	0.303691	0.0132155	0.246815	0.336262
ENSMUSG00000015968	Cacna1d	calcium channel, voltage-dependent, L type, alpha 1D subunit [Source:MGI Symbol;Acc:MGI:88293]	0.0719946	0.16313	0.621361	0.668504	3.04247	4.64445	5.8033	5.77169	8.85516	7.88485	17.3104	11.1143	36.6658	27.651
ENSMUSG00000015970	Chdh	choline dehydrogenase [Source:MGI Symbol;Acc:MGI:1860776]	0.039997	0.0627424	1.0138	0.777647	2.25222	1.99835	1.21168	0.45216	0.747621	0.242391	1.38348	0.964734	2.00194	3.02635
ENSMUSG00000015971	Actr8	ARP8 actin-related protein 8 [Source:MGI Symbol;Acc:MGI:1860775]	54.8839	38.6618	45.7954	43.7256	45.5581	47.2576	47.9782	45.9874	41.2853	43.5877	46.1948	39.6598	44.1251	45.1367
ENSMUSG00000015980	Lrrc27	leucine rich repeat containing 27 [Source:MGI Symbol;Acc:MGI:1923862]	4.74365	3.02418	6.1155	5.36167	6.20349	4.80983	4.86797	5.02696	5.79822	5.66055	6.64746	5.98664	4.41525	4.88873
ENSMUSG00000015981	Stk32c	serine/threonine kinase 32C [Source:MGI Symbol;Acc:MGI:2385336]	0.13599	0.0125485	1.0138	0.777647	0.987816	0.730433	1.04162	1.83524	0.548255	0.356458	1.11353	0.964734	0.795293	1.37091
ENSMUSG00000015994	Fnta	farnesyltransferase, CAAX box, alpha [Source:MGI Symbol;Acc:MGI:104683]	164.508	123.64	157.292	137.48	124.899	98.8565	139.47	114.077	143.294	99.4803	130.688	95.2179	122.886	94.1791
ENSMUSG00000016018	Skiv2l2	superkiller viralicidic activity 2-like 2 (S. cerevisiae) [Source:MGI Symbol;Acc:MGI:1919448]	81.058	67.5735	209.399	247.606	188.436	196.045	180.285	180.678	147.215	136.723	138.652	128.891	117.731	119.735
ENSMUSG00000016024	Lbp	lipopolysaccharide binding protein [Source:MGI Symbol;Acc:MGI:1098776]	0.167988	0.313712	0.185318	0.122786	0.0395126	0.344544	0.446407	1.83524	3.47228	6.40198	2.73322	6.72671	2.9892	4.57833
ENSMUSG00000016028	Celsr1	cadherin, EGF LAG seven-pass G-type receptor 1 [Source:MGI Symbol;Acc:MGI:1100883]	23.5902	21.2948	37.467	29.155	33.8623	37.3348	14.9015	20.3472	9.25389	17.0672	15.0158	8.47116	17.6884	14.3041
ENSMUSG00000016087	Fli1	Friend leukemia integration 1 [Source:MGI Symbol;Acc:MGI:95554]	0.00799941	0.0125485	0.185318	0.0682147	0.197563	0.124036	8.26917	18.113	6.72859	6.68715	3.40809	7.04388	3.31829	7.99268
ENSMUSG00000016128	Stard13	StAR-related lipid transfer (START) domain containing 13 [Source:MGI Symbol;Acc:MGI:2385331]	0.13599	0.0627424	4.24052	3.28795	16.0026	18.0954	15.6668	25.454	9.98489	16.9531	10.5617	24.5412	12.423	18.5461
ENSMUSG00000016150	Tenm1	teneurin transmembrane protein 1 [Source:MGI Symbol;Acc:MGI:1345185]	0.039997	0.0125485	0.664965	0.450217	1.77807	2.05348	0.276347	1.0905	0.548255	1.78229	1.65343	2.02198	1.12438	1.57784
ENSMUSG00000016179	Camk1g	calcium/calmodulin-dependent protein kinase I gamma [Source:MGI Symbol;Acc:MGI:2388073]	0.039997	0.16313	0.272527	0.504789	3.67468	6.84953	3.76258	4.92057	3.47228	6.80122	2.46327	11.2729	3.53768	11.0966
ENSMUSG00000016181	Diexf	digestive organ expansion factor homolog (zebrafish) [Source:MGI Symbol;Acc:MGI:2138080]	33.1255	33.1405	68.3388	66.7003	52.8284	61.5355	41.5159	35.5611	33.9088	34.5194	40.6608	39.1312	34.0331	35.8248
ENSMUSG00000016200	Syt14	synaptotagmin XIV [Source:MGI Symbol;Acc:MGI:2444490]	8.32738	10.1015	27.9613	30.7375	28.0145	28.9555	26.0404	33.646	24.1399	33.4358	26.3536	45.3161	24.8186	33.3416
ENSMUSG00000016206	H2-M3	histocompatibility 2, M region locus 3 [Source:MGI Symbol;Acc:MGI:95915]	0.295978	0.0125485	3.10681	3.1788	1.30392	1.17145	0.786527	0.132988	0.946987	0.698658	0.573638	1.86339	1.01468	0.750122
ENSMUSG00000016239	Lonrf3	LON peptidase N-terminal domain and ring finger 3 [Source:MGI Symbol;Acc:MGI:1921615]	2.15184	1.31759	5.50504	3.88824	3.04247	1.22658	4.52785	5.23974	3.27292	1.09789	2.59824	2.33915	4.41525	3.85408
ENSMUSG00000016252	Atp5e	ATP synthase, H+ transporting, mitochondrial F1 complex, epsilon subunit [Source:MGI Symbol;Acc:MGI:1855697]	371.02	612.227	80.4172	87.383	64.3661	71.5687	70.6812	53.9667	73.5825	71.8191	79.3983	72.7515	69.2453	79.5905
ENSMUSG00000016253	Nelfcd	negative elongation factor complex member C/D, Th1l [Source:MGI Symbol;Acc:MGI:1926424]	97.6007	89.0063	96.9432	89.1293	99.4533	113.024	83.3506	81.6282	72.918	84.5946	73.9993	78.302	81.0925	84.2465
ENSMUSG00000016255	Tubb1	tubulin, beta 1 class VI [Source:MGI Symbol;Acc:MGI:107814]	0.039997	0.0125485	0.0545054	0.0682147	0.197563	0.399671	0.276347	0.34577	5.46594	6.97232	3.94798	3.92501	0.904989	1.88824
ENSMUSG00000016256	Ctsz	cathepsin Z [Source:MGI Symbol;Acc:MGI:1891190]	89.1214	73.7976	43.7896	36.031	86.4932	52.1088	258.853	90.6714	459.554	193.642	436.674	189.524	359.281	206.853
ENSMUSG00000016257	Prelid3b	PRELI domain containing 3B [Source:MGI Symbol;Acc:MGI:1913640]	62.3714	37.8085	76.7981	84.5998	67.8432	68.5367	72.0416	67.9038	75.3104	69.5948	66.7108	68.5754	65.6254	62.9327
ENSMUSG00000016262	Sertad4	SERTA domain containing 4 [Source:MGI Symbol;Acc:MGI:2443496]	1.03192	0.16313	27.4816	26.6992	14.5802	14.9532	27.9961	67.6911	21.8804	49.6332	10.5617	54.0912	14.3975	45.7574
ENSMUSG00000016283	H2-M2	histocompatibility 2, M region locus 2 [Source:MGI Symbol;Acc:MGI:95914]	0.00799941	0.0125485	0.0545054	0.23193	1.77807	0.124036	0.276347	0.0265977	0.34889	0.185358	0.0337434	0.11894	0.0274239	0.129331
ENSMUSG00000016308	Ube2a	ubiquitin-conjugating enzyme E2A [Source:MGI Symbol;Acc:MGI:102959]	51.3642	42.8781	32.3217	38.0501	40.8166	37.5553	42.4512	38.8592	33.6429	34.2342	32.8324	29.4574	34.9106	32.1
ENSMUSG00000016319	Slc25a5	solute carrier family 25 (mitochondrial carrier, adenine nucleotide translocator), member 5 [Source:MGI Symbol;Acc:MGI:1353496]	432.072	287.373	670.863	759.652	526.822	470.633	482.141	357.18	418.352	239.212	342.057	240.113	296.644	258.482
ENSMUSG00000016344	Ppdpf	pancreatic progenitor cell differentiation and proliferation factor [Source:MGI Symbol;Acc:MGI:1913746]	29.4138	31.183	9.21141	8.85426	9.20645	13.2994	9.45958	7.26116	9.05452	14.2726	12.7213	16.189	16.1527	21.5466
ENSMUSG00000016346	Kcnq2	potassium voltage-gated channel, subfamily Q, member 2 [Source:MGI Symbol;Acc:MGI:1309503]	4.0397	2.57244	5.54865	3.66995	3.83273	4.47907	0.616467	0.45216	0.34889	0.185358	1.92338	0.594699	0.904989	0.646657
ENSMUSG00000016349	Eef1a2	eukaryotic translation elongation factor 1 alpha 2 [Source:MGI Symbol;Acc:MGI:1096317]	0.199985	0.0627424	3.19401	2.08737	2.88442	1.94323	0.446407	0.45216	0.34889	0.128325	0.843586	0.224664	0.466206	0.129331
ENSMUSG00000016356	Col20a1	collagen, type XX, alpha 1 [Source:MGI Symbol;Acc:MGI:1920618]	5.25561	10.7038	0.70857	0.777647	2.56832	0.454798	2.74222	1.30329	2.74128	2.01042	4.3529	4.03074	9.02246	7.99268
ENSMUSG00000016382	Pls3	plastin 3 (T-isoform) [Source:MGI Symbol;Acc:MGI:104807]	15.6548	11.1556	92.3212	82.2533	138.018	124.38	103.333	124.823	118.506	169.688	138.247	223.039	113.124	139.911
ENSMUSG00000016386	Mpped2	metallophosphoesterase domain containing 2 [Source:MGI Symbol;Acc:MGI:1924265]	5.3196	2.77321	6.02829	6.18025	5.57128	4.58932	8.77935	17.5811	11.5798	58.8156	6.9174	45.739	6.06068	22.4778
ENSMUSG00000016409	Nkap	NFKB activating protein [Source:MGI Symbol;Acc:MGI:1914300]	27.046	24.9087	30.1851	26.9721	31.4916	28.9003	26.8057	23.2198	22.0797	23.8542	21.0896	26.2857	26.4641	30.1342
ENSMUSG00000016427	Ndufa1	NADH dehydrogenase (ubiquinone) 1 alpha subcomplex, 1 [Source:MGI Symbol;Acc:MGI:1929511]	113.984	121.281	41.653	52.2934	32.2818	35.681	37.6895	40.0295	37.6303	43.0744	39.3111	42.7787	39.1888	37.4802
ENSMUSG00000016458	Wt1	Wilms tumor 1 homolog [Source:MGI Symbol;Acc:MGI:98968]	0.039997	0.0125485	31.1444	33.739	5.41323	2.27399	0.446407	1.19689	3.14001	5.60352	3.13814	18.0921	1.01468	12.6486
ENSMUSG00000016477	E2f3	E2F transcription factor 3 [Source:MGI Symbol;Acc:MGI:1096340]	19.5265	16.5765	68.208	62.0617	108.62	107.07	75.5279	76.3087	62.9497	68.112	56.4528	64.3464	60.2503	63.6569
ENSMUSG00000016481	Cr1l	complement component (3b/4b) receptor 1-like [Source:MGI Symbol;Acc:MGI:88513]	19.2066	23.4029	35.2868	33.1933	35.1267	32.0977	30.0368	33.7524	33.0448	35.2038	34.1821	37.6511	33.1555	37.6872
ENSMUSG00000016487	Ppfibp1	PTPRF interacting protein, binding protein 1 (liprin beta 1) [Source:MGI Symbol;Acc:MGI:1914783]	31.7176	17.3294	84.8212	62.3891	139.282	145.384	169.486	215.574	156.452	215.429	151.204	214.052	141.864	154.706
ENSMUSG00000016493	Cd46	CD46 antigen, complement regulatory protein [Source:MGI Symbol;Acc:MGI:1203290]	0.0719946	0.16313	0.0981097	0.177358	1.46197	1.0612	1.72186	2.36719	1.0799	3.83549	1.65343	4.13646	0.685597	4.26794
ENSMUSG00000016494	Cd34	CD34 antigen [Source:MGI Symbol;Acc:MGI:88329]	2.79179	2.17089	20.2433	16.1123	3.51663	2.32912	3.76258	9.49537	14.5038	24.7097	6.64746	15.7133	6.17038	18.6496
ENSMUSG00000016495	Plgrkt	plasminogen receptor, C-terminal lysine transmembrane protein [Source:MGI Symbol;Acc:MGI:1915009]	27.558	27.1172	8.90618	13.22	17.267	14.7327	20.5135	23.5389	24.4721	26.3066	28.2433	30.1975	21.5278	27.7545
ENSMUSG00000016496	Cd274	CD274 antigen [Source:MGI Symbol;Acc:MGI:1926446]	0.167988	0.16313	2.49635	2.52394	3.35857	2.60475	2.57216	2.2608	2.27609	2.18152	2.46327	2.65632	2.66012	1.88824
ENSMUSG00000016503	Gtf3a	general transcription factor III A [Source:MGI Symbol;Acc:MGI:1913846]	121.375	108.682	49.807	43.6165	31.4916	35.2951	37.0943	31.731	31.7157	27.6754	32.6974	26.0214	29.3161	29.7204
ENSMUSG00000016510	Mtif3	mitochondrial translational initiation factor 3 [Source:MGI Symbol;Acc:MGI:1923616]	22.3743	18.3835	10.6067	13.4383	12.3675	15.2288	14.8165	15.2405	15.5671	15.9836	15.4207	18.7793	15.1654	18.5461
ENSMUSG00000016520	Lnx2	ligand of numb-protein X 2 [Source:MGI Symbol;Acc:MGI:2155959]	8.64736	4.22884	23.1212	21.4058	24.5374	24.9863	25.1051	17.9002	29.3898	27.9606	37.6914	25.8628	32.9361	29.41
ENSMUSG00000016526	Dyrk3	dual-specificity tyrosine-(Y)-phosphorylation regulated kinase 3 [Source:MGI Symbol;Acc:MGI:1330300]	50.8202	49.7547	67.99	70.302	42.081	34.2477	29.1865	25.0284	20.2855	9.48178	18.3902	10.6385	19.6629	12.5451
ENSMUSG00000016528	Mapkapk2	MAP kinase-activated protein kinase 2 [Source:MGI Symbol;Acc:MGI:109298]	37.3812	36.9051	31.3188	29.7007	85.3868	81.9877	135.814	181.742	124.886	152.692	126.504	136.239	141.425	133.599
ENSMUSG00000016529	Il10	interleukin 10 [Source:MGI Symbol;Acc:MGI:96537]	0.0719946	0.213324	8.29572	8.47226	0.197563	0.0137818	0.0212575	0.0265977	0.215979	0.0142583	0.168717	0.0132155	0.137119	0.0258663
ENSMUSG00000016534	Lamp2	lysosomal-associated membrane protein 2 [Source:MGI Symbol;Acc:MGI:96748]	75.1704	68.6778	39.4728	34.503	92.4991	76.4198	213.787	295.048	286.306	421.49	268.496	442.469	243.223	388.848
ENSMUSG00000016541	Atxn10	ataxin 10 [Source:MGI Symbol;Acc:MGI:1859293]	273.524	211.479	232.901	265.451	276.628	216.277	490.049	434.739	444.735	351.624	422.906	356.727	384.949	325.631
ENSMUSG00000016552	Foxred2	FAD-dependent oxidoreductase domain containing 2 [Source:MGI Symbol;Acc:MGI:106315]	21.1904	17.3294	31.8856	25.2258	40.3424	34.9643	15.1566	13.0063	17.7602	18.7782	18.9301	22.5325	14.0685	21.0293
ENSMUSG00000016554	Eif3d	eukaryotic translation initiation factor 3, subunit D [Source:MGI Symbol;Acc:MGI:1933181]	734.897	819.428	308.555	295.629	371.458	340.037	331.808	306.964	240.319	244.516	254.999	233.611	238.396	213.785
ENSMUSG00000016559	H3f3b	H3 histone, family 3B [Source:MGI Symbol;Acc:MGI:1101768]	537.504	532.971	552.346	597.301	557.484	559.884	584.432	597.197	471.317	499.398	463.129	554.854	443.527	517.972
ENSMUSG00000016619	Nup50	nucleoporin 50 [Source:MGI Symbol;Acc:MGI:1351502]	129.758	161.838	203.032	195.435	224.629	217.876	161.068	136.526	151.402	102.617	147.83	90.6189	146.471	117.459
ENSMUSG00000016624	Phf21b	PHD finger protein 21B [Source:MGI Symbol;Acc:MGI:2443812]	6.18354	4.53	10.1707	7.76283	13.948	23.553	5.88833	5.98447	3.53874	6.80122	6.64746	4.34791	7.81581	6.33724
ENSMUSG00000016626	Nlrp14	NLR family, pyrin domain containing 14 [Source:MGI Symbol;Acc:MGI:1924108]	1.79987	3.52612	5.02539	8.74512	0.829766	0.454798	0.106287	0.0265977	0.880531	0.0142583	0.843586	0.0660777	0.137119	0.336262
ENSMUSG00000016637	Ift27	intraflagellar transport 27 [Source:MGI Symbol;Acc:MGI:1914292]	39.1411	48.4998	20.1125	23.9161	12.5255	14.7327	13.1159	10.0273	11.1146	17.5235	11.6415	17.4049	9.13216	17.2011
ENSMUSG00000016664	Pacsin2	protein kinase C and casein kinase substrate in neurons 2 [Source:MGI Symbol;Acc:MGI:1345153]	50.6922	41.3221	78.3678	70.4658	98.0309	94.4464	147.803	99.9274	187.553	126.058	224.765	127.834	206.913	131.22
ENSMUSG00000016756	Cmah	cytidine monophospho-N-acetylneuraminic acid hydroxylase [Source:MGI Symbol;Acc:MGI:103227]	0.00799941	0.0627424	0.0545054	0.0136429	0.197563	0.0137818	0.106287	0.664942	0.282435	0.869757	0.843586	0.488975	0.246815	0.336262
ENSMUSG00000016757	Ttll12	tubulin tyrosine ligase-like family, member 12 [Source:MGI Symbol;Acc:MGI:3039573]	83.0738	65.9171	74.7487	67.246	84.4385	95.2181	85.1363	93.012	72.187	78.5491	83.8524	73.6502	75.9368	81.246
ENSMUSG00000016758	Bik	BCL2-interacting killer [Source:MGI Symbol;Acc:MGI:1206591]	1.2879	1.01643	1.66786	1.81451	2.72637	1.83297	0.786527	0.239379	0.548255	1.04086	1.38348	1.0176	0.795293	1.78477
ENSMUSG00000016763	Scube1	signal peptide, CUB domain, EGF-like 1 [Source:MGI Symbol;Acc:MGI:1890616]	0.295978	0.363906	0.40334	0.450217	2.09417	3.76242	6.48354	30.4543	11.9785	139.175	2.3283	137.719	13.3006	74.2103
ENSMUSG00000016831	Tox4	TOX high mobility group box family member 4 [Source:MGI Symbol;Acc:MGI:1915389]	76.8983	68.9288	92.016	87.765	92.9733	87.0593	110.985	102.906	107.009	90.6972	116.921	98.6011	112.136	103.801
ENSMUSG00000016833	Mrps18c	mitochondrial ribosomal protein S18C [Source:MGI Symbol;Acc:MGI:1915985]	56.0678	65.2646	22.5543	29.6461	23.2729	24.4351	27.4009	29.9224	26.2	30.47	20.6847	25.2813	22.4053	19.6842
ENSMUSG00000016918	Sulf1	sulfatase 1 [Source:MGI Symbol;Acc:MGI:2138563]	31.7176	17.1287	180.663	170.168	185.117	190.478	158.092	336.327	76.8388	92.9785	84.6623	52.6639	98.3147	101.111
ENSMUSG00000016921	Srsf6	serine/arginine-rich splicing factor 6 [Source:MGI Symbol;Acc:MGI:1915246]	338.447	356.791	596.648	568.815	518.445	533.533	340.651	306.644	345.318	325.047	355.42	360.11	363.668	421.646
ENSMUSG00000016933	Plcg1	phospholipase C, gamma 1 [Source:MGI Symbol;Acc:MGI:97615]	66.691	50.9092	154.632	127.111	168.838	197.754	180.37	221.319	152.531	187.54	164.432	185.718	173.785	219.682
ENSMUSG00000016940	Kctd2	potassium channel tetramerisation domain containing 2 [Source:MGI Symbol;Acc:MGI:1917632]	39.5251	31.4841	17.4962	16.5489	24.5374	30.9952	21.959	25.5604	20.5513	27.3902	26.0837	25.2285	26.3544	28.5822
ENSMUSG00000016946	Kctd5	potassium channel tetramerisation domain containing 5 [Source:MGI Symbol;Acc:MGI:1916509]	46.3086	31.4841	78.0626	72.0483	90.4444	98.5258	78.2488	94.1823	69.0636	68.8534	63.7413	66.3552	68.8066	69.451
ENSMUSG00000016984	Etaa1	Ewing tumor-associated antigen 1 [Source:MGI Symbol;Acc:MGI:1915395]	26.438	23.6539	70.7807	67.9555	57.0958	60.9291	43.8117	36.1994	43.4119	35.8882	39.1761	43.9945	38.2015	36.756
ENSMUSG00000016995	Matn4	matrilin 4 [Source:MGI Symbol;Acc:MGI:1328314]	0.583957	0.464293	1.44984	0.995934	2.25222	0.399671	0.956587	2.57997	1.14635	4.12065	0.843586	5.40515	0.795293	5.40605
ENSMUSG00000017003	Svs3a	seminal vesicle secretory protein 3A [Source:MGI Symbol;Acc:MGI:1927635]	0.00799941	0.0125485	0.0545054	0.0136429	0.355614	0.0137818	1.29671	0.0265977	0.946987	0.0142583	0.303691	0.0660777	0.246815	0.129331
ENSMUSG00000017009	Sdc4	syndecan 4 [Source:MGI Symbol;Acc:MGI:1349164]	225.815	258.812	305.503	318.385	61.3631	39.8706	86.2417	33.3269	120.766	52.77	154.984	66.7781	115.098	67.692
ENSMUSG00000017057	Il13ra1	interleukin 13 receptor, alpha 1 [Source:MGI Symbol;Acc:MGI:105052]	3.49574	1.86972	7.0748	7.10797	7.78399	8.33796	9.11947	6.62282	9.05452	6.11682	7.4573	9.68699	5.40251	14.2006
ENSMUSG00000017119	Nbr1	neighbor of Brca1 gene 1 [Source:MGI Symbol;Acc:MGI:108498]	78.4982	54.9247	202.378	206.895	149.081	166.056	180.54	165.996	184.762	174.251	187.782	192.484	189.033	190.298
ENSMUSG00000017132	Cyth1	cytohesin 1 [Source:MGI Symbol;Acc:MGI:1334257]	5.15962	2.72302	4.67656	3.34252	12.2094	10.2674	13.9662	21.7303	16.4975	32.0099	19.6049	33.0521	16.8109	33.652
ENSMUSG00000017144	Rnd3	Rho family GTPase 3 [Source:MGI Symbol;Acc:MGI:1921444]	11.8471	8.19415	40.2141	42.6887	60.889	45.5487	83.1806	187.274	78.2344	137.122	66.0359	133.86	61.6763	107.63
ENSMUSG00000017146	Brca1	breast cancer 1, early onset [Source:MGI Symbol;Acc:MGI:104537]	57.5077	34.7969	132.524	130.386	117.155	112.308	100.102	97.7996	89.5318	75.1271	77.9136	64.135	79.7761	66.2435
ENSMUSG00000017167	Cntnap1	contactin associated protein-like 1 [Source:MGI Symbol;Acc:MGI:1858201]	0.423968	0.0627424	0.882987	1.15965	1.30392	0.620179	0.701497	1.30329	0.614711	3.03702	0.303691	7.04388	0.685597	10.4758
ENSMUSG00000017176	Nt5c3b	5'-nucleotidase, cytosolic IIIB [Source:MGI Symbol;Acc:MGI:1915356]	41.9249	43.1291	19.8945	21.8969	18.8475	21.789	24.935	39.2848	26.7316	61.9524	23.1143	61.9676	23.1732	48.551
ENSMUSG00000017188	Coa3	cytochrome C oxidase assembly factor 3 [Source:MGI Symbol;Acc:MGI:1098757]	101.28	101.756	34.5891	35.267	32.4399	38.7129	45.5973	33.9652	44.8739	45.4698	46.0598	42.3029	42.0408	37.8941
ENSMUSG00000017204	Gsdma	gasdermin A [Source:MGI Symbol;Acc:MGI:1889509]	1.51189	1.71914	0.446944	0.450217	0.0395126	0.0137818	0.106287	0.132988	0.149524	0.0142583	0.168717	0.0132155	0.246815	0.0258663
ENSMUSG00000017210	Med24	mediator complex subunit 24 [Source:MGI Symbol;Acc:MGI:1344385]	71.0747	55.4266	119.617	112.65	102.93	127.302	96.5303	86.8414	71.5224	79.0053	86.8219	76.5047	84.6027	87.247
ENSMUSG00000017211	Gsdma2	gasdermin A2 [Source:MGI Symbol;Acc:MGI:1921490]	0.039997	0.0125485	0.141714	0.0682147	0.0395126	0.0137818	0.0212575	0.34577	0.415345	1.09789	0.573638	0.0660777	0.0274239	0.129331
ENSMUSG00000017221	Psmd3	proteasome (prosome, macropain) 26S subunit, non-ATPase, 3 [Source:MGI Symbol;Acc:MGI:98858]	500.547	490.106	183.847	178.736	219.414	243.896	171.272	159.506	158.047	161.647	173.61	133.966	171.482	147.774
ENSMUSG00000017264	Exosc10	exosome component 10 [Source:MGI Symbol;Acc:MGI:1355322]	161.372	173.181	133.353	146.921	139.756	129.066	133.178	126.312	115.848	128.054	111.522	124.451	111.807	119.838
ENSMUSG00000017286	Glod4	glyoxalase domain containing 4 [Source:MGI Symbol;Acc:MGI:1914451]	64.7392	56.7316	69.0801	83.2901	63.5758	77.2467	62.6033	76.5215	55.3738	63.7775	46.4647	58.7959	43.6863	49.0683
ENSMUSG00000017288	Vps53	VPS53 GARP complex subunit [Source:MGI Symbol;Acc:MGI:1915549]	28.0699	42.2256	31.3624	34.8304	35.6009	32.4285	45.0871	36.3058	42.0828	37.0289	39.716	34.8494	36.1173	35.7213
ENSMUSG00000017291	Taok1	TAO kinase 1 [Source:MGI Symbol;Acc:MGI:1914490]	42.5328	23.4531	167.233	164.165	189.542	173.884	156.646	184.934	143.693	156.856	137.977	157.542	149.652	151.292
ENSMUSG00000017299	Dnttip1	deoxynucleotidyltransferase, terminal, interacting protein 1 [Source:MGI Symbol;Acc:MGI:1923483]	47.1725	42.6272	14.0515	17.9132	29.753	38.2168	34.2883	36.3058	29.855	39.5383	31.6176	35.748	28.9871	34.3763
ENSMUSG00000017300	Tnnc2	troponin C2, fast [Source:MGI Symbol;Acc:MGI:98780]	0.583957	1.31759	0.490548	0.832219	0.0395126	0.454798	0.0212575	0.0265977	0.215979	0.0712916	0.168717	0.11894	0.246815	0.129331
ENSMUSG00000017307	Acot8	acyl-CoA thioesterase 8 [Source:MGI Symbol;Acc:MGI:2158201]	44.4527	49.1022	14.88	16.3306	11.8933	12.0866	12.4356	9.92093	10.3172	11.649	11.5065	9.63413	10.8873	12.3382
ENSMUSG00000017311	Pyy	peptide YY [Source:MGI Symbol;Acc:MGI:99924]	0.775942	0.313712	0.621361	0.668504	0.0395126	0.0689088	0.191317	1.19689	0.149524	0.527558	0.303691	0.11894	0.0274239	0.232796
ENSMUSG00000017314	Mpp2	membrane protein, palmitoylated 2 (MAGUK p55 subfamily member 2) [Source:MGI Symbol;Acc:MGI:1858257]	4.32768	3.07438	3.93529	4.48853	6.36154	7.34568	8.09911	7.79312	11.4469	14.6718	15.1508	19.0964	12.0939	18.5461
ENSMUSG00000017344	Vtn	vitronectin [Source:MGI Symbol;Acc:MGI:98940]	0.00799941	0.0125485	0.0981097	0.0136429	0.197563	0.0689088	0.106287	0.0265977	0.681166	1.72526	1.38348	1.91625	3.31829	3.12982
ENSMUSG00000017376	Nlk	nemo like kinase [Source:MGI Symbol;Acc:MGI:1201387]	40.133	39.8665	55.5192	48.8553	46.0322	64.1816	50.1889	67.6911	41.3517	34.6905	41.2007	31.6248	41.9311	41.8258
ENSMUSG00000017386	Traf4	TNF receptor associated factor 4 [Source:MGI Symbol;Acc:MGI:1202880]	67.299	42.8781	160.344	171.314	198.393	202.495	191.594	176.422	150.936	145.563	152.959	139.516	154.918	146.015
ENSMUSG00000017390	Aldoc	aldolase C, fructose-bisphosphate [Source:MGI Symbol;Acc:MGI:101863]	69.2509	47.8473	10.5195	10.9826	6.51959	10.0469	3.08234	4.81418	3.73811	2.92296	5.16275	3.34353	7.48672	5.61298
ENSMUSG00000017400	Stac2	SH3 and cysteine rich domain 2 [Source:MGI Symbol;Acc:MGI:2144518]	19.3026	13.9163	8.51374	6.28939	4.14883	4.36882	1.12665	0.558551	0.814076	0.641624	1.38348	1.22904	0.246815	1.57784
ENSMUSG00000017404	Rpl19	ribosomal protein L19 [Source:MGI Symbol;Acc:MGI:98020]	339.471	210.576	196.579	240.839	179.585	197.644	196.355	179.614	169.477	178.129	168.076	169.965	149.433	138.255
ENSMUSG00000017405	Nek8	NIMA (never in mitosis gene a)-related expressed kinase 8 [Source:MGI Symbol;Acc:MGI:1890646]	21.8304	18.6847	16.7986	18.8955	13.1577	14.4019	14.0512	14.3893	16.1652	23.2268	18.7951	23.3254	17.9078	20.7189
ENSMUSG00000017412	Cacnb4	calcium channel, voltage-dependent, beta 4 subunit [Source:MGI Symbol;Acc:MGI:103301]	0.103992	0.263518	0.316131	0.286502	0.513664	0.454798	0.531437	0.132988	0.415345	0.413491	0.573638	1.28191	0.356511	1.37091
ENSMUSG00000017417	Plxdc1	plexin domain containing 1 [Source:MGI Symbol;Acc:MGI:1919574]	27.7179	25.3605	2.40914	2.30566	1.62002	0.124036	1.46677	1.19689	1.34572	0.926791	1.92338	0.541837	0.356511	0.957052
ENSMUSG00000017418	Arl5b	ADP-ribosylation factor-like 5B [Source:MGI Symbol;Acc:MGI:1923119]	22.9503	18.0322	86.6526	82.0895	91.7089	102.881	87.7722	110.141	74.0477	89.6706	62.6616	92.7334	66.3933	90.2474
ENSMUSG00000017421	Zfp207	zinc finger protein 207 [Source:MGI Symbol;Acc:MGI:1340045]	157.756	163.695	418.525	465.947	409.549	443.841	355.021	396.225	310.695	332.917	290.227	330.243	288.527	299.557
ENSMUSG00000017428	Psmd11	proteasome (prosome, macropain) 26S subunit, non-ATPase, 11 [Source:MGI Symbol;Acc:MGI:1916327]	145.981	149.841	170.94	172.842	148.291	142.738	119.318	99.5019	116.911	83.625	104.233	80.8394	102.264	93.3514
ENSMUSG00000017446	C1qtnf1	C1q and tumor necrosis factor related protein 1 [Source:MGI Symbol;Acc:MGI:1919254]	0.00799941	0.0125485	0.316131	0.23193	0.197563	0.23429	0.531437	0.877723	0.814076	1.78229	0.438665	9.73985	1.01468	15.856
ENSMUSG00000017453	Pipox	pipecolic acid oxidase [Source:MGI Symbol;Acc:MGI:1197006]	67.427	38.6618	58.2226	75.5409	9.9967	8.0072	3.84761	0.45216	12.6431	2.12449	7.18735	3.02636	9.02246	6.54417
ENSMUSG00000017466	Timp2	tissue inhibitor of metalloproteinase 2 [Source:MGI Symbol;Acc:MGI:98753]	2.02385	1.46817	1.14461	0.995934	11.1031	11.3148	22.3841	47.5832	23.2759	77.8076	29.8629	85.8613	41.4924	106.181
ENSMUSG00000017478	Zc3h18	zinc finger CCCH-type containing 18 [Source:MGI Symbol;Acc:MGI:1923264]	71.1387	43.4303	212.015	169.022	216.727	187.225	189.978	135.143	177.12	137.065	210.998	117.473	209.436	141.67
ENSMUSG00000017485	Top2b	topoisomerase (DNA) II beta [Source:MGI Symbol;Acc:MGI:98791]	27.8139	11.0552	107.539	109.703	181.165	204.866	187.002	265.471	152.797	274.002	133.118	285.574	151.188	248.756
ENSMUSG00000017491	Rarb	retinoic acid receptor, beta [Source:MGI Symbol;Acc:MGI:97857]	0.039997	0.0125485	0.185318	0.0682147	0.355614	0.23429	1.29671	2.57997	2.14318	20.3751	1.24851	56.5757	4.30555	37.1698
ENSMUSG00000017493	Igfbp4	insulin-like growth factor binding protein 4 [Source:MGI Symbol;Acc:MGI:96439]	8.74335	2.32147	10.4759	6.56225	35.1267	53.046	126.716	250.683	108.206	226.265	91.411	265.857	108.845	312.18
ENSMUSG00000017499	Cdc6	cell division cycle 6 [Source:MGI Symbol;Acc:MGI:1345150]	40.613	40.3182	74.487	83.945	73.533	77.8531	77.9937	76.0959	73.5825	51.1161	64.1463	50.5494	73.8526	54.7589
ENSMUSG00000017548	Suz12	suppressor of zeste 12 homolog (Drosophila) [Source:MGI Symbol;Acc:MGI:1261758]	106.24	69.3303	193.309	228.997	171.208	190.092	153.245	108.332	154.326	109.119	138.247	114.195	134.295	135.255
ENSMUSG00000017550	Atad5	ATPase family, AAA domain containing 5 [Source:MGI Symbol;Acc:MGI:2442925]	10.6952	5.63426	87.4811	92.8402	75.7457	79.5069	62.6033	62.4779	53.5795	51.7434	51.3238	55.0956	48.6226	52.2757
ENSMUSG00000017561	Crlf3	cytokine receptor-like factor 3 [Source:MGI Symbol;Acc:MGI:1860086]	28.1019	14.2174	54.9087	54.4217	53.9348	50.6755	62.4333	54.0731	52.8485	37.2	41.4707	31.9948	40.3954	36.549
ENSMUSG00000017607	Tns4	tensin 4 [Source:MGI Symbol;Acc:MGI:2144377]	0.103992	0.0627424	0.839383	1.21422	1.93612	2.4945	2.48713	2.36719	1.87736	1.04086	2.59824	1.96911	6.17038	2.71596
ENSMUSG00000017615	Tnfaip1	tumor necrosis factor, alpha-induced protein 1 (endothelial) [Source:MGI Symbol;Acc:MGI:104961]	40.165	33.6425	73.3533	59.2786	73.6911	72.175	119.999	131.845	131.864	138.491	128.664	126.724	126.616	124.598
ENSMUSG00000017631	Abr	active BCR-related gene [Source:MGI Symbol;Acc:MGI:107771]	44.8367	40.9206	76.6236	65.9909	104.511	77.7429	100.102	69.8189	104.551	124.404	122.995	109.226	129.359	112.699
ENSMUSG00000017639	Rab11fip4	RAB11 family interacting protein 4 (class II) [Source:MGI Symbol;Acc:MGI:2442920]	86.9135	108.08	115.519	78.2149	85.2288	85.2953	84.456	30.1352	131	44.2721	154.174	50.1265	126.397	57.6559
ENSMUSG00000017652	Cd40	CD40 antigen [Source:MGI Symbol;Acc:MGI:88336]	0.647952	1.56856	3.71727	4.10652	9.6806	7.07004	17.3674	28.3265	10.5165	13.9304	7.72725	10.85	7.04794	7.37189
ENSMUSG00000017664	Slc35c2	solute carrier family 35, member C2 [Source:MGI Symbol;Acc:MGI:2385166]	61.8594	66.2183	17.8015	14.8026	33.7043	36.9489	47.9782	29.9224	45.8042	43.1884	54.2932	46.7962	56.8497	52.3792
ENSMUSG00000017667	Zfp334	zinc finger protein 334 [Source:MGI Symbol;Acc:MGI:2388656]	1.3839	0.614875	18.4555	15.1846	46.1903	55.5267	38.7949	57.2648	25.469	52.8271	21.7645	47.272	28.3289	51.0342
ENSMUSG00000017670	Elmo2	engulfment and cell motility 2 [Source:MGI Symbol;Acc:MGI:2153045]	40.805	21.9473	40.9989	36.1947	55.5153	54.2036	76.2081	97.0549	70.7249	95.2028	71.2999	95.3237	85.3706	100.904
ENSMUSG00000017677	Wsb1	WD repeat and SOCS box-containing 1 [Source:MGI Symbol;Acc:MGI:1926139]	143.741	130.918	84.4724	77.8329	128.377	116.497	147.973	197.488	129.604	177.16	127.179	211.25	167.313	226.201
ENSMUSG00000017679	Ttpal	tocopherol (alpha) transfer protein-like [Source:MGI Symbol;Acc:MGI:1923330]	4.45567	4.98174	16.1009	16.0577	25.3276	22.5056	29.7817	33.2205	34.3075	40.9071	35.3969	38.7612	31.0713	40.3773
ENSMUSG00000017686	Rhot1	ras homolog family member T1 [Source:MGI Symbol;Acc:MGI:1926078]	42.4368	28.4223	82.0742	84.6544	73.533	68.1508	71.7866	79.7132	67.5351	65.0322	60.502	68.9983	57.3982	69.7613
ENSMUSG00000017692	Rhbdl3	rhomboid, veinlet-like 3 (Drosophila) [Source:MGI Symbol;Acc:MGI:2179276]	0.455966	0.213324	3.76087	4.70681	5.41323	7.78669	1.97695	2.79275	0.946987	0.983824	2.3283	1.17618	0.904989	1.88824
ENSMUSG00000017697	Ada	adenosine deaminase [Source:MGI Symbol;Acc:MGI:87916]	20.4545	29.1752	10.3887	10.2186	9.52255	11.5905	6.22845	4.81418	4.60202	4.97615	5.43269	7.83681	5.40251	8.40654
ENSMUSG00000017707	Serinc3	serine incorporator 3 [Source:MGI Symbol;Acc:MGI:1349457]	60.0035	49.1022	118.789	135.788	157.142	156.354	244.227	361.542	236.398	347.233	226.25	361.643	209.656	253.308
ENSMUSG00000017713	Tha1	threonine aldolase 1 [Source:MGI Symbol;Acc:MGI:1919026]	0.391971	0.263518	0.316131	0.177358	0.197563	0.565052	0.531437	0.771332	0.880531	1.61119	1.92338	2.23343	2.33103	3.33675
ENSMUSG00000017715	Pgs1	phosphatidylglycerophosphate synthase 1 [Source:MGI Symbol;Acc:MGI:1921701]	63.7473	53.72	57.0453	55.0765	72.1106	61.3702	68.6404	63.9674	69.4623	58.9296	77.6436	56.3643	87.1257	78.2455
ENSMUSG00000017716	Birc5	baculoviral IAP repeat-containing 5 [Source:MGI Symbol;Acc:MGI:1203517]	274.932	282.855	126.42	138.462	112.097	120.191	117.703	103.864	108.206	108.492	99.6444	88.5573	98.9729	92.5237
ENSMUSG00000017718	Afmid	arylformamidase [Source:MGI Symbol;Acc:MGI:2448704]	0.93593	0.815651	0.752174	0.55936	1.62002	1.17145	1.46677	1.51607	2.60837	2.58076	2.46327	3.29067	4.19586	3.75061
ENSMUSG00000017721	Pigt	phosphatidylinositol glycan anchor biosynthesis, class T [Source:MGI Symbol;Acc:MGI:1926178]	97.1208	63.1063	48.0192	38.8141	50.1415	50.0691	51.9746	36.5186	56.8358	54.9373	67.7906	61.6505	72.8653	69.6579
ENSMUSG00000017723	Wfdc2	WAP four-disulfide core domain 2 [Source:MGI Symbol;Acc:MGI:1914951]	258.549	325.921	1.53705	1.26879	1.30392	1.55734	1.80689	1.19689	1.67799	0.926791	3.40809	2.86777	4.08616	3.23328
ENSMUSG00000017724	Etv4	ets variant 4 [Source:MGI Symbol;Acc:MGI:99423]	56.5158	66.5696	54.3418	48.5825	53.7767	72.2853	42.4512	20.6664	39.491	15.5843	40.3909	20.5766	28.5483	27.3407
ENSMUSG00000017734	Dbndd2	dysbindin (dystrobrevin binding protein 1) domain containing 2 [Source:MGI Symbol;Acc:MGI:106562]	0.391971	0.916038	0.316131	0.450217	0.513664	0.23429	0.701497	0.34577	0.548255	0.470524	0.168717	0.594699	0.575902	0.543192
ENSMUSG00000017737	Mmp9	matrix metallopeptidase 9 [Source:MGI Symbol;Acc:MGI:97011]	0.423968	0.514487	1.31903	0.832219	7.15179	0.78556	14.4764	45.9874	5.73176	16.8961	3.27311	18.6736	5.29281	34.0659
ENSMUSG00000017740	Slc12a5	solute carrier family 12, member 5 [Source:MGI Symbol;Acc:MGI:1862037]	0.647952	1.16701	2.19112	2.08737	5.72933	4.09318	5.03803	10.9848	4.9343	17.0102	4.21793	17.1405	5.73159	19.1669
ENSMUSG00000017747	Ghdc	GH3 domain containing [Source:MGI Symbol;Acc:MGI:1931556]	12.7431	9.95094	10.694	10.6006	9.9967	10.0469	12.8608	13.0063	18.8234	16.725	18.2552	18.0392	18.6757	15.6491
ENSMUSG00000017754	Pltp	phospholipid transfer protein [Source:MGI Symbol;Acc:MGI:103151]	161.436	112.949	37.3798	29.9735	20.9022	15.1737	21.2788	27.1562	21.6146	63.5493	25.4088	83.6411	23.0635	91.0752
ENSMUSG00000017756	Slc12a7	solute carrier family 12, member 7 [Source:MGI Symbol;Acc:MGI:1342283]	133.278	121.13	58.4406	53.4939	77.1682	93.5092	59.7123	57.3712	77.0382	53.3974	121.915	71.7471	167.971	110.837
ENSMUSG00000017760	Ctsa	cathepsin A [Source:MGI Symbol;Acc:MGI:97748]	266.548	328.983	54.9087	52.4025	125.848	104.81	367.011	169.188	535.18	286.036	604.176	343.881	588.764	388.641
ENSMUSG00000017764	Zswim1	zinc finger SWIM-type containing 1 [Source:MGI Symbol;Acc:MGI:1919221]	89.7613	85.4425	33.717	32.7567	27.6984	25.9786	15.7518	6.8356	15.3678	9.53881	17.8503	8.84119	18.0175	13.9937
ENSMUSG00000017765	Slc12a4	solute carrier family 12, member 4 [Source:MGI Symbol;Acc:MGI:1309465]	44.1967	23.4531	57.4814	44.4896	57.5699	42.3513	60.9878	67.0527	92.3229	90.1268	113.952	96.7509	125.629	105.56
ENSMUSG00000017774	Myo1c	myosin IC [Source:MGI Symbol;Acc:MGI:106612]	77.2183	109.586	79.3707	73.6855	87.4415	55.0857	135.389	114.184	139.772	144.708	145.67	152.573	146.252	130.806
ENSMUSG00000017776	Crk	v-crk avian sarcoma virus CT10 oncogene homolog [Source:MGI Symbol;Acc:MGI:88508]	41.8289	41.4727	145.867	154.67	179.111	186.178	218.463	252.066	199.515	206.532	185.218	207.127	211.74	200.438
ENSMUSG00000017778	Cox7c	cytochrome c oxidase subunit VIIc [Source:MGI Symbol;Acc:MGI:103226]	25.9261	26.4145	15.098	18.6772	15.2124	15.284	9.71467	10.5593	9.71907	13.0178	10.1568	12.2244	10.3388	9.75159
ENSMUSG00000017781	Pitpna	phosphatidylinositol transfer protein, alpha [Source:MGI Symbol;Acc:MGI:99887]	82.4339	76.0563	61.8418	59.9334	81.5936	82.9799	96.7854	102.055	109.136	92.4082	104.233	89.9317	113.233	102.042
ENSMUSG00000017801	Mlx	MAX-like protein X [Source:MGI Symbol;Acc:MGI:108398]	34.9174	24.6577	39.9524	47.6548	38.2878	32.4836	52.7398	39.1784	50.8548	37.9414	48.2194	46.2676	49.8292	43.5847
ENSMUSG00000017802	Fam134c	family with sequence similarity 134, member C [Source:MGI Symbol;Acc:MGI:1915248]	52.2921	51.9632	67.8156	64.1354	88.8639	87.2799	104.863	87.9053	103.82	111.286	114.491	107.958	106.322	107.319
ENSMUSG00000017817	Jph2	junctophilin 2 [Source:MGI Symbol;Acc:MGI:1891496]	0.295978	0.112936	1.23182	1.21422	2.72637	1.8881	0.786527	3.32471	0.946987	7.37155	0.303691	3.97788	1.12438	1.9917
ENSMUSG00000017830	Dhx58	DEXH (Asp-Glu-X-His) box polypeptide 58 [Source:MGI Symbol;Acc:MGI:1931560]	2.6638	4.93155	1.44984	1.54165	3.20052	2.10861	1.38174	0.984114	1.87736	1.32602	1.51845	1.81053	1.12438	2.81942
ENSMUSG00000017831	Rab5a	RAB5A, member RAS oncogene family [Source:MGI Symbol;Acc:MGI:105926]	37.7012	32.8394	80.548	88.3653	83.0161	88.658	100.272	96.7357	88.4685	80.3741	82.7726	86.39	88.6615	75.5554
ENSMUSG00000017837	Nkiras2	NFKB inhibitor interacting Ras-like protein 2 [Source:MGI Symbol;Acc:MGI:1919216]	43.3648	37.7584	26.2607	25.0621	37.9717	41.2488	42.3662	51.9452	41.0195	49.4621	42.4155	42.9901	42.3699	47.1025
ENSMUSG00000017843	Ppp2r5c	protein phosphatase 2, regulatory subunit B', gamma [Source:MGI Symbol;Acc:MGI:1349475]	159.612	127.856	136.231	153.469	93.9216	108.283	120.084	139.079	115.848	136.495	113.547	139.146	114.111	122.632
ENSMUSG00000017858	Ift52	intraflagellar transport 52 [Source:MGI Symbol;Acc:MGI:2387217]	77.9542	58.5386	33.499	32.2655	29.753	39.7052	45.5123	55.3497	40.4878	55.7928	36.8816	54.6198	38.3112	49.7926
ENSMUSG00000017861	Mybl2	myeloblastosis oncogene-like 2 [Source:MGI Symbol;Acc:MGI:101785]	718.515	681.043	224.878	235.218	127.586	105.913	99.3363	48.4343	113.123	50.2606	133.118	61.2276	148.555	103.594
ENSMUSG00000017868	Sgk2	serum/glucocorticoid regulated kinase 2 [Source:MGI Symbol;Acc:MGI:1351318]	2.05585	0.614875	1.62426	2.0328	0.197563	0.23429	0.191317	0.34577	0.747621	0.584591	0.573638	0.806148	1.34377	1.16398
ENSMUSG00000017897	Eya2	EYA transcriptional coactivator and phosphatase 2 [Source:MGI Symbol;Acc:MGI:109341]	0.327976	0.16313	0.577757	0.23193	1.77807	1.66759	1.38174	3.11193	1.94381	9.99508	0.843586	5.56374	1.67286	4.57833
ENSMUSG00000017929	B4galt5	UDP-Gal:betaGlcNAc beta 1,4-galactosyltransferase, polypeptide 5 [Source:MGI Symbol;Acc:MGI:1927169]	53.252	44.8357	25.4322	20.5872	44.9259	40.036	58.4369	65.6696	69.6617	50.4887	78.3185	70.267	89.539	92.0063
ENSMUSG00000017943	Gdap1l1	ganglioside-induced differentiation-associated protein 1-like 1 [Source:MGI Symbol;Acc:MGI:2385163]	0.519961	0.916038	15.0108	15.7303	8.25814	13.134	0.871557	1.83524	0.946987	2.29559	1.92338	1.75767	2.55042	2.3021
ENSMUSG00000017950	Hnf4a	hepatic nuclear factor 4, alpha [Source:MGI Symbol;Acc:MGI:109128]	2.59981	1.2172	3.58645	1.97823	16.7929	7.18029	61.8381	14.7085	114.652	36.4585	112.332	34.1093	97.7662	37.3768
ENSMUSG00000017969	Ptgis	prostaglandin I2 (prostacyclin) synthase [Source:MGI Symbol;Acc:MGI:1097156]	53.828	27.569	12.6125	11.5283	11.5772	8.88923	8.52426	6.41004	8.1906	3.60735	9.61688	6.30381	9.90003	7.57882
ENSMUSG00000017978	Cadps2	Ca2+-dependent activator protein for secretion 2 [Source:MGI Symbol;Acc:MGI:2443963]	0.839938	0.765457	0.970195	0.341073	3.99078	5.74699	1.38174	0.664942	0.814076	0.356458	2.3283	0.753286	1.89225	2.3021
ENSMUSG00000017999	Ddx27	DEAD (Asp-Glu-Ala-Asp) box polypeptide 27 [Source:MGI Symbol;Acc:MGI:2385884]	149.981	106.574	184.065	176.226	173.579	166.553	118.553	94.1823	96.9083	65.5455	112.737	62.0205	107.529	81.8668
ENSMUSG00000018001	Cyth3	cytohesin 3 [Source:MGI Symbol;Acc:MGI:1335107]	3.23976	1.51837	15.0544	13.0017	32.1238	26.0889	31.8225	53.4347	34.9056	62.6938	48.0844	58.7431	53.6686	59.5183
ENSMUSG00000018008	Cyth4	cytohesin 4 [Source:MGI Symbol;Acc:MGI:2441702]	0.615954	0.363906	0.70857	0.723076	0.197563	0.179163	0.361377	0.558551	0.4818	1.15492	0.708612	4.40077	2.55042	10.1654
ENSMUSG00000018012	Rac3	RAS-related C3 botulinum substrate 3 [Source:MGI Symbol;Acc:MGI:2180784]	12.5831	11.0552	13.9207	12.838	12.0514	15.4493	8.60929	13.219	5.99758	7.37155	6.51248	11.4314	6.71886	10.6828
ENSMUSG00000018040	Rrp7a	ribosomal RNA processing 7 homolog A (S. cerevisiae) [Source:MGI Symbol;Acc:MGI:1922028]	86.6256	102.358	64.9377	64.8994	74.0072	82.6492	60.2225	51.4133	58.4972	50.6028	60.6369	49.5979	58.0564	56.8282
ENSMUSG00000018042	Cyb5r3	cytochrome b5 reductase 3 [Source:MGI Symbol;Acc:MGI:94893]	285.811	351.621	148.396	167.112	175.792	186.012	203.668	149.399	209.683	166.837	215.182	177.049	199.564	188.85
ENSMUSG00000018068	Ints2	integrator complex subunit 2 [Source:MGI Symbol;Acc:MGI:1917672]	15.3669	9.80036	133.484	141.082	114.31	117.545	90.153	94.0759	87.6046	75.3552	79.3983	81.7381	78.2404	88.9024
ENSMUSG00000018076	Med13l	mediator complex subunit 13-like [Source:MGI Symbol;Acc:MGI:2670178]	29.2538	27.8702	75.2719	69.7563	89.8122	83.421	66.7698	75.1384	68.8642	81.4007	72.9196	80.4694	81.7506	90.3509
ENSMUSG00000018102	Hist1h2bc	histone cluster 1, H2bc [Source:MGI Symbol;Acc:MGI:1915274]	3.87971	6.33698	8.29572	6.99883	5.41323	0.895814	4.953	2.79275	5.06721	3.77845	5.70264	7.1496	4.19586	6.95803
ENSMUSG00000018126	Baiap2l2	BAI1-associated protein 2-like 2 [Source:MGI Symbol;Acc:MGI:2652819]	1.44789	1.61875	0.839383	0.55936	1.93612	1.72272	0.276347	0.664942	0.614711	2.40966	1.11353	1.75767	1.45347	2.09517
ENSMUSG00000018143	Mafk	v-maf musculoaponeurotic fibrosarcoma oncogene family, protein K (avian) [Source:MGI Symbol;Acc:MGI:99951]	4.0717	2.97399	11.13	10.0003	18.2153	13.6853	26.3806	16.7299	41.2853	23.626	45.5199	22.1625	52.6813	27.858
ENSMUSG00000018160	Med1	mediator complex subunit 1 [Source:MGI Symbol;Acc:MGI:1100846]	73.2186	71.2879	120.097	115.378	127.902	134.634	100.527	98.1188	95.5127	87.3322	92.4907	94.9008	98.205	106.802
ENSMUSG00000018166	Erbb3	erb-b2 receptor tyrosine kinase 3 [Source:MGI Symbol;Acc:MGI:95411]	28.2619	22.2484	41.9146	35.1578	39.5522	34.6335	22.9794	13.6446	28.393	14.3866	26.8935	15.0789	23.5023	21.7535
ENSMUSG00000018167	Stard3	START domain containing 3 [Source:MGI Symbol;Acc:MGI:1929618]	26.278	28.9744	18.848	18.6772	24.5374	30.2785	33.8632	31.6246	38.6935	36.4585	43.9002	32.5763	45.4414	39.0322
ENSMUSG00000018168	Ikzf3	IKAROS family zinc finger 3 [Source:MGI Symbol;Acc:MGI:1342542]	0.487964	0.213324	0.228923	0.0682147	0.0395126	0.0689088	0.106287	0.0265977	0.083069	0.0712916	0.303691	0.224664	0.246815	0.232796
ENSMUSG00000018169	Mfng	MFNG O-fucosylpeptide 3-beta-N-acetylglucosaminyltransferase [Source:MGI Symbol;Acc:MGI:1095404]	5.51159	2.27127	12.6561	9.72741	2.72637	1.94323	0.446407	0.132988	2.87419	2.97999	3.13814	1.59908	2.66012	2.50903
ENSMUSG00000018171	Vmp1	vacuole membrane protein 1 [Source:MGI Symbol;Acc:MGI:1923159]	34.8214	33.6926	53.6878	65.1177	61.5212	57.7869	94.9147	104.396	111.063	83.511	113.277	98.9711	107.2	100.077
ENSMUSG00000018189	Uchl5	ubiquitin carboxyl-terminal esterase L5 [Source:MGI Symbol;Acc:MGI:1914848]	73.8265	63.9596	81.4201	86.7827	76.3779	68.4264	81.3949	70.138	75.7091	48.4925	66.7108	42.0915	49.7195	43.7916
ENSMUSG00000018196	Glrx2	glutaredoxin 2 (thioltransferase) [Source:MGI Symbol;Acc:MGI:1916617]	38.9491	40.7198	71.1731	57.0411	25.8018	28.2388	23.0644	16.5172	26.5987	20.5462	22.8443	25.2285	23.7217	25.0644
ENSMUSG00000018199	Trove2	TROVE domain family, member 2 [Source:MGI Symbol;Acc:MGI:106652]	19.5905	16.4259	117.83	104.791	79.697	82.7043	66.2596	98.1188	60.3579	84.4235	58.4774	78.0906	73.1944	78.4524
ENSMUSG00000018209	Stk4	serine/threonine kinase 4 [Source:MGI Symbol;Acc:MGI:1929004]	46.5645	41.9746	173.425	166.457	140.546	131.492	123.74	110.566	113.057	89.6706	106.123	82.7953	105.335	89.3163
ENSMUSG00000018217	Pmp22	peripheral myelin protein 22 [Source:MGI Symbol;Acc:MGI:97631]	0.519961	0.263518	1.75507	1.6508	28.0145	22.0095	159.537	649.861	108.339	457.307	51.3238	339.811	80.3246	145.808
ENSMUSG00000018238	Gdf9	growth differentiation factor 9 [Source:MGI Symbol;Acc:MGI:95692]	0.80794	0.665069	0.141714	0.0682147	0.829766	0.23429	1.29671	0.877723	2.87419	1.78229	6.10756	2.86777	19.4435	8.09614
ENSMUSG00000018239	Zcchc10	zinc finger, CCHC domain containing 10 [Source:MGI Symbol;Acc:MGI:1196228]	48.8684	32.5382	40.8245	52.4025	27.6984	25.6478	22.5542	17.6874	20.95	14.8429	19.47	13.4931	15.6042	18.2357
ENSMUSG00000018263	Tbx5	T-box 5 [Source:MGI Symbol;Acc:MGI:102541]	0.615954	0.112936	0.0109011	0.0682147	0.197563	0.124036	0.361377	2.15441	0.814076	3.89252	0.573638	3.81929	1.12438	3.75061
ENSMUSG00000018286	Psmb6	proteasome (prosome, macropain) subunit, beta type 6 [Source:MGI Symbol;Acc:MGI:104880]	617.466	706.993	239.878	277.129	228.897	251.999	236.235	231.533	210.547	237.786	196.421	208.184	182.122	185.642
ENSMUSG00000018287	Spag7	sperm associated antigen 7 [Source:MGI Symbol;Acc:MGI:107380]	99.7446	64.2105	64.1092	74.5586	71.1623	81.4364	80.3746	73.117	74.9116	81.0015	64.5512	67.6239	67.2708	65.7262
ENSMUSG00000018293	Pfn1	profilin 1 [Source:MGI Symbol;Acc:MGI:97549]	1063.35	1380.5	459.949	472.987	526.19	544.779	440.902	433.994	411.175	418.638	422.906	319.935	400.526	357.084
ENSMUSG00000018322	Tomm34	translocase of outer mitochondrial membrane 34 [Source:MGI Symbol;Acc:MGI:1914395]	115.039	122.235	66.7691	63.8626	52.5123	54.5895	46.9578	37.6889	45.4055	32.124	43.0904	35.3251	35.5688	38.308
ENSMUSG00000018326	Ywhab	tyrosine 3-monooxygenase/tryptophan 5-monooxygenase activation protein, beta polypeptide [Source:MGI Symbol;Acc:MGI:1891917]	237.334	261.473	264.297	246.623	315.508	307.292	430.953	482.083	364.789	391.205	312.903	330.19	315.951	322.423
ENSMUSG00000018334	Ksr1	kinase suppressor of ras 1 [Source:MGI Symbol;Acc:MGI:105051]	10.8872	8.79648	8.1213	7.70826	10.945	10.3225	38.3698	57.052	21.681	24.9378	23.5192	25.387	21.4181	26.6164
ENSMUSG00000018339	Gpx3	glutathione peroxidase 3 [Source:MGI Symbol;Acc:MGI:105102]	35.2054	38.6116	55.9988	56.6591	42.3971	33.6964	236.575	160.145	471.45	265.561	528.051	272.782	459.323	247.307
ENSMUSG00000018340	Anxa6	annexin A6 [Source:MGI Symbol;Acc:MGI:88255]	87.8415	74.2995	57.6994	77.3964	55.8314	50.2345	109.03	246.747	124.886	435.406	94.6503	447.756	113.124	339.288
ENSMUSG00000018347	Zkscan6	zinc finger with KRAB and SCAN domains 6 [Source:MGI Symbol;Acc:MGI:1289293]	17.0307	15.5727	13.9207	14.5297	8.10009	11.3148	10.0548	9.0698	11.7127	10.7935	14.341	14.3917	12.2036	13.7867
ENSMUSG00000018362	Kpna2	karyopherin (importin) alpha 2 [Source:MGI Symbol;Acc:MGI:103561]	3.87971	2.12069	11.6532	11.5829	9.83865	8.88923	6.14342	6.62282	7.32669	4.97615	5.56767	4.45364	6.49946	5.81991
ENSMUSG00000018363	Smurf2	SMAD specific E3 ubiquitin protein ligase 2 [Source:MGI Symbol;Acc:MGI:1913563]	10.2792	5.43349	67.772	64.5174	74.3233	72.5058	78.0788	95.0335	68.5984	73.9294	63.4714	72.8572	63.3218	74.2103
ENSMUSG00000018372	Cep95	centrosomal protein 95 [Source:MGI Symbol;Acc:MGI:2443502]	13.831	11.1556	23.6008	26.2626	23.589	28.1837	34.2883	36.3058	27.5955	35.8882	25.0039	38.0211	25.8059	37.5837
ENSMUSG00000018377	Vezf1	vascular endothelial zinc finger 1 [Source:MGI Symbol;Acc:MGI:1313291]	15.2709	8.74629	47.0599	44.9808	76.2199	87.776	77.6536	118.014	73.649	121.267	53.4833	103.2	70.3423	98.1108
ENSMUSG00000018378	Cuedc1	CUE domain containing 1 [Source:MGI Symbol;Acc:MGI:2144281]	20.2625	26.5651	4.98179	4.1611	10.3128	11.0392	17.7925	27.369	23.6747	43.3595	30.9427	46.5848	37.3239	53.2069
ENSMUSG00000018379	Srsf1	serine/arginine-rich splicing factor 1 [Source:MGI Symbol;Acc:MGI:98283]	332.783	243.654	663.363	602.104	631.294	684.636	501.358	470.805	438.488	417.213	409.274	380.673	443.417	452.065
ENSMUSG00000018381	Abi3	ABI gene family, member 3 [Source:MGI Symbol;Acc:MGI:1913860]	4.83964	2.67282	1.58066	1.37794	0.987816	0.950941	4.27276	8.11229	4.13684	2.12449	0.573638	0.85901	2.76981	1.47438
ENSMUSG00000018387	Shroom1	shroom family member 1 [Source:MGI Symbol;Acc:MGI:1919024]	0.455966	0.213324	0.577757	0.0682147	4.14883	4.5342	3.50749	2.15441	3.87102	2.69482	4.62285	4.5065	5.18312	4.47487
ENSMUSG00000018395	Kif3a	kinesin family member 3A [Source:MGI Symbol;Acc:MGI:107689]	21.8624	22.3488	22.6415	20.2052	35.917	44.2257	33.5231	49.3919	35.4372	63.8915	31.7526	62.4434	33.4846	57.9663
ENSMUSG00000018398	2019-09-08	septin 8 [Source:MGI Symbol;Acc:MGI:894310]	27.334	21.6461	26.8711	16.276	100.402	117.655	62.3482	49.3919	50.2567	55.7928	54.5631	59.3245	72.975	70.8995
ENSMUSG00000018401	Mtmr4	myotubularin related protein 4 [Source:MGI Symbol;Acc:MGI:2180699]	45.1886	38.4611	74.3998	60.6428	97.7148	115.284	93.8944	121.738	107.873	108.435	111.252	103.57	122.338	117.148
ENSMUSG00000018405	Mrm1	mitochondrial rRNA methyltransferase 1 [Source:MGI Symbol;Acc:MGI:2443470]	29.7978	20.4917	10.2579	11.0917	8.25814	8.72385	6.90869	3.4311	9.32034	5.94572	8.67206	5.19371	10.997	10.6828
ENSMUSG00000018411	Mapt	microtubule-associated protein tau [Source:MGI Symbol;Acc:MGI:97180]	49.8923	73.4462	1.0574	0.613932	0.829766	0.23429	1.89192	4.28222	0.548255	1.04086	1.24851	1.38763	2.44073	1.57784
ENSMUSG00000018412	Kansl1	KAT8 regulatory NSL complex subunit 1 [Source:MGI Symbol;Acc:MGI:1923969]	42.4368	29.7775	196.448	190.414	192.861	184.579	161.238	180.997	127.544	146.932	137.977	145.49	140.218	155.534
ENSMUSG00000018415	Gid4	GID complex subunit 4, VID24 homolog [Source:MGI Symbol;Acc:MGI:1914021]	79.0421	72.5929	46.6239	49.2919	64.5242	72.175	46.4476	37.6889	43.5448	37.6562	41.2007	34.2679	45.1123	44.6193
ENSMUSG00000018417	Myo1b	myosin IB [Source:MGI Symbol;Acc:MGI:107752]	56.5158	33.1405	73.6149	66.3729	120.948	123.443	162.343	187.806	126.547	144.023	115.976	114.09	116.744	108.561
ENSMUSG00000018425	Dhx40	DEAH (Asp-Glu-Ala-His) box polypeptide 40 [Source:MGI Symbol;Acc:MGI:1914737]	41.6369	30.8316	91.5799	73.1943	68.1593	69.529	114.642	87.2669	130.668	92.2941	107.338	80.4165	96.1208	70.2787
ENSMUSG00000018427	Ypel2	yippee-like 2 (Drosophila) [Source:MGI Symbol;Acc:MGI:1925114]	13.607	14.5688	5.54865	4.9251	3.83273	2.38424	14.8165	17.6874	39.8897	28.645	64.8211	40.4528	99.0825	63.7604
ENSMUSG00000018428	Akap1	A kinase (PRKA) anchor protein 1 [Source:MGI Symbol;Acc:MGI:104729]	172.571	201.29	167.233	148.612	124.425	96.4861	116.427	70.0317	97.5728	51.2872	105.853	63.1835	94.2559	74.5207
ENSMUSG00000018433	Nol11	nucleolar protein 11 [Source:MGI Symbol;Acc:MGI:1916229]	92.0652	102.358	203.294	214.699	144.972	120.466	106.989	93.3312	92.921	71.534	78.8584	70.4256	77.0337	68.9336
ENSMUSG00000018442	Derl2	Der1-like domain family, member 2 [Source:MGI Symbol;Acc:MGI:2151483]	46.8525	46.9438	45.403	50.9836	47.1386	44.8872	48.0632	51.0941	57.2345	50.8879	51.7287	60.5932	55.7528	52.1723
ENSMUSG00000018446	C1qbp	complement component 1, q subcomponent binding protein [Source:MGI Symbol;Acc:MGI:1194505]	437.128	307.099	254.486	233.69	271.57	285.186	205.114	151.527	172.069	109.86	170.506	97.9139	149.104	117.045
ENSMUSG00000018449	Rpain	RPA interacting protein [Source:MGI Symbol;Acc:MGI:1916973]	46.2446	64.6121	18.1503	20.2598	14.8963	12.4174	20.5135	21.4111	23.3424	23.8542	21.4946	27.1315	26.2447	25.9956
ENSMUSG00000018459	Slc13a3	solute carrier family 13 (sodium-dependent dicarboxylate transporter), member 3 [Source:MGI Symbol;Acc:MGI:2149635]	0.00799941	0.112936	0.40334	0.0682147	0.197563	0.124036	0.106287	0.0265977	0.747621	0.926791	0.573638	0.436113	1.12438	0.232796
ENSMUSG00000018470	Kcnab3	potassium voltage-gated channel, shaker-related subfamily, beta member 3 [Source:MGI Symbol;Acc:MGI:1336208]	4.61566	2.22108	1.75507	0.941362	2.72637	2.43937	1.89192	2.68636	2.34255	2.06746	2.19332	1.65194	1.78255	2.3021
ENSMUSG00000018474	Chd3	chromodomain helicase DNA binding protein 3 [Source:MGI Symbol;Acc:MGI:1344395]	10.0233	7.74241	18.5863	12.2377	86.1771	77.5224	107.329	165.996	90.7944	243.889	98.1596	397.801	109.504	426.199
ENSMUSG00000018476	Kdm6b	KDM1 lysine (K)-specific demethylase 6B [Source:MGI Symbol;Acc:MGI:2448492]	45.0607	33.8432	39.4728	37.3407	72.2686	76.9711	96.6153	140.569	89.7976	135.297	94.9203	120.063	97.4371	120.873
ENSMUSG00000018481	Appbp2	amyloid beta precursor protein (cytoplasmic tail) binding protein 2 [Source:MGI Symbol;Acc:MGI:1914134]	56.1318	40.0171	163.701	159.363	172.947	148.746	272.372	272.919	292.419	230.315	272.411	227.373	293.244	221.545
ENSMUSG00000018486	Wnt9b	wingless-type MMTV integration site family, member 9B [Source:MGI Symbol;Acc:MGI:1197020]	0.00799941	0.0125485	0.577757	0.777647	3.04247	3.76242	1.21168	1.51607	0.215979	0.0712916	0.97856	0.85901	1.56316	0.853587
ENSMUSG00000018500	Adora2b	adenosine A2b receptor [Source:MGI Symbol;Acc:MGI:99403]	1.76787	1.36778	1.71147	2.36023	1.46197	0.895814	6.6536	4.92057	10.2507	4.86209	8.67206	5.29943	6.71886	7.26842
ENSMUSG00000018501	Ncor1	nuclear receptor co-repressor 1 [Source:MGI Symbol;Acc:MGI:1349717]	80.962	68.7782	410.458	366.517	246.756	218.427	218.463	212.808	220.781	193.984	223.415	206.546	219.309	228.58
ENSMUSG00000018507	Trpv2	transient receptor potential cation channel, subfamily V, member 2 [Source:MGI Symbol;Acc:MGI:1341836]	1.83186	1.76933	2.71437	2.0328	1.62002	0.895814	0.361377	0.0265977	0.4818	0.356458	0.168717	1.0176	0.795293	3.64714
ENSMUSG00000018509	Cenpv	centromere protein V [Source:MGI Symbol;Acc:MGI:1920389]	110.592	122.335	18.2375	19.9323	8.25814	7.45593	7.24881	2.04802	9.71907	4.57692	11.3715	6.4624	10.0097	9.02733
ENSMUSG00000018537	Pcgf2	polycomb group ring finger 2 [Source:MGI Symbol;Acc:MGI:99161]	100.992	68.9288	57.0453	52.3479	76.8521	99.1873	51.6345	45.2426	56.1048	54.367	67.7906	59.2188	64.8575	75.7623
ENSMUSG00000018541	Cwc25	CWC25 spliceosome-associated protein [Source:MGI Symbol;Acc:MGI:1914730]	17.4467	13.063	33.717	36.3584	35.917	43.6193	38.965	37.3697	35.9024	36.5156	35.5318	35.5366	32.9361	38.2045
ENSMUSG00000018543	1700001P01Rik	RIKEN cDNA 1700001P01 gene [Source:MGI Symbol;Acc:MGI:1919465]	1.54389	1.81953	0.70857	0.668504	0.197563	0.0689088	0.446407	0.45216	0.814076	0.0712916	0.303691	0.330388	0.685597	0.853587
ENSMUSG00000018547	Pip4k2b	phosphatidylinositol-5-phosphate 4-kinase, type II, beta [Source:MGI Symbol;Acc:MGI:1934234]	77.7942	77.7127	104.312	93.9316	91.3928	103.212	85.4764	110.141	68.5319	90.9253	60.6369	85.3856	62.2248	91.5925
ENSMUSG00000018548	Trim37	tripartite motif-containing 37 [Source:MGI Symbol;Acc:MGI:2153072]	42.1489	40.4688	92.452	107.029	82.5419	108.724	65.8345	81.9474	53.5131	61.0399	42.0106	48.9107	52.5716	64.6916
ENSMUSG00000018554	Ybx2	Y box protein 2 [Source:MGI Symbol;Acc:MGI:1096372]	14.8869	10.2521	12.6561	9.61827	11.2611	12.6379	3.08234	1.51607	3.27292	2.35262	5.16275	5.6166	3.86677	5.19912
ENSMUSG00000018559	Ctdnep1	CTD nuclear envelope phosphatase 1 [Source:MGI Symbol;Acc:MGI:1914431]	88.6734	91.4156	44.9669	41.8156	63.8919	64.5675	64.389	63.861	66.5383	71.0207	60.6369	68.2054	65.8448	71.7272
ENSMUSG00000018565	Elp5	elongator acetyltransferase complex subunit 5 [Source:MGI Symbol;Acc:MGI:1859017]	98.4967	94.3771	66.5074	82.417	71.1623	77.5775	100.867	107.268	89.3324	90.412	93.4356	78.5664	79.2276	68.1059
ENSMUSG00000018566	Slc2a4	solute carrier family 2 (facilitated glucose transporter), member 4 [Source:MGI Symbol;Acc:MGI:95758]	5.15962	1.91992	2.27832	2.46937	4.30688	4.31369	2.99731	6.30365	4.46911	15.1281	3.00317	19.0436	3.42799	20.0981
ENSMUSG00000018567	Gabarap	gamma-aminobutyric acid receptor associated protein [Source:MGI Symbol;Acc:MGI:1861742]	203.801	267.044	56.3476	61.6251	122.371	110.213	226.626	238.129	265.771	341.244	234.618	372.956	230.498	288.694
ENSMUSG00000018569	Cldn7	claudin 7 [Source:MGI Symbol;Acc:MGI:1859285]	17.7667	11.4066	15.7084	13.1654	41.6068	25.703	57.6716	22.6878	102.491	47.9792	105.178	34.215	64.309	34.4797
ENSMUSG00000018570	2810408A11Rik	RIKEN cDNA 2810408A11 gene [Source:MGI Symbol;Acc:MGI:1917669]	19.6865	13.063	6.1155	4.81596	7.62594	9.99177	6.31348	7.36755	6.06404	8.68332	5.97259	11.4314	7.26733	11.0966
ENSMUSG00000018572	Phf23	PHD finger protein 23 [Source:MGI Symbol;Acc:MGI:1925496]	169.563	170.521	140.591	142.064	132.96	133.421	133.858	131.951	118.839	109.461	126.909	107.588	119.925	120.149
ENSMUSG00000018574	Acadvl	acyl-Coenzyme A dehydrogenase, very long chain [Source:MGI Symbol;Acc:MGI:895149]	30.0538	27.7698	36.9001	36.6859	21.0602	20.2454	30.8871	26.3051	39.6239	48.8918	45.2499	65.7737	44.8929	58.1733
ENSMUSG00000018581	Dnah11	dynein, axonemal, heavy chain 11 [Source:MGI Symbol;Acc:MGI:1100864]	0.13599	0.0125485	8.33932	7.48997	10.6289	12.8584	3.42246	8.85702	8.58933	9.59585	12.1814	5.19371	14.7266	5.40605
ENSMUSG00000018583	G3bp1	GTPase activating protein (SH3 domain) binding protein 1 [Source:MGI Symbol;Acc:MGI:1351465]	532.256	535.832	606.983	596.701	503.905	568.759	453.231	370.16	371.966	286.892	361.898	296.993	344.472	310.318
ENSMUSG00000018585	Atox1	antioxidant 1 copper chaperone [Source:MGI Symbol;Acc:MGI:1333855]	273.588	395.289	157.858	189.923	88.2317	92.2413	98.571	59.499	130.734	74.2145	109.362	66.3552	93.159	69.9683
ENSMUSG00000018589	Glra2	glycine receptor, alpha 2 subunit [Source:MGI Symbol;Acc:MGI:95748]	0.00799941	0.0125485	0.534153	0.341073	0.197563	0.0137818	0.0212575	0.0265977	0.0166138	0.0142583	0.168717	0.0660777	0.0274239	0.129331
ENSMUSG00000018593	Sparc	secreted acidic cysteine rich glycoprotein [Source:MGI Symbol;Acc:MGI:98373]	511.074	479.314	183.28	186.867	419.664	211.426	2022.88	1155.11	3538.36	2369.63	5385.08	3667.8	6316.08	4287.83
ENSMUSG00000018599	Mief2	mitochondrial elongation factor 2 [Source:MGI Symbol;Acc:MGI:2144199]	38.3092	43.9322	12.7434	11.4191	12.2094	13.2443	8.77935	9.49537	10.7159	10.9646	12.9912	12.0129	10.5582	13.2694
ENSMUSG00000018604	Tbx3	T-box 3 [Source:MGI Symbol;Acc:MGI:98495]	175.483	296.407	9.86547	8.74512	52.3543	44.1705	169.996	177.273	100.497	64.9752	108.283	52.4525	85.0415	66.7609
ENSMUSG00000018648	Dusp14	dual specificity phosphatase 14 [Source:MGI Symbol;Acc:MGI:1927168]	14.7269	17.3796	2.67076	2.30566	6.36154	3.70729	5.54821	4.92057	4.07038	4.12065	3.27311	4.13646	2.76981	5.61298
ENSMUSG00000018651	Tada2a	transcriptional adaptor 2A [Source:MGI Symbol;Acc:MGI:2144471]	86.3696	64.4615	76.3184	75.7046	69.8979	66.4418	61.8381	48.2216	55.0415	42.6751	53.8883	45.6861	42.1505	51.448
ENSMUSG00000018654	Ikzf1	IKAROS family zinc finger 1 [Source:MGI Symbol;Acc:MGI:1342540]	0.167988	0.16313	0.621361	0.122786	0.829766	1.39196	1.89192	2.15441	2.74128	0.983824	1.65343	2.18056	2.00194	3.64714
ENSMUSG00000018659	Pnpo	pyridoxine 5'-phosphate oxidase [Source:MGI Symbol;Acc:MGI:2144151]	54.7879	37.156	39.7344	33.7935	47.1386	41.359	70.0009	31.3055	78.035	36.2874	68.4654	33.1578	63.1024	41.1015
ENSMUSG00000018661	Cog1	component of oligomeric golgi complex 1 [Source:MGI Symbol;Acc:MGI:1333873]	26.438	17.8314	36.6385	37.177	34.8106	38.4924	38.5398	48.6471	35.5037	43.5306	41.3357	45.3689	43.0281	48.8614
ENSMUSG00000018666	Cbx1	chromobox 1 [Source:MGI Symbol;Acc:MGI:105369]	144.093	98.242	295.561	324.17	193.177	214.513	145.593	148.761	147.148	135.582	133.793	129.684	126.287	146.119
ENSMUSG00000018669	Cdk5rap3	CDK5 regulatory subunit associated protein 3 [Source:MGI Symbol;Acc:MGI:1933126]	205.401	242.7	76.3184	77.8875	67.8432	72.175	54.2704	52.158	58.4972	53.4544	58.8823	51.2895	63.2121	60.9668
ENSMUSG00000018672	Copz2	coatomer protein complex, subunit zeta 2 [Source:MGI Symbol;Acc:MGI:1929008]	20.7425	27.0671	1.10101	1.15965	0.671715	1.33683	2.31707	12.0487	9.32034	32.8084	8.26714	45.9504	9.57094	31.9966
ENSMUSG00000018677	Slc25a39	solute carrier family 25, member 39 [Source:MGI Symbol;Acc:MGI:1196386]	547.647	556.512	101.871	95.2413	140.863	173.774	139.215	104.396	140.769	127.141	172.53	114.195	148.007	131.944
ENSMUSG00000018678	Sp2	Sp2 transcription factor [Source:MGI Symbol;Acc:MGI:1926162]	54.308	41.8241	36.2897	37.7773	33.3882	31.2708	22.5542	18.8577	22.9437	19.5196	32.2925	16.3476	31.5101	22.8917
ENSMUSG00000018697	Aatf	apoptosis antagonizing transcription factor [Source:MGI Symbol;Acc:MGI:1929608]	97.9847	84.2379	58.3534	54.6945	80.3292	73.4981	60.7327	48.9663	48.7283	32.8654	47.8144	39.1841	39.7372	40.5842
ENSMUSG00000018698	Lhx1	LIM homeobox protein 1 [Source:MGI Symbol;Acc:MGI:99783]	0.00799941	0.0627424	4.85098	3.12423	106.091	360.986	7.92905	3.21832	4.26975	1.04086	18.1202	0.436113	10.1194	3.02635
ENSMUSG00000018707	Dync1h1	dynein cytoplasmic 1 heavy chain 1 [Source:MGI Symbol;Acc:MGI:103147]	450.311	513.596	1019.57	927.351	860.783	764.129	793.776	884.771	841.805	861.958	898.959	802.989	918.399	858.993
ENSMUSG00000018727	Cpsf4l	cleavage and polyadenylation specific factor 4-like [Source:MGI Symbol;Acc:MGI:1277182]	56.4198	78.7668	1.10101	2.0328	3.35857	0.840687	2.82725	1.19689	1.61154	0.812724	1.65343	1.91625	3.53768	3.12982
ENSMUSG00000018733	Pex12	peroxisomal biogenesis factor 12 [Source:MGI Symbol;Acc:MGI:2144177]	9.89526	11.6575	17.3218	18.0769	20.5861	15.725	18.7279	17.3683	16.2981	15.8695	20.2798	18.1978	18.566	16.9941
ENSMUSG00000018736	Ndel1	nudE neurodevelopment protein 1 like 1 [Source:MGI Symbol;Acc:MGI:1932915]	18.8866	10.2521	38.9495	39.1416	53.6187	47.3128	103.248	105.566	108.538	96.7997	118.811	103.464	111.588	96.7657
ENSMUSG00000018740	Slc25a35	solute carrier family 25, member 35 [Source:MGI Symbol;Acc:MGI:1919248]	4.1037	2.62263	4.76377	4.10652	2.88442	1.55734	1.46677	1.40968	3.0071	2.12449	3.67803	2.65632	4.96373	4.57833
ENSMUSG00000018750	Zbtb4	zinc finger and BTB domain containing 4 [Source:MGI Symbol;Acc:MGI:1922830]	3.46374	1.46817	3.45564	3.01509	9.3645	9.55076	11.1602	15.5596	21.8804	29.5005	30.9427	40.6642	28.9871	40.8946
ENSMUSG00000018752	Tnfsfm13	tumor necrosis factor (ligand) superfamily, membrane-bound member 13 [Source:MGI Symbol;Acc:MGI:3845075]	0.359973	0.0627424	0.359735	0.286502	0.0395126	0.0137818	0.106287	0.0265977	0.149524	0.242391	0.168717	0.171802	0.795293	0.232796
ENSMUSG00000018761	Mpdu1	mannose-P-dolichol utilization defect 1 [Source:MGI Symbol;Acc:MGI:1346040]	181.882	174.336	95.2427	91.6396	86.019	81.8774	72.6369	44.3915	76.7724	55.3936	77.2387	56.6814	77.5822	58.6906
ENSMUSG00000018765	Fxr2	fragile X mental retardation, autosomal homolog 2 [Source:MGI Symbol;Acc:MGI:1346074]	140.862	102.358	168.585	181.137	179.743	197.479	151.034	159.932	140.37	132.674	149.315	136.133	155.905	146.532
ENSMUSG00000018770	Atp5g3	ATP synthase, H+ transporting, mitochondrial F0 complex, subunit C3 (subunit 9) [Source:MGI Symbol;Acc:MGI:2442035]	744.209	800.404	197.8	196.963	245.334	287.556	275.263	239.725	228.224	226.436	209.243	181.595	190.349	197.23
ENSMUSG00000018774	Cd68	CD68 antigen [Source:MGI Symbol;Acc:MGI:88342]	43.9087	47.5462	13.3538	21.7878	11.1031	6.95979	10.8201	5.6653	15.7	7.82782	18.9301	10.1627	14.8363	20.2016
ENSMUSG00000018776	Slc35g3	solute carrier family 35, member G3 [Source:MGI Symbol;Acc:MGI:1927128]	0.93593	0.464293	0.228923	0.177358	0.0395126	0.0137818	0.0212575	0.0265977	0.0166138	0.0712916	0.0337434	0.0132155	0.0274239	0.0258663
ENSMUSG00000018796	Acsl1	acyl-CoA synthetase long-chain family member 1 [Source:MGI Symbol;Acc:MGI:102797]	33.1895	23.3527	23.9061	20.4235	21.3763	15.6699	20.8536	38.4336	23.8076	20.6603	27.9733	16.2948	33.3749	25.8921
ENSMUSG00000018800	Abca5	ATP-binding cassette, sub-family A (ABC1), member 5 [Source:MGI Symbol;Acc:MGI:2386607]	1.99185	1.76933	4.93819	7.8174	7.46789	8.0072	11.9255	19.9217	12.3773	30.0138	16.2306	31.5719	20.4308	26.0991
ENSMUSG00000018809	Smyd4	SET and MYND domain containing 4 [Source:MGI Symbol;Acc:MGI:2442796]	10.2472	5.48368	20.1561	18.4589	15.8446	15.0083	11.2452	11.1976	13.0418	12.6756	12.1814	14.3917	10.8873	14.4075
ENSMUSG00000018819	Lsp1	lymphocyte specific 1 [Source:MGI Symbol;Acc:MGI:96832]	0.327976	0.363906	0.534153	0.55936	3.67468	3.15602	15.7518	60.5629	15.9659	75.7544	8.80704	126.512	12.9715	196.196
ENSMUSG00000018820	Zfyve27	zinc finger, FYVE domain containing 27 [Source:MGI Symbol;Acc:MGI:1919602]	32.6456	31.0826	29.8362	32.1564	32.914	35.5156	28.9314	30.9863	42.9467	38.4547	51.5937	44.6817	51.2553	43.0674
ENSMUSG00000018821	Avpi1	arginine vasopressin-induced 1 [Source:MGI Symbol;Acc:MGI:1916784]	147.421	181.664	34.4583	38.4867	22.6407	18.6467	48.9135	15.666	62.6839	27.9606	63.2014	31.6776	50.7068	39.5495
ENSMUSG00000018822	Sfrp5	secreted frizzled-related sequence protein 5 [Source:MGI Symbol;Acc:MGI:1860298]	1.22391	0.966232	1.36263	0.886791	3.83273	1.77785	2.48713	0.45216	12.1779	6.91528	13.6661	10.7971	12.5327	8.40654
ENSMUSG00000018830	Myh11	myosin, heavy polypeptide 11, smooth muscle [Source:MGI Symbol;Acc:MGI:102643]	0.00799941	0.4141	1.75507	1.21422	1.46197	1.50221	0.531437	1.51607	0.282435	7.59968	0.0337434	11.4843	0.575902	10.6828
ENSMUSG00000018841	Rad51d	RAD51 paralog D [Source:MGI Symbol;Acc:MGI:1261809]	25.3181	15.0707	37.6414	37.0679	28.6467	28.4042	18.8129	15.3469	21.5481	12.8467	25.2738	15.7661	20.6502	15.0283
ENSMUSG00000018845	Unc45b	unc-45 myosin chaperone B [Source:MGI Symbol;Acc:MGI:2443377]	2.6318	1.16701	19.1096	23.8069	9.9967	6.5739	4.953	5.02696	3.27292	9.82398	3.54306	6.40953	4.74433	4.3714
ENSMUSG00000018846	Pank3	pantothenate kinase 3 [Source:MGI Symbol;Acc:MGI:2387464]	15.9108	11.2058	71.4347	70.6295	93.1313	81.2159	108.434	112.269	115.782	116.476	109.902	139.939	123.654	133.082
ENSMUSG00000018848	Rars	arginyl-tRNA synthetase [Source:MGI Symbol;Acc:MGI:1914297]	225.431	215.796	218.556	264.414	256.556	229.949	253.921	262.173	214.733	195.182	192.911	163.252	183.548	163.811
ENSMUSG00000018849	Wwc1	WW, C2 and coiled-coil domain containing 1 [Source:MGI Symbol;Acc:MGI:2388637]	63.0753	73.898	68.208	52.4571	51.2479	36.8386	36.074	14.8149	43.7441	22.5424	52.8085	17.2991	39.0791	21.0293
ENSMUSG00000018858	Mrpl58	mitochondrial ribosomal protein L58 [Source:MGI Symbol;Acc:MGI:1915822]	110.624	133.679	26.3479	29.7552	29.9111	34.0272	29.6967	30.2415	32.3803	41.8196	29.728	33.3164	31.4004	28.9961
ENSMUSG00000018861	Fdxr	ferredoxin reductase [Source:MGI Symbol;Acc:MGI:104724]	48.5164	40.8704	15.3596	16.9309	15.5285	16.0006	13.0308	6.72921	9.58616	9.36771	10.0218	11.4314	9.35155	12.4417
ENSMUSG00000018865	Sult4a1	sulfotransferase family 4A, member 1 [Source:MGI Symbol;Acc:MGI:1888971]	21.5744	20.2407	30.4903	32.7021	39.7102	42.0757	8.43923	10.0273	7.26023	7.59968	9.75185	8.25971	6.82855	7.37189
ENSMUSG00000018882	Mrpl45	mitochondrial ribosomal protein L45 [Source:MGI Symbol;Acc:MGI:1914286]	205.113	205.858	127.902	140.645	105.459	90.5875	104.183	83.0113	84.2818	55.1654	79.2633	65.1922	67.0514	57.5525
ENSMUSG00000018893	Mb	myoglobin [Source:MGI Symbol;Acc:MGI:96922]	2.24783	1.2172	0.359735	0.504789	0.513664	0.0689088	0.361377	0.0265977	0.083069	0.413491	0.168717	0.594699	0.356511	0.0258663
ENSMUSG00000018899	Irf1	interferon regulatory factor 1 [Source:MGI Symbol;Acc:MGI:96590]	29.7338	27.6192	98.1642	117.343	113.52	93.1233	19.3231	11.4104	19.7538	13.5311	25.9487	23.3783	21.9665	27.858
ENSMUSG00000018900	Slc22a5	solute carrier family 22 (organic cation transporter), member 5 [Source:MGI Symbol;Acc:MGI:1329012]	8.1354	7.29066	9.56024	9.07255	11.7353	12.4725	7.41887	8.96341	8.25706	10.9076	7.99719	14.286	8.80307	18.8565
ENSMUSG00000018906	P4ha2	procollagen-proline, 2-oxoglutarate 4-dioxygenase (proline 4-hydroxylase), alpha II polypeptide [Source:MGI Symbol;Acc:MGI:894286]	8.90334	6.28678	32.1037	27.8998	20.9022	16.4416	69.3207	55.9881	127.81	160.335	294.411	292.182	515.268	397.539
ENSMUSG00000018907	Alox12e	arachidonate lipoxygenase, epidermal [Source:MGI Symbol;Acc:MGI:1274790]	0.0719946	0.16313	2.10391	1.81451	2.41027	2.27399	0.276347	0.239379	0.415345	0.0142583	0.438665	0.0660777	0.356511	0.129331
ENSMUSG00000018909	Arrb1	arrestin, beta 1 [Source:MGI Symbol;Acc:MGI:99473]	4.71165	4.58019	50.243	38.705	100.718	115.284	62.0081	110.354	67.6016	102.446	62.2566	60.1175	68.3678	53.8277
ENSMUSG00000018919	Tm4sf5	transmembrane 4 superfamily member 5 [Source:MGI Symbol;Acc:MGI:1922854]	1.92786	1.11681	3.58645	2.85137	2.09417	0.675306	0.616467	0.132988	2.27609	0.413491	3.27311	0.700423	2.44073	1.37091
ENSMUSG00000018920	Cxcl16	chemokine (C-X-C motif) ligand 16 [Source:MGI Symbol;Acc:MGI:1932682]	1.44789	1.61875	3.76087	3.39709	7.46789	3.65216	15.4117	1.83524	20.1525	6.00275	30.2679	9.15837	36.5561	17.7184
ENSMUSG00000018921	Pelp1	proline, glutamic acid and leucine rich protein 1 [Source:MGI Symbol;Acc:MGI:1922523]	314.449	419.483	203.905	178.081	190.965	203.929	118.298	102.374	98.038	86.6478	111.252	78.0377	105.006	92.5237
ENSMUSG00000018923	Med11	mediator complex subunit 11 [Source:MGI Symbol;Acc:MGI:1913422]	36.8693	36.4031	26.8711	29.537	25.3276	31.0503	24.2548	20.2408	26.0671	23.9682	26.3536	24.2241	25.9156	25.2714
ENSMUSG00000018924	Alox15	arachidonate 15-lipoxygenase [Source:MGI Symbol;Acc:MGI:87997]	0.199985	0.112936	7.20561	5.47082	101.35	101.117	12.3506	3.21832	4.3362	0.527558	15.2858	0.85901	3.53768	1.57784
ENSMUSG00000018927	Ccl6	chemokine (C-C motif) ligand 6 [Source:MGI Symbol;Acc:MGI:98263]	0.00799941	0.0125485	0.141714	0.0136429	0.0395126	0.0137818	0.0212575	0.0265977	0.083069	0.869757	0.168717	2.33915	0.246815	1.88824
ENSMUSG00000018930	Ccl4	chemokine (C-C motif) ligand 4 [Source:MGI Symbol;Acc:MGI:98261]	0.00799941	0.0125485	0.0109011	0.0136429	0.0395126	0.0137818	0.0212575	0.0265977	0.0166138	0.185358	0.303691	2.76205	1.67286	4.3714
ENSMUSG00000018931	Natd1	N-acetyltransferase domain containing 1 [Source:MGI Symbol;Acc:MGI:1344388]	44.1007	51.4613	65.9842	68.5012	57.4119	60.2676	87.6872	71.0956	91.9906	89.3854	77.5087	71.9057	79.8858	70.0717
ENSMUSG00000018932	Map2k3	mitogen-activated protein kinase kinase 3 [Source:MGI Symbol;Acc:MGI:1346868]	65.4751	77.6625	28.3973	27.0812	32.756	32.0426	33.9482	27.7946	41.0195	33.9491	42.0106	37.3867	41.9311	43.9985
ENSMUSG00000018965	Ywhah	tyrosine 3-monooxygenase/tryptophan 5-monooxygenase activation protein, eta polypeptide [Source:MGI Symbol;Acc:MGI:109194]	130.43	115.559	159.821	152.924	167.099	166.553	147.208	141.633	140.902	135.126	132.443	114.988	136.489	110.423
ENSMUSG00000018973	Hoxb1	homeobox B1 [Source:MGI Symbol;Acc:MGI:96182]	0.00799941	0.0125485	0.577757	0.668504	15.3704	23.994	0.701497	0.771332	0.149524	0.299425	2.19332	0.85901	0.246815	3.12982
ENSMUSG00000018974	Sart3	squamous cell carcinoma antigen recognized by T cells 3 [Source:MGI Symbol;Acc:MGI:1858230]	111.296	108.08	203.905	198.982	166.941	183.477	101.037	93.7568	87.2723	90.0128	103.019	87.3943	92.2814	107.94
ENSMUSG00000018983	E2f2	E2F transcription factor 2 [Source:MGI Symbol;Acc:MGI:1096341]	12.7751	10.3023	10.9992	10.7097	5.88738	7.18029	5.54821	4.92057	8.05769	7.88485	5.83761	7.5725	9.02246	10.2689
ENSMUSG00000018986	Slfn3	schlafen 3 [Source:MGI Symbol;Acc:MGI:1329005]	0.167988	0.16313	0.228923	0.832219	0.0395126	0.0137818	0.0212575	0.0265977	0.149524	0.185358	0.0337434	0.171802	0.0274239	0.129331
ENSMUSG00000018995	Nars2	asparaginyl-tRNA synthetase 2 (mitochondrial)(putative) [Source:MGI Symbol;Acc:MGI:2142075]	10.5672	5.73465	18.9352	19.332	16.7929	15.4493	14.9015	17.0491	11.3805	12.2764	11.9114	11.3786	9.79033	9.75159
ENSMUSG00000018999	Slc35b4	solute carrier family 35, member B4 [Source:MGI Symbol;Acc:MGI:1931249]	20.6785	18.4839	62.0598	62.0071	84.9127	72.0097	85.1363	64.7121	94.9811	76.9521	98.0247	78.1963	96.9983	75.8658
ENSMUSG00000019027	Dnah1	dynein, axonemal, heavy chain 1 [Source:MGI Symbol;Acc:MGI:107721]	0.583957	0.363906	2.10391	1.70537	1.62002	2.65988	1.21168	1.72885	1.47863	2.18152	2.19332	2.18056	1.78255	2.19863
ENSMUSG00000019039	Dalrd3	DALR anticodon binding domain containing 3 [Source:MGI Symbol;Acc:MGI:1915039]	52.5801	56.3803	39.0803	36.2493	21.2183	32.7041	17.7075	14.4957	19.3551	17.7516	19.2	18.7793	22.9538	25.4783
ENSMUSG00000019054	Fis1	fission, mitochondrial 1 [Source:MGI Symbol;Acc:MGI:1913687]	120.799	141.86	67.6412	88.4199	73.533	75.6481	77.7387	93.3312	81.2249	120.925	82.9076	112.345	80.544	96.4553
ENSMUSG00000019055	Plod1	procollagen-lysine, 2-oxoglutarate 5-dioxygenase 1 [Source:MGI Symbol;Acc:MGI:99907]	57.2837	44.5847	17.409	14.8572	31.4916	32.0426	42.9614	44.2851	50.7219	63.7204	86.8219	88.7687	138.902	137.117
ENSMUSG00000019066	Rab3d	RAB3D, member RAS oncogene family [Source:MGI Symbol;Acc:MGI:97844]	6.95148	4.98174	10.8248	10.928	4.14883	3.43166	2.31707	3.53749	5.13366	11.1928	4.48788	18.9379	4.96373	14.8214
ENSMUSG00000019080	Mfsd3	major facilitator superfamily domain containing 3 [Source:MGI Symbol;Acc:MGI:1916822]	11.3992	8.14396	6.20271	3.88824	3.67468	5.25085	3.93264	2.15441	4.60202	3.20812	4.75782	3.02636	5.73159	3.64714
ENSMUSG00000019082	Slc25a22	solute carrier family 25 (mitochondrial carrier, glutamate), member 22 [Source:MGI Symbol;Acc:MGI:1915517]	22.3103	16.3758	24.4729	20.8055	33.3882	33.3656	50.6991	29.816	66.0066	34.6335	71.4348	42.5672	67.7096	56.3109
ENSMUSG00000019087	Atp6ap1	ATPase, H+ transporting, lysosomal accessory protein 1 [Source:MGI Symbol;Acc:MGI:109629]	100.161	107.779	93.1933	97.1513	122.845	114.237	242.612	190.359	284.378	196.779	310.608	217.277	301.91	243.479
ENSMUSG00000019088	Dnase1l1	deoxyribonuclease 1-like 1 [Source:MGI Symbol;Acc:MGI:109628]	1.95985	1.31759	1.92949	2.0328	3.51663	2.99064	4.78294	6.09087	5.39949	5.77462	5.16275	7.73109	5.84129	8.51
ENSMUSG00000019102	Aldh3a1	aldehyde dehydrogenase family 3, subfamily A1 [Source:MGI Symbol;Acc:MGI:1353451]	7.78342	8.29454	0.534153	0.23193	0.197563	0.0689088	0.361377	0.0265977	0.215979	0.0142583	0.168717	0.330388	0.904989	0.336262
ENSMUSG00000019122	Ccl9	chemokine (C-C motif) ligand 9 [Source:MGI Symbol;Acc:MGI:104533]	0.00799941	0.0125485	0.0109011	0.0682147	0.0395126	0.0137818	0.0212575	0.0265977	0.282435	1.95339	0.438665	9.26409	2.76981	11.407
ENSMUSG00000019124	Scrn1	secernin 1 [Source:MGI Symbol;Acc:MGI:1917188]	15.5588	18.1827	7.20561	5.96196	10.3128	4.69958	16.6871	31.4118	17.6272	95.2598	9.21196	75.5004	14.1782	65.3123
ENSMUSG00000019132	BC005537	cDNA sequence BC005537 [Source:MGI Symbol;Acc:MGI:2441726]	163.9	159.78	183.149	164.384	152.084	183.366	104.098	133.334	118.772	128.738	110.307	125.984	127.823	158.638
ENSMUSG00000019139	Isyna1	myo-inositol 1-phosphate synthase A1 [Source:MGI Symbol;Acc:MGI:1919030]	136.894	87.5507	321.026	220.702	164.412	147.975	150.949	86.4158	107.009	85.6212	129.743	93.2092	117.073	102.767
ENSMUSG00000019143	Hars2	histidyl-tRNA synthetase 2 [Source:MGI Symbol;Acc:MGI:1918041]	30.4057	28.0709	35.156	35.267	42.3971	42.6821	41.5159	37.7953	32.8455	38.1125	32.0225	38.074	38.4209	45.654
ENSMUSG00000019158	Tmem160	transmembrane protein 160 [Source:MGI Symbol;Acc:MGI:1916344]	95.5849	129.864	18.1067	18.2952	10.4709	13.9609	15.2416	9.0698	15.4342	10.6224	18.7951	12.2244	22.6247	18.6496
ENSMUSG00000019173	Rab5c	RAB5C, member RAS oncogene family [Source:MGI Symbol;Acc:MGI:105306]	132.19	121.381	138.28	157.017	135.331	115.725	222.12	162.06	242.91	186.228	218.691	187.832	208.998	186.987
ENSMUSG00000019179	Mdh2	malate dehydrogenase 2, NAD (mitochondrial) [Source:MGI Symbol;Acc:MGI:97050]	596.508	586.327	387.653	407.119	324.992	336.454	344.648	278.345	319.6	257.006	316.142	281.134	300.484	278.761
ENSMUSG00000019188	H13	histocompatibility 13 [Source:MGI Symbol;Acc:MGI:95886]	50.7242	75.7049	40.9117	38.8687	43.0293	57.1805	68.0452	86.735	61.687	83.2258	66.8457	93.9492	65.0769	90.7648
ENSMUSG00000019189	Rnf145	ring finger protein 145 [Source:MGI Symbol;Acc:MGI:1921565]	28.6139	17.6306	145.039	127.821	154.297	163.686	93.2991	106.098	88.2027	127.427	88.0366	112.927	99.8504	125.943
ENSMUSG00000019194	Scn1b	sodium channel, voltage-gated, type I, beta [Source:MGI Symbol;Acc:MGI:98247]	9.03133	6.58795	10.3451	9.9457	6.04543	4.86496	12.6057	13.4318	5.39949	9.36771	3.81301	10.1627	6.17038	12.959
ENSMUSG00000019210	Atp6v1e1	ATPase, H+ transporting, lysosomal V1 subunit E1 [Source:MGI Symbol;Acc:MGI:894326]	177.595	173.834	100.78	122.527	109.569	110.047	178.584	138.973	207.888	144.651	207.893	148.714	173.785	135.772
ENSMUSG00000019214	Chtf18	CTF18, chromosome transmission fidelity factor 18 [Source:MGI Symbol;Acc:MGI:2384887]	112.544	88.2534	77.2777	71.6663	60.5729	68.5918	39.9853	28.6457	37.6967	32.4662	45.5199	28.7702	41.1633	37.3768
ENSMUSG00000019230	Lhx9	LIM homeobox protein 9 [Source:MGI Symbol;Acc:MGI:1316721]	0.00799941	0.112936	0.882987	1.10508	0.513664	0.289417	0.361377	0.45216	0.149524	0.128325	0.0337434	0.594699	0.466206	1.06052
ENSMUSG00000019235	Rps6kl1	ribosomal protein S6 kinase-like 1 [Source:MGI Symbol;Acc:MGI:2443413]	21.3504	32.237	9.51664	9.01798	1.77807	1.17145	1.46677	0.34577	1.94381	0.869757	2.86819	1.17618	2.00194	1.78477
ENSMUSG00000019254	Ppp1r12c	protein phosphatase 1, regulatory (inhibitor) subunit 12C [Source:MGI Symbol;Acc:MGI:1924258]	84.7697	71.4886	56.2604	49.3465	59.7826	63.5752	62.5183	65.4569	46.3359	65.6025	58.0724	59.3774	67.5999	77.8316
ENSMUSG00000019256	Ahr	aryl-hydrocarbon receptor [Source:MGI Symbol;Acc:MGI:105043]	6.53551	5.3331	32.6269	28.0635	16.1607	9.16487	12.9458	13.3254	13.507	9.36771	12.8562	11.8015	9.02246	14.8214
ENSMUSG00000019261	Map1s	microtubule-associated protein 1S [Source:MGI Symbol;Acc:MGI:2443304]	87.1695	80.4734	73.4405	56.7137	67.211	63.1893	56.5662	35.1355	47.3992	43.6447	69.2753	31.2019	74.2913	47.8267
ENSMUSG00000019278	Dpep1	dipeptidase 1 (renal) [Source:MGI Symbol;Acc:MGI:94917]	0.167988	0.213324	0.0109011	0.177358	0.197563	0.0689088	0.191317	0.239379	0.548255	1.15492	0.708612	1.81053	1.78255	0.853587
ENSMUSG00000019295	Tmem129	transmembrane protein 129 [Source:MGI Symbol;Acc:MGI:1915616]	7.43145	5.63426	13.7026	14.0386	15.8446	14.0712	19.7482	24.8156	24.0069	32.7514	27.8383	37.3339	36.9948	35.6179
ENSMUSG00000019297	Nop9	NOP9 nucleolar protein [Source:MGI Symbol;Acc:MGI:1915092]	99.4886	87.1491	86.0858	80.8344	93.1313	93.7297	71.1913	67.0527	58.4972	46.3253	64.0113	39.0255	56.5207	46.0678
ENSMUSG00000019301	Hsd17b1	hydroxysteroid (17-beta) dehydrogenase 1 [Source:MGI Symbol;Acc:MGI:105077]	2.40782	0.815651	1.49345	0.941362	0.197563	0.23429	0.276347	0.0265977	0.215979	0.641624	0.573638	0.383251	0.575902	0.232796
ENSMUSG00000019302	Atp6v0a1	ATPase, H+ transporting, lysosomal V0 subunit A1 [Source:MGI Symbol;Acc:MGI:103286]	62.4674	61.5001	78.4114	69.2106	144.972	100.51	248.479	119.184	384.46	193.186	410.624	190.846	364.546	227.132
ENSMUSG00000019303	Psmc3ip	proteasome (prosome, macropain) 26S subunit, ATPase 3, interacting protein [Source:MGI Symbol;Acc:MGI:1098610]	33.0935	24.7079	24.1677	31.0104	23.2729	25.0966	19.068	17.0491	16.9627	17.7516	13.3961	16.9291	14.8363	14.0971
ENSMUSG00000019312	Grb7	growth factor receptor bound protein 7 [Source:MGI Symbol;Acc:MGI:102683]	24.4542	8.79648	29.2258	23.2066	37.8136	30.8298	50.8692	24.2837	69.9275	27.7895	70.0851	23.5369	56.3013	23.3055
ENSMUSG00000019320	Noxo1	NADPH oxidase organizer 1 [Source:MGI Symbol;Acc:MGI:1919143]	4.0077	3.82728	4.54575	4.87053	0.671715	0.895814	1.21168	1.51607	1.01344	2.29559	1.7884	1.96911	1.67286	3.33675
ENSMUSG00000019326	Aoc3	amine oxidase, copper containing 3 [Source:MGI Symbol;Acc:MGI:1306797]	1.3199	1.11681	0.752174	1.54165	3.67468	0.454798	0.446407	0.771332	0.814076	0.470524	0.573638	0.277526	0.685597	0.750122
ENSMUSG00000019338	Zfp687	zinc finger protein 687 [Source:MGI Symbol;Acc:MGI:1925516]	43.6208	33.9436	100.17	87.4921	103.088	117.489	77.2285	89.8203	79.8958	96.2294	86.8219	76.399	90.636	84.9707
ENSMUSG00000019359	Gdpd2	glycerophosphodiester phosphodiesterase domain containing 2 [Source:MGI Symbol;Acc:MGI:1918834]	0.391971	0.4141	1.62426	2.74223	0.513664	0.23429	0.446407	0.34577	0.083069	0.128325	0.303691	0.383251	0.795293	0.543192
ENSMUSG00000019362	D8Ertd738e	DNA segment, Chr 8, ERATO Doi 738, expressed [Source:MGI Symbol;Acc:MGI:1289231]	225.559	297.311	81.7253	89.9479	68.3174	76.1442	95.0848	75.7767	93.1868	87.7885	100.859	74.2317	78.7889	65.6227
ENSMUSG00000019368	Sec14l4	SEC14-like lipid binding 4 [Source:MGI Symbol;Acc:MGI:2144095]	1.99185	0.865845	8.47013	6.56225	9.52255	12.5276	2.65719	1.19689	1.94381	0.356458	1.92338	0.383251	1.34377	0.750122
ENSMUSG00000019370	Calm3	calmodulin 3 [Source:MGI Symbol;Acc:MGI:103249]	303.249	323.813	165.402	175.625	201.396	239.045	228.922	256.854	245.901	276.569	261.478	234.774	248.707	236.857
ENSMUSG00000019373	Cops3	COP9 signalosome subunit 3 [Source:MGI Symbol;Acc:MGI:1349409]	130.238	158.876	171.027	188.395	155.719	146.872	153.33	151.208	140.835	149.384	126.504	134.97	120.034	120.666
ENSMUSG00000019428	Fkbp8	FK506 binding protein 8 [Source:MGI Symbol;Acc:MGI:1341070]	371.66	304.438	249.776	229.924	208.508	198.912	217.443	148.548	232.012	221.76	258.508	200.149	259.348	212.233
ENSMUSG00000019429	Ffar3	free fatty acid receptor 3 [Source:MGI Symbol;Acc:MGI:2685324]	3.59173	2.22108	0.0109011	0.0136429	0.0395126	0.0137818	0.0212575	0.0265977	0.0166138	0.0712916	0.0337434	0.171802	0.0274239	0.129331
ENSMUSG00000019432	Ddx39b	DEAD (Asp-Glu-Ala-Asp) box polypeptide 39B [Source:MGI Symbol;Acc:MGI:99240]	541.632	685.31	444.644	445.21	479.565	546.267	335.124	343.03	269.758	320.142	286.313	333.626	332.844	351.704
ENSMUSG00000019433	Gipc1	GIPC PDZ domain containing family, member 1 [Source:MGI Symbol;Acc:MGI:1926252]	193.37	115.91	66.5947	48.3642	85.0707	69.0879	106.139	74.9256	121.032	121.837	125.694	89.2974	124.751	100.697
ENSMUSG00000019437	Tlcd1	TLC domain containing 1 [Source:MGI Symbol;Acc:MGI:1915572]	26.1501	22.1481	26.4787	26.6447	25.4857	26.6401	20.8536	13.4318	28.7253	16.8391	26.7585	20.8409	25.2574	21.3397
ENSMUSG00000019461	Plscr3	phospholipid scramblase 3 [Source:MGI Symbol;Acc:MGI:1917560]	20.4225	12.0591	15.2288	19.0046	24.8535	28.7901	28.3362	50.5622	36.1682	75.3552	35.6668	73.9145	37.8724	72.5549
ENSMUSG00000019464	Ptger1	prostaglandin E receptor 1 (subtype EP1) [Source:MGI Symbol;Acc:MGI:97793]	1.51189	1.86972	0.141714	0.23193	0.671715	0.454798	0.786527	0.558551	0.415345	2.23856	1.11353	1.54622	2.22134	1.68131
ENSMUSG00000019467	Arhgef25	Rho guanine nucleotide exchange factor (GEF) 25 [Source:MGI Symbol;Acc:MGI:1277173]	58.6596	41.3723	72.2196	69.3743	61.9953	76.8057	57.2464	104.396	51.32	101.191	57.3976	113.508	59.263	123.874
ENSMUSG00000019470	Xab2	XPA binding protein 2 [Source:MGI Symbol;Acc:MGI:1914689]	172.667	169.266	119.269	105.392	111.939	100.621	115.577	81.841	86.8736	82.5414	104.368	78.7778	104.787	87.4539
ENSMUSG00000019471	Cdc37	cell division cycle 37 [Source:MGI Symbol;Acc:MGI:109531]	399.562	396.695	299.224	325.861	282.002	334.525	319.224	291.963	239.654	286.093	235.158	251.161	229.511	235.306
ENSMUSG00000019478	Rab4a	RAB4A, member RAS oncogene family [Source:MGI Symbol;Acc:MGI:105069]	63.4593	66.4191	17.7578	16.1669	31.8077	21.4031	61.753	29.6032	90.9938	38.6828	94.1104	39.5012	79.3373	37.4802
ENSMUSG00000019487	Trip10	thyroid hormone receptor interactor 10 [Source:MGI Symbol;Acc:MGI:2146901]	87.1375	60.195	39.7344	35.8673	66.7369	86.4529	49.5087	40.5614	50.9213	41.2493	56.8577	44.946	51.1456	42.55
ENSMUSG00000019494	Cops6	COP9 signalosome subunit 6 [Source:MGI Symbol;Acc:MGI:1349439]	294.674	306.747	133.571	154.343	98.0309	120.025	121.274	141.313	101.427	133.13	93.1656	118.847	94.1462	110.216
ENSMUSG00000019505	Ubb	ubiquitin B [Source:MGI Symbol;Acc:MGI:98888]	711.347	451.858	605.238	616.62	512.914	561.097	623.971	703.801	621.705	701.866	589.599	748.118	558.268	584.293
[truncated: 14,292 more rows]
