# Supplementary material for: The Perlman syndrome DIS3L2 exoribonuclease safeguards endoplasmic reticulum-targeted mRNA translation and calcium ion homeostasis
Source: Nat Commun. 2020 May 26;11:2619. doi: 10.1038/s41467-020-16418-y (PMC7250864; doi:10.1038/s41467-020-16418-y)
Supplement: Supplementary file 7 — Supplementary Data 3 [file 41467_2020_16418_MOESM7_ESM.xlsx]

## Sheet: Figure 6a
		CPM															Fold change (shDIS3L2/shLacZ)
Gene.name	Gene.description	shLacZ.2i	shDIS3L2.2i	shLacZ.EBd2	shDIS3L2.EBd2	shLacZ.EBd4	shDIS3L2.EBd4	shLacZ.EBd6	shDIS3L2.EBd6	shLacZ.EBd8	shDIS3L2.EBd8	shLacZ.EBd10	shDIS3L2.EBd10	shLacZ.EBd12	shDIS3L2.EBd12		2i-m5/LacZ	d2-m5/LacZ	d4-m5/LacZ	d6-m5/LacZ	d8-m5/LacZ	d10-m5/LacZ	d12-m5/LacZ
Pkd1	polycystic kidney disease 1 homolog [Source:MGI Symbol;Acc:MGI:97603]	18.7586	19.7387	50.025	39.0324	66.7369	67.6546	48.9135	98.1188	50.0574	120.64	62.6616	139.041	103.361	159.879		1.05225	0.780258	1.01375	2.00597	2.41003	2.21891	1.54681
Pkd2	polycystic kidney disease 2 [Source:MGI Symbol;Acc:MGI:1099818]	12.903	10.9548	69.647	59.6606	73.6911	63.7957	55.5458	67.1591	55.5067	94.2903	54.9681	133.014	71.3296	137.221		0.84901	0.856614	0.865719	1.20908	1.69872	2.41985	1.92375
Camk1	calcium/calmodulin-dependent protein kinase I [Source:MGI Symbol;Acc:MGI:1098535]	13.703	9.34861	3.32483	3.39709	7.30984	8.44822	5.8033	10.0273	5.93113	13.4171	5.97259	24.2241	10.6679	22.2709		0.682232	1.02173	1.15573	1.72787	2.26215	4.05588	2.08765
Camk1g	calcium/calmodulin-dependent protein kinase I gamma [Source:MGI Symbol;Acc:MGI:2388073]	0.039997	0.16313	0.272527	0.504789	3.67468	6.84953	3.76258	4.92057	3.47228	6.80122	2.46327	11.2729	3.53768	11.0966		4.07856	1.85225	1.86398	1.30777	1.95872	4.57638	3.1367
Camk2g	calcium/calmodulin-dependent protein kinase II gamma [Source:MGI Symbol;Acc:MGI:88259]	20.5505	15.9742	44.2257	41.6519	45.242	39.595	44.4069	47.3704	35.9689	62.6368	43.3603	53.6683	44.8929	54.9658		0.777316	0.941804	0.875182	1.06674	1.74142	1.23773	1.22438
Camk2a	calcium/calmodulin-dependent protein kinase II alpha [Source:MGI Symbol;Acc:MGI:88256]	5.15962	2.8736	7.162	5.3071	3.04247	1.94323	12.5207	5.6653	12.6431	19.6337	9.75185	16.0304	8.69338	10.4758		0.556941	0.741008	0.6387	0.452476	1.55292	1.64384	1.20504
Rgn	regucalcin [Source:MGI Symbol;Acc:MGI:108024]	0.039997	0.0125485	0.0109011	0.122786	0.197563	0.0137818	0.531437	5.55891	1.67799	2.80889	1.24851	2.39201	1.23408	1.78477		0.313735	11.2637	0.0697587	10.4601	1.67396	1.9159	1.44624
Camk4	calcium/calmodulin-dependent protein kinase IV [Source:MGI Symbol;Acc:MGI:88258]	0.423968	0.313712	1.27543	0.668504	3.35857	4.58932	1.89192	2.15441	1.67799	4.34879	0.708612	2.92063	1.12438	3.12982		0.739941	0.524142	1.36645	1.13874	2.59166	4.12163	2.7836
Brd3	bromodomain containing 3 [Source:MGI Symbol;Acc:MGI:1914632]	73.8905	79.7204	153.193	135.352	164.412	197.038	126.461	165.039	105.215	139.575	105.718	127.2	105.884	141.877		1.0789	0.883537	1.19844	1.30506	1.32656	1.20319	1.33993
Hspa9	heat shock protein 9 [Source:MGI Symbol;Acc:MGI:96245]	666.934	564.342	852.082	838.236	819.058	796.103	691.315	514.319	527.339	395.825	517.388	407.845	504.408	440.373		0.846174	0.983749	0.971974	0.743972	0.750609	0.788276	0.87305
Zic3	zinc finger protein of the cerebellum 3 [Source:MGI Symbol;Acc:MGI:106676]	32.3576	22.8006	145.17	114.614	146.71	156.74	31.7374	5.13335	28.5924	3.83549	34.587	9.73985	28.9871	13.7867		0.704644	0.78952	1.06836	0.161744	0.134144	0.281604	0.475617
Kcnip2	Kv channel-interacting protein 2 [Source:MGI Symbol;Acc:MGI:2135916]	5.79957	2.32147	11.8713	12.5106	5.41323	2.71501	2.14701	0.984114	1.8109	1.04086	2.19332	1.7048	2.33103	1.16398		0.400283	1.05385	0.50155	0.458365	0.574772	0.77727	0.499342
Wdr5	WD repeat domain 5 [Source:MGI Symbol;Acc:MGI:2155884]	449.703	381.085	197.059	169.404	202.028	205.031	132.668	122.482	113.721	93.4918	112.062	90.8304	111.259	101.215		0.847415	0.859664	1.01486	0.923224	0.822112	0.810537	0.909724

## Sheet: Figure 6b
		CPM															Fold change (shDIS3L2/shLacZ)
Gene.name	Gene.description	shLacZ.2i	shDIS3L2.2i	shLacZ.EBd2	shDIS3L2.EBd2	shLacZ.EBd4	shDIS3L2.EBd4	shLacZ.EBd6	shDIS3L2.EBd6	shLacZ.EBd8	shDIS3L2.EBd8	shLacZ.EBd10	shDIS3L2.EBd10	shLacZ.EBd12	shDIS3L2.EBd12		2i-m5/LacZ	d2-m5/LacZ	d4-m5/LacZ	d6-m5/LacZ	d8-m5/LacZ	d10-m5/LacZ	d12-m5/LacZ
Osr1	odd-skipped related 1 (Drosophila) [Source:MGI Symbol;Acc:MGI:1344424]	0.00799941	0.0125485	0.0109011	0.0136429	0.197563	0.0689088	0.361377	0.45216	0.548255	5.31835	1.11353	7.83681	1.01468	15.5456		1.56868	1.25152	0.348794	1.25121	9.7005	7.03779	15.3207
Osr2	odd-skipped related 2 [Source:MGI Symbol;Acc:MGI:1930813]	1.06392	0.916038	0.228923	0.177358	0.0395126	0.0137818	0.276347	0.132988	0.681166	1.15492	0.438665	2.49774	0.466206	5.92338		0.861002	0.774752	0.348794	0.481236	1.69551	5.69395	12.7055
Gdnf	glial cell line derived neurotrophic factor [Source:MGI Symbol;Acc:MGI:107430]	0.00799941	0.0125485	0.0981097	0.0136429	0.987816	0.344544	0.191317	0.132988	0.34889	0.983824	0.573638	1.17618	0.685597	3.23328		1.56868	0.139058	0.348794	0.695119	2.81987	2.05039	4.71601
Tfap2b	transcription factor AP-2 beta [Source:MGI Symbol;Acc:MGI:104672]	0.00799941	0.0125485	0.316131	0.286502	0.0395126	0.124036	0.106287	0.0265977	0.149524	0.128325	0.438665	1.22904	0.685597	3.33675		1.56868	0.906275	3.13914	0.250243	0.858221	2.80179	4.86692
Ptn	pleiotrophin [Source:MGI Symbol;Acc:MGI:97804]	0.103992	0.0125485	6.33352	3.56081	4.46493	3.59704	3.33743	5.34613	20.8171	243.603	25.4088	431.738	30.8519	292.936		0.120667	0.562216	0.80562	1.60187	11.7021	16.9917	9.4949
Col4a6	collagen, type IV, alpha 6 [Source:MGI Symbol;Acc:MGI:2152695]	0.039997	0.0125485	0.534153	0.23193	5.57128	4.58932	19.068	29.6032	40.4214	93.5488	23.3842	116.046	32.3876	109.492		0.313735	0.434202	0.823746	1.55251	2.31434	4.96257	3.38067
Col4a5	collagen, type IV, alpha 5 [Source:MGI Symbol;Acc:MGI:88456]	0.039997	0.0125485	2.88878	2.46937	8.57424	6.95979	39.8153	67.7974	67.7345	183.775	50.3789	247.619	53.5589	219.268		0.313735	0.854813	0.811708	1.7028	2.71318	4.91514	4.09397
Synpo	synaptopodin [Source:MGI Symbol;Acc:MGI:1099446]	0.519961	0.363906	0.359735	0.450217	5.09713	1.94323	3.42246	10.7721	12.4437	31.7818	16.7705	47.5363	13.0812	39.8599		0.699871	1.25152	0.381239	3.14746	2.55404	2.83452	3.04712
Hoxd11	homeobox D11 [Source:MGI Symbol;Acc:MGI:96203]	0.295978	0.112936	0.0981097	0.286502	0.0395126	0.124036	2.06198	1.83524	2.01027	4.86209	0.303691	6.25095	0.795293	4.47487		0.38157	2.92022	3.13914	0.890039	2.41862	20.5833	5.62669
Hoxa11	homeobox A11 [Source:MGI Symbol;Acc:MGI:96172]	0.00799941	0.0627424	0.0109011	0.0136429	0.355614	0.0689088	6.90869	14.1766	4.20329	28.0746	1.38348	24.5412	0.795293	20.9258		7.84338	1.25152	0.193774	2.05199	6.6792	17.7388	26.3121
Igf2	insulin-like growth factor 2 [Source:MGI Symbol;Acc:MGI:96434]	0.583957	0.815651	10.5195	10.164	71.1623	26.0337	1070.12	5458.08	1235.42	8402.67	868.32	8523.19	886.587	7521.94		1.39677	0.966201	0.365836	5.10042	6.80147	9.81572	8.48415
Wnt11	wingless-type MMTV integration site family, member 11 [Source:MGI Symbol;Acc:MGI:101948]	3.75172	2.12069	0.272527	0.122786	10.1548	9.82639	17.6225	7.15477	20.5513	23.2268	22.1694	32.5763	23.2829	33.0312		0.565258	0.450548	0.967664	0.406003	1.13019	1.46942	1.41869
Eya1	EYA transcriptional coactivator and phosphatase 1 [Source:MGI Symbol;Acc:MGI:109344]	5.22361	7.54163	5.50504	6.6714	4.62298	6.18801	6.14342	6.09087	4.26975	11.3639	6.10756	9.15837	7.26733	10.8897		1.44376	1.21187	1.33853	0.991446	2.66149	1.49951	1.49845
Six2	sine oculis-related homeobox 2 [Source:MGI Symbol;Acc:MGI:102778]	0.13599	0.263518	0.228923	0.122786	11.5772	17.1032	6.73863	3.64388	1.41217	1.04086	2.73322	1.33477	1.23408	2.61249		1.93778	0.536367	1.47731	0.540745	0.737061	0.488351	2.11696
Wt1	Wilms tumor 1 homolog [Source:MGI Symbol;Acc:MGI:98968]	0.039997	0.0125485	31.1444	33.739	5.41323	2.27399	0.446407	1.19689	3.14001	5.60352	3.13814	18.0921	1.01468	12.6486		0.313735	1.08331	0.42008	2.68117	1.78456	5.76522	12.4656
Fgf9	fibroblast growth factor 9 [Source:MGI Symbol;Acc:MGI:104723]	0.00799941	0.0627424	0.40334	0.777647	0.513664	0.454798	0.191317	0.0265977	0.0166138	0.185358	0.0337434	0.594699	0.575902	0.543192		7.84338	1.92802	0.885399	0.139024	11.1569	17.6241	0.943202
