# Supplementary material for: The Perlman syndrome DIS3L2 exoribonuclease safeguards endoplasmic reticulum-targeted mRNA translation and calcium ion homeostasis
Source: Nat Commun. 2020 May 26;11:2619. doi: 10.1038/s41467-020-16418-y (PMC7250864; doi:10.1038/s41467-020-16418-y)
Supplement: Supplementary file 8 — Source Data [file 41467_2020_16418_MOESM8_ESM.xlsx]

## Sheet: Fig. 2a
			Het						KO
		0min-Supernatant	0.04	0.05	0.07	0.09	0.02	0.05	0.08	0.03	0.03	0.06	0.07	0.01
		1h-Supernatant	0.87	0.97	0.99	0.96	1.09	1.11	0.95	0.91	0.8	0.85	0.77	0.72
		4h-Supernatant	2.9	2.88	2.67	2.67	2.68	2.75	2.52	1.92	2.12	1.82	2.55	2.24
		8h-Supernatant	3.11	3.15	3.84	3.29	3.39	2.68	2.41	2.44	2.15	2.47	1.92	2.43
		1h-Lysate	0.98	1.09	1.01	1.02	0.94	0.96	0.83	1.19	0.94	0.94	0.99	1.12
		4h-Lysate	1.04	1.02	0.96	0.98	0.87	0.9	1.13	0.89	1.09	0.98	1.05	1.05
		8h-Lysate	1.1	1.12	0.98	0.99	0.95	1.01	1.06	1.08	1.05	1.04	1.04	1.06

## Sheet: Fig. 2b
			CTRL			KO			CTRL + TG			KO + TG
		Normalized CPM	1.00131	1.02663	0.98618	1.01007	1.006	1.00443	0.79771	0.86458	0.85636	0.71154	0.70277	0.71658

## Sheet: Fig. 2c
		CTRL_Supernatant									KO-Supernatant									CTRL-Lysate									KO-Lysate
	pSV40-GLuc	0.970215	1.10972	0.920062	0.81	1.04	1.15	1.12	1.03	0.86	0.703541	0.623588	0.483316	0.57	0.59	0.61	0.85	0.69	0.76	0.95	1.05	1	0.76	1.15	1.09	0.83	1.14	1.03	0.74	0.77	0.9	0.63	0.71	0.69	0.56	0.71	0.57

## Sheet: Fig. 2d
		CTRL-vector						CTRL-WT-DIS3L2						CTRL-Mutant-DIS3L2						KO-vector						KO-WT-DIS3L2						KO-Mutant-DIS3L2
	Secreted Gluc	1.16	0.86	1	0.98	0.96	1.03	1.01	1.05	1.09	1.25	1.28	1.16	0.93	0.88	1.02	1	0.75	0.79	0.77	0.69	0.8	0.7	0.75	0.83	1.04	1.08	1.18	0.92	1.26	1.19	0.88	0.91	0.72	0.76	0.81	0.67

## Sheet: Fig. 2e
		GLuc-shCTRL						GLuc-shDis3l2							psiCHECK2-shCTRL								psiCHECK2-shDis3l2
	293T	1.31	0.69	1.15	0.85			0.27	0.59	0.43	0.52				1.09	1.12	0.99	0.8					0.76	1.15	0.72	1
	HCT116	1.2	0.8	1.09	0.91	1		0.56	0.73	0.56	0.93	0.7			1.08	0.99	1.3	0.63					1.37	1.31	0.65	1.12
	BJ	1.03	0.88	1.16	0.93	1		0.73	0.61	0.64	0.85	0.59	0.69		0.86	1.25	0.78	0.98	1.12	0.79	0.73		1.01	1.29	0.74	1	0.81	1.11

## Sheet: Fig. 2f
			Parental-CTRL			Parental-KO			SP+KDEL-CTRL			SP+KDEL-KO			SP-CTRL			SP-KO
	Renila/Firefly	Supernatant	0.6	0.54	0.61	0.53	0.56	0.57	3	3.22	3.42	2.7	1.83	2.33	5.4	6.33	5.56	4.11	2.75	4
		Lysate	5.88	5.97	6.02	5.84	5.84	5.86	10.14	11.07	10.63	8.6	8.83	9.33	1.4	1.51	1.45	1.71	1.52	1.51

## Sheet: Fig. 3d
		CTRL-IP				KO-IP
	Total 7SL	3.2	3.81	3.55	3.44	4.07	3.12	3.77	3.79
	Uridylated 7SL	1.2	1.18	0.63	1.09	16.13	19.24	21.52	22.19

## Sheet: Fig. 3e
		CTRL-IgG			KO-IgG			CTRL-RPL23a-RIP			KO-RPL23a-RIP
	7SL RNA	1.15	0.79	1.06	0.9	0.63	1.04	0.87	0.43	0.95	2.27	2.62	1.61

## Sheet: Fig. 3g
		CTRLs-Supolysome			KOs-Supolysome			CTRLs-Polysome			KOs-Polysome
	Relative uridylated 7SL RNA	0.76	0.99	1.25	3.19	3.29	4.33	0.82	1.28	0.9	7.93	8.37	6.43

## Sheet: Fig. 3h
		CTRL-siCTRL						CTRL-siTUT4,7						KO-siCTRL				KO-siTUT4,7
	GLuc	1.11	0.89	1.14	1.02	0.85		1.03	0.85	0.93				0.67	0.53	0.66		0.82	0.88	0.73	0.83	0.65	0.83
	Renila	0.99	1.07	0.94	1.09	0.93	0.98	1.11	1.17	1.03	0.66	0.65	0.63	1.09	1.07	0.86	0.93	1.12	1.03	0.86

[truncated: 28 more sheets: Fig. 3i, Fig. 4a, Fig. 4b, Fig. 4c, Fig. 4d, Fig. 4e, Fig. 4f, Fig. 4g, Fig. 4h, Fig. 4i, Fig. 4j, Fig. 5a, Fig. 6e, Fig. 6f, Fig. 6g, Fig. 6h, Fig. S2b, Fig. S2c, Fig. S2d, Fig. S2e …]
